# Supplementary material for: Synthesis of Flavonol-Bearing Probes for Chemoproteomic and Bioinformatic Analyses of Asteraceae Petals in Search of Novel Flavonoid Enzymes
Source: Int J Mol Sci. 2023 Jun 3;24(11):9724. doi: 10.3390/ijms24119724 (PMC10253404; doi:10.3390/ijms24119724)
Supplement: Supplementary file 1 [file ijms-24-09724-s001.zip]

Archive with 7 entries (7 files):
- HigherFlavo - A1 - Rudbeckia_Helianthus.xlsx
- HigherFlavo - A2 - Rudbeckia_Rudbeckia.xlsx
- HigherFlavo - A3 - Tagetes_Helianthus.xlsx
- HigherFlavo - A4 - Tagetes_Tagetes.xlsx
- HigherFlavo - A5 - Rudbeckia_intersections.xlsx
- HigherFlavo - A6 - Direct_comparison_Q8_vs_Q6.xlsx
- HigherFlavo - SI.pdf
