# Supplementary material for: Synthesis of Flavonol-Bearing Probes for Chemoproteomic and Bioinformatic Analyses of Asteraceae Petals in Search of Novel Flavonoid Enzymes
Source: Int J Mol Sci. 2023 Jun 3;24(11):9724. doi: 10.3390/ijms24119724 (PMC10253404; doi:10.3390/ijms24119724)
Supplement: Supplementary file 1 [file ijms-24-09724-s001.zip › HigherFlavo - A2 - Rudbeckia_Rudbeckia.xlsx]

## Sheet: Q6_O
Accession	Description	ratio	log2FoldChange	score_overlap	pvalue	#NAME?	Accession_ncbi	KEGG_gene_id	GO_MF	GO_BP	GO_CC
TRINITY_DN67741_c0_g1_i1.p1	TRINITY_DN67741_c0_g1~~TRINITY_DN67741_c0_g1_i1.p1 ORF type:complete len:250 (+),score=58.28 TRINITY_DN67741_c0_g1_i1:58-807(+)	1000	9.96578	5	0	inf	XP_021981900	han:110877968	structural constituent of ribosome (3735)	translation (6412)	ribosome (5840)
TRINITY_DN62214_c0_g1_i2.p1	TRINITY_DN62214_c0_g1~~TRINITY_DN62214_c0_g1_i2.p1 ORF type:3prime_partial len:149 (-),score=36.44 TRINITY_DN62214_c0_g1_i2:1-444(-)	1000	9.96578	5	0	inf	XP_021998232	han:110895257	structural constituent of ribosome (3735)	translation (6412)	ribosome (5840)
TRINITY_DN83328_c0_g1_i1.p1	TRINITY_DN83328_c0_g1~~TRINITY_DN83328_c0_g1_i1.p1 ORF type:5prime_partial len:1226 (-),score=227.52 TRINITY_DN83328_c0_g1_i1:628-4305(-)	1000	9.96578	5	0	inf	XP_021989786	han:110886307	isoleucine-tRNA ligase activity (4822); aminoacyl-tRNA editing activity (2161); tRNA binding (49); ATP binding (5524)	isoleucyl-tRNA aminoacylation (6428); aminoacyl-tRNA metabolism involved in translational fidelity (106074)	integral component of membrane (16021)
TRINITY_DN74361_c0_g1_i4.p1	TRINITY_DN74361_c0_g1~~TRINITY_DN74361_c0_g1_i4.p1 ORF type:5prime_partial len:302 (+),score=42.96 TRINITY_DN74361_c0_g1_i4:1-906(+)	1000	9.96578	5	0	inf	XP_022038603	han:110941291	peroxidase activity (4601); heme binding (20037); protein binding (5515)	response to oxidative stress (6979); cellular oxidant detoxification (98869); oxidation-reduction process (55114); hydrogen peroxide catabolic process (42744); cellular response to chemical stress (62197); response to oxygen-containing compound (1901700)	chloroplast thylakoid membrane (9535); chloroplast thylakoid lumen (9543); cytosol (5829); nucleus (5634); integral component of membrane (16021)
TRINITY_DN76941_c0_g1_i3.p1	TRINITY_DN76941_c0_g1~~TRINITY_DN76941_c0_g1_i3.p1 ORF type:5prime_partial len:319 (+),score=73.00 TRINITY_DN76941_c0_g1_i3:1-957(+)	1000	9.96578	5	0	inf	XP_022025898	han:110926440	peptidyl-prolyl cis-trans isomerase activity (3755)	protein peptidyl-prolyl isomerization (413)
TRINITY_DN32555_c0_g1_i1.p1	TRINITY_DN32555_c0_g1~~TRINITY_DN32555_c0_g1_i1.p1 ORF type:complete len:126 (-),score=24.16 TRINITY_DN32555_c0_g1_i1:162-539(-)	1000	9.96578	5	0	inf	XP_021969764	han:110864906	calcium ion binding (5509)	photosynthesis (15979)	photosystem II oxygen evolving complex (9654); extrinsic component of membrane (19898)
TRINITY_DN81564_c2_g3_i2.p1	TRINITY_DN81564_c2_g3~~TRINITY_DN81564_c2_g3_i2.p1 ORF type:5prime_partial len:202 (+),score=19.04 TRINITY_DN81564_c2_g3_i2:2-607(+)	1000	9.96578	5	0	inf	XP_021986376	han:110882734	fructose-bisphosphate aldolase activity (4332); protein phosphatase regulator activity (19888)	glycolytic process (6096); fructose 1,6-bisphosphate metabolic process (30388); regulation of phosphoprotein phosphatase activity (43666); signal transduction (7165)	cytosol (5829); protein phosphatase type 2A complex (159); integral component of membrane (16021)
TRINITY_DN61948_c1_g2_i1.p1	TRINITY_DN61948_c1_g2~~TRINITY_DN61948_c1_g2_i1.p1 ORF type:complete len:400 (+),score=79.90 TRINITY_DN61948_c1_g2_i1:57-1256(+)	1000	9.96578	5	0	inf	XP_022012475	han:110912106	ferredoxin-NADP+ reductase activity (4324); electron transporter, transferring electrons within the noncyclic electron transport pathway of photosynthesis activity (45157); poly(U) RNA binding (8266); protein domain specific binding (19904); electron transporter, transferring electrons within the cyclic electron transport pathway of photosynthesis activity (45156); NADPH dehydrogenase activity (3…	oxidation-reduction process (55114); defense response to bacterium (42742); photosynthesis (15979); defense response to fungus, incompatible interaction (9817); generation of precursor metabolites and energy (6091)	chloroplast (9507); plastid stroma (9532); plastid thylakoid membrane (55035); apoplast (48046); thylakoid lumen (31977); plastid envelope (9526); membrane protein complex (98796)
TRINITY_DN78295_c1_g2_i1.p1	TRINITY_DN78295_c1_g2~~TRINITY_DN78295_c1_g2_i1.p1 ORF type:3prime_partial len:226 (+),score=64.17 TRINITY_DN78295_c1_g2_i1:224-898(+)	1000	9.96578	5	0	inf	XP_021999098	han:110896005	aminopeptidase activity (4177); nucleic acid binding (3676)	proteolysis (6508)	nucleolus (5730); cytoplasm (5737)
TRINITY_DN74841_c0_g1_i8.p1	TRINITY_DN74841_c0_g1~~TRINITY_DN74841_c0_g1_i8.p1 ORF type:complete len:355 (+),score=59.91 TRINITY_DN74841_c0_g1_i8:71-1135(+)	1000	9.96578	5	0	inf	XP_022016104	han:110915682	glutamate-ammonia ligase activity (4356); ATP binding (5524); copper ion binding (5507); protein binding (5515)	glutamine biosynthetic process (6542); nitrate assimilation (42128)	cytoplasm (5737); apoplast (48046); organelle envelope (31967); ribosome (5840); intracellular membrane-bounded organelle (43231)
TRINITY_DN78295_c1_g3_i1.p1	TRINITY_DN78295_c1_g3~~TRINITY_DN78295_c1_g3_i1.p1 ORF type:internal len:318 (+),score=79.55 TRINITY_DN78295_c1_g3_i1:2-952(+)	1000	9.96578	5	0	inf	XP_021970772	han:110865768	nucleic acid binding (3676)	cell cycle G1/S phase transition (44843); auxin-activated signaling pathway (9734); regulation of cell growth (1558); regulation of cell division (51302); multicellular organism development (7275); rRNA processing (6364)	nucleolus (5730); cytoplasm (5737); integral component of membrane (16021)
TRINITY_DN71254_c1_g1_i5.p1	TRINITY_DN71254_c1_g1~~TRINITY_DN71254_c1_g1_i5.p1 ORF type:5prime_partial len:300 (-),score=44.86 TRINITY_DN71254_c1_g1_i5:294-1193(-)	1000	9.96578	5	0	inf	XP_022039824	han:110942373
TRINITY_DN63325_c1_g1_i1.p1	TRINITY_DN63325_c1_g1~~TRINITY_DN63325_c1_g1_i1.p1 ORF type:internal len:192 (-),score=50.21 TRINITY_DN63325_c1_g1_i1:1-573(-)	1000	9.96578	5	0	inf	XP_022000685	han:110898235	5-methyltetrahydropteroyltri-L-glutamate-dependent methyltransferase activity (42085); S-methyltransferase activity (8172); zinc ion binding (8270); 5-methyltetrahydrofolate-dependent methyltransferase activity (42084)	methionine biosynthetic process (9086); methylation (32259)	cytosol (5829); integral component of membrane (16021)
TRINITY_DN78471_c1_g1_i4.p1	TRINITY_DN78471_c1_g1~~TRINITY_DN78471_c1_g1_i4.p1 ORF type:5prime_partial len:276 (+),score=56.21 TRINITY_DN78471_c1_g1_i4:1-828(+)	1000	9.96578	5	0	inf	XP_021983759	no kegg id	cysteine synthase activity (4124); pyridoxal phosphate binding (30170); lyase activity (16829); structural constituent of ribosome (3735); protein kinase activity (4672); ATP binding (5524)	cysteine biosynthetic process from serine (6535); cellular protein metabolic process (44267); peptide biosynthetic process (43043); cellular macromolecule biosynthetic process (34645); gene expression (10467); protein modification process (36211); phosphorylation (16310)	cytoplasm (5737); ribosome (5840); integral component of membrane (16021)
TRINITY_DN74937_c1_g3_i3.p1	TRINITY_DN74937_c1_g3~~TRINITY_DN74937_c1_g3_i3.p1 ORF type:5prime_partial len:200 (+),score=38.90 TRINITY_DN74937_c1_g3_i3:3-602(+)	1000	9.96578	5	0	inf	XP_022000635	han:110898184	peroxiredoxin activity (51920); peroxidase activity (4601); protein binding (5515)	cellular oxidant detoxification (98869); oxidation-reduction process (55114); cell redox homeostasis (45454); response to oxidative stress (6979); hydrogen peroxide catabolic process (42744); response to cold (9409); defense response to bacterium (42742)	chloroplast (9507); stromule (10319); apoplast (48046); plastid stroma (9532); thylakoid (9579)
TRINITY_DN81669_c0_g3_i1.p1	TRINITY_DN81669_c0_g3~~TRINITY_DN81669_c0_g3_i1.p1 ORF type:3prime_partial len:677 (+),score=127.61 TRINITY_DN81669_c0_g3_i1:255-2282(+)	1000	9.96578	5	0	inf	XP_021969978	han:110865084	oxidoreductase activity, acting on the CH-NH2 group of donors, disulfide as acceptor (16642); glycine binding (16594); pyridoxal phosphate binding (30170); ATP binding (5524); sequence-specific DNA binding (43565); protein binding (5515); zinc ion binding (8270)	glycine catabolic process (6546); oxidation-reduction process (55114); response to cadmium ion (46686); regulation of transcription, DNA-templated (6355)	mitochondrion (5739); chloroplast envelope (9941); apoplast (48046); glycine cleavage complex (5960); chloroplast stroma (9570); chloroplast thylakoid (9534); cytosol (5829); vacuole (5773); plasma membrane (5886); integral component of membrane (16021)
TRINITY_DN81781_c1_g1_i3.p1	TRINITY_DN81781_c1_g1~~TRINITY_DN81781_c1_g1_i3.p1 ORF type:complete len:770 (+),score=144.17 TRINITY_DN81781_c1_g1_i3:173-2482(+)	1000	9.96578	5	0	inf	XP_022029657	han:110930620	methyltransferase activity (8168)	methylation (32259)	trans-Golgi network (5802); endosome (5768); integral component of membrane (16021)
TRINITY_DN83058_c1_g1_i1.p1	TRINITY_DN83058_c1_g1~~TRINITY_DN83058_c1_g1_i1.p1 ORF type:complete len:1619 (+),score=360.87 TRINITY_DN83058_c1_g1_i1:319-5175(+)	1000	9.96578	5	0	inf	XP_022027274	han:110928568	glutamate synthase activity (15930); oxidoreductase activity, acting on the CH-NH2 group of donors, NAD or NADP as acceptor (16639); transferase activity (16740)	glutamate biosynthetic process (6537); ammonia assimilation cycle (19676); oxidation-reduction process (55114)	integral component of membrane (16021)
TRINITY_DN67247_c0_g1_i3.p1	TRINITY_DN67247_c0_g1~~TRINITY_DN67247_c0_g1_i3.p1 ORF type:complete len:295 (-),score=63.32 TRINITY_DN67247_c0_g1_i3:27-911(-)	1000	9.96578	5	0	inf	XP_022005378	han:110903891	phosphatidic acid binding (70300)
TRINITY_DN73760_c0_g1_i1.p1	TRINITY_DN73760_c0_g1~~TRINITY_DN73760_c0_g1_i1.p1 ORF type:5prime_partial len:277 (+),score=56.09 TRINITY_DN73760_c0_g1_i1:3-833(+)	1000	9.96578	5	0	inf	XP_022006439	han:110904870	ferroxidase activity (4322); ferric iron binding (8199); ferrous iron binding (8198); protein domain specific binding (19904); zinc ion binding (8270)	cellular iron ion homeostasis (6879); iron ion transport (6826); sequestering of metal ion (51238); oxidation-reduction process (55114); maintenance of location in cell (51651); response to zinc ion (10043); response to iron ion (10039); leaf development (48366); response to hydrogen peroxide (42542); flower development (9908); response to cold (9409); response to bacterium (9617); photosynthesis…	cytoplasm (5737); organelle subcompartment (31984); thylakoid membrane (42651); intracellular membrane-bounded organelle (43231); integral component of membrane (16021)
TRINITY_DN82990_c2_g1_i1.p1	TRINITY_DN82990_c2_g1~~TRINITY_DN82990_c2_g1_i1.p1 ORF type:internal len:185 (-),score=40.38 TRINITY_DN82990_c2_g1_i1:3-554(-)	1000	9.96578	5	0	inf	XP_022035724	han:110937588
TRINITY_DN80563_c0_g1_i5.p1	TRINITY_DN80563_c0_g1~~TRINITY_DN80563_c0_g1_i5.p1 ORF type:3prime_partial len:353 (+),score=61.02 TRINITY_DN80563_c0_g1_i5:281-1336(+)	1000	9.96578	5	0	inf	XP_021994125	no kegg id	GTPase activity (3924); GTP binding (5525); translation initiation factor activity (3743); DNA binding (3677)	positive regulation of translational fidelity (45903); formation of translation preinitiation complex (1731); chromatin silencing (6342)	eukaryotic translation initiation factor 2 complex (5850); cytosol (5829); nuclear chromatin (790)
TRINITY_DN75376_c1_g1_i3.p1	TRINITY_DN75376_c1_g1~~TRINITY_DN75376_c1_g1_i3.p1 ORF type:5prime_partial len:365 (+),score=61.73 TRINITY_DN75376_c1_g1_i3:2-1096(+)	1000	9.96578	5	0	inf	XP_022038173	han:110940917	small molecule binding (36094); nutrient reservoir activity (45735)	photoprotection (10117); response to paraquat (1901562); negative regulation of fatty acid oxidation (46322); seed maturation (10431); response to high light intensity (9644); response to water deprivation (9414); response to abscisic acid (9737); response to heat (9408); response to oxidative stress (6979); lipid metabolic process (6629)	thylakoid lumen (31977); chloroplast thylakoid membrane (9535); cytosol (5829)
TRINITY_DN74937_c1_g2_i1.p1	TRINITY_DN74937_c1_g2~~TRINITY_DN74937_c1_g2_i1.p1 ORF type:internal len:192 (+),score=38.36 TRINITY_DN74937_c1_g2_i1:3-575(+)	1000	9.96578	5	0	inf	XP_022025396	han:110925901	peroxiredoxin activity (51920); peroxidase activity (4601); protein binding (5515)	cellular oxidant detoxification (98869); oxidation-reduction process (55114); cell redox homeostasis (45454); response to oxidative stress (6979); response to cold (9409); defense response to bacterium (42742); hydrogen peroxide catabolic process (42744)	stromule (10319); apoplast (48046); chloroplast stroma (9570); chloroplast envelope (9941); thylakoid (9579); cytosol (5829); plasma membrane (5886)
TRINITY_DN71539_c1_g2_i1.p1	TRINITY_DN71539_c1_g2~~TRINITY_DN71539_c1_g2_i1.p1 ORF type:5prime_partial len:128 (-),score=31.52 TRINITY_DN71539_c1_g2_i1:193-576(-)	1000	9.96578	5	0	inf	XP_021999828	han:110897386	transmembrane transporter activity (22857); metal ion binding (46872)	defense response (6952); transmembrane transport (55085)	polysomal ribosome (42788); nascent polypeptide-associated complex (5854); cytosol (5829); integral component of membrane (16021)
TRINITY_DN71683_c1_g1_i3.p1	TRINITY_DN71683_c1_g1~~TRINITY_DN71683_c1_g1_i3.p1 ORF type:5prime_partial len:281 (-),score=41.32 TRINITY_DN71683_c1_g1_i3:213-1055(-)	1000	9.96578	5	0	inf	XP_022022806	han:110922921			chloroplast thylakoid lumen (9543); chloroplast thylakoid membrane (9535); extracellular region (5576); integral component of membrane (16021)
TRINITY_DN82330_c2_g1_i1.p1	TRINITY_DN82330_c2_g1~~TRINITY_DN82330_c2_g1_i1.p1 ORF type:internal len:218 (+),score=29.94 TRINITY_DN82330_c2_g1_i1:2-652(+)	1000	9.96578	5	0	inf	XP_022024406	han:110924718	phenylalanine ammonia-lyase activity (45548); amino acid binding (16597)	cinnamic acid biosynthetic process (9800); erythrose 4-phosphate/phosphoenolpyruvate family amino acid catabolic process (1902222); L-phenylalanine metabolic process (6558); aromatic amino acid family catabolic process (9074)	cytoplasm (5737); protein-containing complex (32991)
TRINITY_DN80509_c1_g1_i3.p1	TRINITY_DN80509_c1_g1~~TRINITY_DN80509_c1_g1_i3.p1 ORF type:internal len:371 (+),score=82.89 TRINITY_DN80509_c1_g1_i3:2-1111(+)	1000	9.96578	5	0	inf	XP_022026652	han:110927293	transferase activity, transferring acyl groups (16746)
TRINITY_DN76330_c3_g2_i1.p1	TRINITY_DN76330_c3_g2~~TRINITY_DN76330_c3_g2_i1.p1 ORF type:internal len:199 (-),score=23.10 TRINITY_DN76330_c3_g2_i1:3-596(-)	1000	9.96578	5	0	inf	XP_021972445	han:110867747	oxidoreductase activity, acting on paired donors, with incorporation or reduction of molecular oxygen (16705); iron ion binding (5506); heme binding (20037); monooxygenase activity (4497); phenylalanine ammonia-lyase activity (45548)	oxidation-reduction process (55114); lignin metabolic process (9808)	integral component of membrane (16021)
TRINITY_DN80922_c1_g1_i1.p1	TRINITY_DN80922_c1_g1~~TRINITY_DN80922_c1_g1_i1.p1 ORF type:complete len:556 (-),score=48.03 TRINITY_DN80922_c1_g1_i1:178-1845(-)	1000	9.96578	5	0	inf	XP_021982926	han:110878854	transferase activity, transferring acyl groups other than amino-acyl groups (16747)	fatty acid biosynthetic process (6633); response to karrikin (80167); response to cold (9409); response to light stimulus (9416); seed trichome initiation (90377)	endoplasmic reticulum (5783); integral component of membrane (16021); peroxisome (5777); endoplasmic reticulum membrane (5789)
TRINITY_DN76255_c0_g1_i5.p1	TRINITY_DN76255_c0_g1~~TRINITY_DN76255_c0_g1_i5.p1 ORF type:complete len:557 (-),score=99.60 TRINITY_DN76255_c0_g1_i5:170-1840(-)	1000	9.96578	5	0	inf	XP_022013773	no kegg id	transaminase activity (8483)	branched-chain amino acid biosynthetic process (9082)	cytosol (5829)
TRINITY_DN82369_c0_g1_i7.p1	TRINITY_DN82369_c0_g1~~TRINITY_DN82369_c0_g1_i7.p1 ORF type:complete len:2189 (+),score=506.22 TRINITY_DN82369_c0_g1_i7:81-6647(+)	1000	9.96578	5	0	inf	XP_022021010	no kegg id	helicase activity (4386); ATP binding (5524); nucleic acid binding (3676); catalytic activity, acting on RNA (140098)	RNA catabolic process (6401)
TRINITY_DN82649_c1_g1_i3.p1	TRINITY_DN82649_c1_g1~~TRINITY_DN82649_c1_g1_i3.p1 ORF type:internal len:242 (+),score=32.68 TRINITY_DN82649_c1_g1_i3:1-723(+)	1000	9.96578	5	0	inf	XP_021989523	han:110886069
TRINITY_DN82725_c2_g2_i3.p1	TRINITY_DN82725_c2_g2~~TRINITY_DN82725_c2_g2_i3.p1 ORF type:5prime_partial len:339 (+),score=75.92 TRINITY_DN82725_c2_g2_i3:1-1017(+)	1000	9.96578	5	0	inf	XP_022034574	han:110936487	S-(hydroxymethyl)glutathione dehydrogenase activity (51903); zinc ion binding (8270); alcohol dehydrogenase activity, zinc-dependent (4024); S-nitrosoglutathione reductase activity (80007); lyase activity (16829); nucleotide binding (166)	ethanol oxidation (6069); formaldehyde metabolic process (46292); cellular detoxification of aldehyde (110095); aldehyde catabolic process (46185); small molecule catabolic process (44282); heat acclimation (10286); seed development (48316); cell death (8219)	cytosol (5829); peroxisome (5777); plastid (9536); integral component of membrane (16021)
TRINITY_DN83033_c4_g1_i14.p1	TRINITY_DN83033_c4_g1~~TRINITY_DN83033_c4_g1_i14.p1 ORF type:internal len:319 (+),score=79.15 TRINITY_DN83033_c4_g1_i14:3-956(+)	1000	9.96578	5	0	inf	XP_021997041	han:110894161	pyridoxal phosphate binding (30170); L-alanine:2-oxoglutarate aminotransferase activity (4021); aspartyl esterase activity (45330); pectinesterase activity (30599); enzyme inhibitor activity (4857)	cell wall modification (42545); pectin catabolic process (45490); biosynthetic process (9058); negative regulation of catalytic activity (43086)	integral component of membrane (16021)
TRINITY_DN76343_c1_g1_i1.p1	TRINITY_DN76343_c1_g1~~TRINITY_DN76343_c1_g1_i1.p1 ORF type:complete len:356 (+),score=32.03 TRINITY_DN76343_c1_g1_i1:40-1107(+)	1000	9.96578	5	0	inf	XP_022017686	han:110917441	hydrolase activity, acting on ester bonds (16788)		integral component of membrane (16021)
TRINITY_DN82895_c1_g2_i3.p1	TRINITY_DN82895_c1_g2~~TRINITY_DN82895_c1_g2_i3.p1 ORF type:5prime_partial len:828 (-),score=196.26 TRINITY_DN82895_c1_g2_i3:1889-4372(-)	1000	9.96578	5	0	inf	XP_021989039	han:110885644	metal ion binding (46872); metalloendopeptidase activity (4222)	protein processing (16485); response to cadmium ion (46686)	chloroplast (9507); mitochondrion (5739); apoplast (48046); plastid envelope (9526); plastid stroma (9532)
TRINITY_DN82002_c1_g2_i2.p1	TRINITY_DN82002_c1_g2~~TRINITY_DN82002_c1_g2_i2.p1 ORF type:5prime_partial len:144 (+),score=37.83 TRINITY_DN82002_c1_g2_i2:1-432(+)	1000	9.96578	5	0	inf	XP_022020886	han:110920947	metalloendopeptidase activity (4222); ATP binding (5524); ATP-dependent peptidase activity (4176); zinc ion binding (8270)	proteolysis (6508); cell division (51301)	mitochondrion (5739); integral component of membrane (16021); chloroplast thylakoid membrane (9535)
TRINITY_DN76999_c1_g2_i4.p1	TRINITY_DN76999_c1_g2~~TRINITY_DN76999_c1_g2_i4.p1 ORF type:5prime_partial len:280 (+),score=60.37 TRINITY_DN76999_c1_g2_i4:3-842(+)	1000	9.96578	5	0	inf	XP_021971118	han:110866074
TRINITY_DN82530_c5_g3_i2.p1	TRINITY_DN82530_c5_g3~~TRINITY_DN82530_c5_g3_i2.p1 ORF type:internal len:184 (-),score=28.82 TRINITY_DN82530_c5_g3_i2:3-551(-)	1000	9.96578	5	0	inf	XP_021981351	han:110877508
TRINITY_DN80905_c3_g1_i1.p1	TRINITY_DN80905_c3_g1~~TRINITY_DN80905_c3_g1_i1.p1 ORF type:5prime_partial len:819 (+),score=88.20 TRINITY_DN80905_c3_g1_i1:3-2459(+)	1000	9.96578	5	0	inf	XP_021987478	han:110884117	terpene synthase activity (10333); magnesium ion binding (287); ent-copalyl diphosphate synthase activity (9905); copalyl diphosphate synthase activity (50559)	gibberellin biosynthetic process (9686); gibberellic acid mediated signaling pathway (9740)	chloroplast (9507)
TRINITY_DN79631_c2_g1_i3.p1	TRINITY_DN79631_c2_g1~~TRINITY_DN79631_c2_g1_i3.p1 ORF type:internal len:264 (-),score=31.25 TRINITY_DN79631_c2_g1_i3:2-790(-)	1000	9.96578	5	0	inf	XP_022038126	han:110940865	oxidoreductase activity, acting on the aldehyde or oxo group of donors, NAD or NADP as acceptor (16620); NADP binding (50661); NAD binding (51287); ribonuclease activity (4540); protein kinase activity (4672); ATP binding (5524)	glucose metabolic process (6006); oxidation-reduction process (55114); response to sucrose (9744); response to cadmium ion (46686); response to cold (9409); response to light stimulus (9416); reductive pentose-phosphate cycle (19253); mRNA processing (6397); RNA phosphodiester bond hydrolysis (90501); protein phosphorylation (6468)	stromule (10319); apoplast (48046); chloroplast envelope (9941); chloroplast stroma (9570); chloroplast thylakoid membrane (9535); plastid membrane (42170); cytosol (5829); nucleus (5634)
TRINITY_DN80743_c0_g2_i2.p1	TRINITY_DN80743_c0_g2~~TRINITY_DN80743_c0_g2_i2.p1 ORF type:complete len:581 (+),score=121.03 TRINITY_DN80743_c0_g2_i2:94-1836(+)	1000	9.96578	5	0	inf	XP_021973421	han:110868535	intramolecular oxidoreductase activity, transposing S-S bonds (16864); catalytic activity, acting on a protein (140096); transferase activity, transferring glycosyl groups (16757)	cell redox homeostasis (45454); response to endoplasmic reticulum stress (34976); protein folding (6457); response to oxidative stress (6979)	endoplasmic reticulum (5783); vacuolar membrane (5774); mitochondrion (5739); integral component of membrane (16021)
TRINITY_DN72821_c3_g1_i8.p1	TRINITY_DN72821_c3_g1~~TRINITY_DN72821_c3_g1_i8.p1 ORF type:internal len:182 (+),score=34.34 TRINITY_DN72821_c3_g1_i8:3-545(+)	1000	9.96578	5	0	inf	XP_022015241	han:110914950	oxidoreductase activity, acting on the aldehyde or oxo group of donors, NAD or NADP as acceptor (16620); NADP binding (50661); NAD binding (51287)	glucose metabolic process (6006); oxidation-reduction process (55114); glycolytic process (6096)	cytoplasm (5737)
TRINITY_DN83334_c1_g1_i5.p1	TRINITY_DN83334_c1_g1~~TRINITY_DN83334_c1_g1_i5.p1 ORF type:complete len:2593 (+),score=583.11 TRINITY_DN83334_c1_g1_i5:103-7881(+)	1000	9.96578	5	0	inf	XP_022038157	han:110940899	protein kinase regulator activity (19887); protein kinase binding (19901); ribosome binding (43022)	positive regulation of kinase activity (33674); regulation of protein kinase activity (45859); regulation of translation (6417); induced systemic resistance (9682)	cytosol (5829); nucleus (5634); integral component of membrane (16021)
TRINITY_DN78865_c0_g1_i1.p1	TRINITY_DN78865_c0_g1~~TRINITY_DN78865_c0_g1_i1.p1 ORF type:5prime_partial len:779 (+),score=58.72 TRINITY_DN78865_c0_g1_i1:3-2339(+)	1000	9.96578	5	0	inf	XP_021999354	han:110896199	serine-type endopeptidase activity (4252)	proteolysis (6508); plant-type cell wall modification (9827)	plasma membrane (5886); integral component of membrane (16021)
TRINITY_DN79804_c0_g1_i6.p1	TRINITY_DN79804_c0_g1~~TRINITY_DN79804_c0_g1_i6.p1 ORF type:complete len:482 (+),score=98.52 TRINITY_DN79804_c0_g1_i6:408-1853(+)	1000	9.96578	5	0	inf	XP_021976040	no kegg id	pyridoxal phosphate binding (30170); transaminase activity (8483); leukotriene C4 gamma-glutamyl transferase activity (103068); hypoglycin A gamma-glutamyl transpeptidase activity (102953)	biosynthetic process (9058); photorespiration (9853); response to hypoxia (1666); L-alanine catabolic process (42853); glycine metabolic process (6544)	peroxisome (5777); chloroplast (9507); apoplast (48046); plastid stroma (9532); vacuole (5773); cytosol (5829); mitochondrion (5739); nucleus (5634)
TRINITY_DN83381_c0_g1_i1.p1	TRINITY_DN83381_c0_g1~~TRINITY_DN83381_c0_g1_i1.p1 ORF type:3prime_partial len:1603 (+),score=294.24 TRINITY_DN83381_c0_g1_i1:222-5027(+)	1000	9.96578	5	0	inf	XP_022033769	han:110935725	U5 snRNA binding (30623); U6 snRNA binding (17070); isopeptidase activity (70122); metallopeptidase activity (8237); pre-mRNA intronic binding (97157); U2 snRNA binding (30620); second spliceosomal transesterification activity (386); U1 snRNA binding (30619)	mRNA splicing, via spliceosome (398); proteolysis (6508); ribonucleoprotein complex assembly (22618)	spliceosomal complex (5681); U5 snRNP (5682); catalytic complex (1902494)
TRINITY_DN71613_c5_g1_i4.p1	TRINITY_DN71613_c5_g1~~TRINITY_DN71613_c5_g1_i4.p1 ORF type:complete len:194 (+),score=32.92 TRINITY_DN71613_c5_g1_i4:259-840(+)	1000	9.96578	5	0	inf	XP_021993872	han:110890568	GTP binding (5525); GTPase activity (3924); unfolded protein binding (51082); calcium ion binding (5509)	intracellular protein transport (6886); vesicle-mediated transport (16192); regulation of ER to Golgi vesicle-mediated transport by GTP hydrolysis (90113); regulation of vesicle targeting, to, from or within Golgi (48209); positive regulation of protein exit from endoplasmic reticulum (70863); vesicle organization (16050); regulation of protein-containing complex assembly (43254); regulation of o…	endoplasmic reticulum (5783); Golgi apparatus (5794); COPII vesicle coat (30127)
TRINITY_DN73460_c0_g1_i5.p1	TRINITY_DN73460_c0_g1~~TRINITY_DN73460_c0_g1_i5.p1 ORF type:5prime_partial len:273 (+),score=49.20 TRINITY_DN73460_c0_g1_i5:2-820(+)	1000	9.96578	5	0	inf	XP_022039636	no kegg id	calcium ion binding (5509); protein binding (5515)	photosynthesis (15979)	photosystem II oxygen evolving complex (9654); extrinsic component of membrane (19898); thylakoid lumen (31977); chloroplast stroma (9570); chloroplast thylakoid (9534); cytosol (5829); integral component of membrane (16021)
TRINITY_DN80947_c0_g2_i1.p1	TRINITY_DN80947_c0_g2~~TRINITY_DN80947_c0_g2_i1.p1 ORF type:5prime_partial len:352 (-),score=53.51 TRINITY_DN80947_c0_g2_i1:356-1411(-)	1000	9.96578	5	0	inf	XP_022015312	han:110915000	isomerase activity (16853)
TRINITY_DN63364_c0_g2_i2.p1	TRINITY_DN63364_c0_g2~~TRINITY_DN63364_c0_g2_i2.p1 ORF type:internal len:168 (+),score=38.91 TRINITY_DN63364_c0_g2_i2:1-501(+)	1000	9.96578	5	0	inf	XP_021973355	han:110868490
TRINITY_DN76819_c0_g3_i2.p1	TRINITY_DN76819_c0_g3~~TRINITY_DN76819_c0_g3_i2.p1 ORF type:5prime_partial len:253 (+),score=83.28 TRINITY_DN76819_c0_g3_i2:2-760(+)	1000	9.96578	5	0	inf	XP_022039613	han:110942177	phosphoglycerate kinase activity (4618); ATP binding (5524); ADP binding (43531); protein kinase activity (4672)	glycolytic process (6096); positive regulation of oxidative phosphorylation (1903862); gluconeogenesis (6094); response to glucose (9749); response to molecule of bacterial origin (2237); response to light stimulus (9416); response to heat (9408); response to cadmium ion (46686); protein phosphorylation (6468)	cytosol (5829); plasmodesma (9506); apoplast (48046); chloroplast stroma (9570); vacuolar membrane (5774); nucleus (5634); plasma membrane (5886); Golgi apparatus (5794); mitochondrion (5739); integral component of membrane (16021)
TRINITY_DN72779_c0_g2_i3.p1	TRINITY_DN72779_c0_g2~~TRINITY_DN72779_c0_g2_i3.p1 ORF type:3prime_partial len:162 (+),score=24.43 TRINITY_DN72779_c0_g2_i3:142-624(+)	1000	9.96578	5	0	inf	XP_021993723	han:110890423	calcium ion binding (5509); electron transporter, transferring electrons within the cyclic electron transport pathway of photosynthesis activity (45156); RNA-DNA hybrid ribonuclease activity (4523); nucleic acid binding (3676)	photosynthesis (15979); electron transport chain (22900); RNA phosphodiester bond hydrolysis, endonucleolytic (90502)	photosystem II oxygen evolving complex (9654); extrinsic component of membrane (19898); chloroplast (9507); plastid thylakoid membrane (55035); thylakoid lumen (31977); plastid stroma (9532); cytosol (5829)
TRINITY_DN78604_c0_g1_i1.p1	TRINITY_DN78604_c0_g1~~TRINITY_DN78604_c0_g1_i1.p1 ORF type:complete len:556 (+),score=96.44 TRINITY_DN78604_c0_g1_i1:95-1762(+)	1000	9.96578	5	0	inf	XP_021987816	han:110884411	protoporphyrinogen oxidase activity (70818); oxidoreductase activity, acting on the CH-CH group of donors, oxygen as acceptor (16634); protein binding (5515)	protoporphyrinogen IX biosynthetic process (6782); oxidation-reduction process (55114); chlorophyll biosynthetic process (15995)	chloroplast envelope (9941); chloroplast thylakoid (9534); plastid inner membrane (9528); plastid thylakoid membrane (55035); cytosol (5829); integral component of membrane (16021)
TRINITY_DN77791_c0_g2_i1.p1	TRINITY_DN77791_c0_g2~~TRINITY_DN77791_c0_g2_i1.p1 ORF type:internal len:143 (+),score=27.62 TRINITY_DN77791_c0_g2_i1:1-426(+)	1000	9.96578	5	0	inf	XP_022008693	han:110908094	intramolecular oxidoreductase activity, transposing S-S bonds (16864); catalytic activity, acting on a protein (140096)	cell redox homeostasis (45454); lipid metabolic process (6629)	integral component of membrane (16021)
TRINITY_DN74347_c2_g1_i13.p1	TRINITY_DN74347_c2_g1~~TRINITY_DN74347_c2_g1_i13.p1 ORF type:5prime_partial len:424 (-),score=85.49 TRINITY_DN74347_c2_g1_i13:38-1309(-)	1000	9.96578	5	0	inf	XP_022037952	han:110940701	NADPH-hemoprotein reductase activity (3958); FMN binding (10181); NADP binding (50661); flavin adenine dinucleotide binding (50660); oxidoreductase activity, acting on paired donors, with incorporation or reduction of molecular oxygen, NAD(P)H as one donor, and incorporation of one atom of oxygen (16709); protein heterodimerization activity (46982); DNA binding (3677)	oxidation-reduction process (55114)	endoplasmic reticulum membrane (5789); endoplasmic reticulum (5783); cytosol (5829); integral component of membrane (16021); nucleosome (786); host cell nucleus (42025); plastid (9536); nucleus (5634)
TRINITY_DN75920_c0_g1_i3.p1	TRINITY_DN75920_c0_g1~~TRINITY_DN75920_c0_g1_i3.p1 ORF type:complete len:518 (-),score=114.24 TRINITY_DN75920_c0_g1_i3:188-1741(-)	1000	9.96578	5	0	inf	XP_021992581	no kegg id	glycine hydroxymethyltransferase activity (4372); pyridoxal phosphate binding (30170); serine binding (70905); cobalt ion binding (50897); methyltransferase activity (8168); zinc ion binding (8270); poly(U) RNA binding (8266); metalloendopeptidase activity (4222); protein binding (5515)	glycine biosynthetic process from serine (19264); tetrahydrofolate interconversion (35999); response to tetrahydrofolate (1904481); L-serine catabolic process (6565); cellular response to organic cyclic compound (71407); cellular response to organonitrogen compound (71417); methylation (32259); folic acid metabolic process (46655); cellular response to oxygen-containing compound (1901701); respon…	stromule (10319); apoplast (48046); chloroplast stroma (9570); cytosolic ribosome (22626); chloroplast thylakoid (9534); mitochondrion (5739); nucleus (5634); plasma membrane (5886); intracellular organelle lumen (70013); integral component of membrane (16021)
TRINITY_DN77286_c0_g1_i4.p1	TRINITY_DN77286_c0_g1~~TRINITY_DN77286_c0_g1_i4.p1 ORF type:5prime_partial len:590 (-),score=110.59 TRINITY_DN77286_c0_g1_i4:97-1866(-)	1000	9.96578	5	0	inf	XP_022019187	han:110919216	hydrolase activity, hydrolyzing O-glycosyl compounds (4553)	carbohydrate metabolic process (5975); cell wall macromolecule catabolic process (16998)	plant-type cell wall (9505); plasmodesma (9506); apoplast (48046); chloroplast (9507); mitochondrion (5739); integral component of membrane (16021)
TRINITY_DN73153_c1_g1_i2.p1	TRINITY_DN73153_c1_g1~~TRINITY_DN73153_c1_g1_i2.p1 ORF type:5prime_partial len:345 (+),score=56.95 TRINITY_DN73153_c1_g1_i2:3-1037(+)	1000	9.96578	5	0	inf	XP_022035105	han:110937001	methyltransferase activity (8168)	methylation (32259)	integral component of membrane (16021)
TRINITY_DN80210_c1_g1_i6.p1	TRINITY_DN80210_c1_g1~~TRINITY_DN80210_c1_g1_i6.p1 ORF type:5prime_partial len:723 (-),score=93.56 TRINITY_DN80210_c1_g1_i6:240-2408(-)	1000	9.96578	5	0	inf	XP_022012537	han:110912173	ATPase-coupled transmembrane transporter activity (42626); ATPase activity (16887); ATP binding (5524)	transmembrane transport (55085)	chloroplast envelope (9941); integral component of membrane (16021)
TRINITY_DN77173_c0_g2_i4.p1	TRINITY_DN77173_c0_g2~~TRINITY_DN77173_c0_g2_i4.p1 ORF type:5prime_partial len:149 (+),score=31.10 TRINITY_DN77173_c0_g2_i4:1-447(+)	1000	9.96578	5	0	inf	XP_022035257	han:110937154	serine-type endopeptidase activity (4252)	photosystem II repair (10206); proteolysis (6508)	chloroplast thylakoid lumen (9543)
TRINITY_DN80000_c1_g4_i2.p1	TRINITY_DN80000_c1_g4~~TRINITY_DN80000_c1_g4_i2.p1 ORF type:internal len:398 (+),score=74.05 TRINITY_DN80000_c1_g4_i2:3-1193(+)	1000	9.96578	5	0	inf	XP_022001221	han:110898706	phosphoribulokinase activity (8974); ATP binding (5524); disordered domain specific binding (97718); protein homodimerization activity (42803); hydrolase activity (16787)	carbohydrate metabolic process (5975); phosphorylation (16310); response to cold (9409); defense response to bacterium (42742)	chloroplast (9507); stromule (10319); apoplast (48046); plastid stroma (9532); supramolecular complex (99080); plastid thylakoid membrane (55035); integral component of membrane (16021)
TRINITY_DN75540_c0_g2_i1.p1	TRINITY_DN75540_c0_g2~~TRINITY_DN75540_c0_g2_i1.p1 ORF type:5prime_partial len:638 (+),score=97.06 TRINITY_DN75540_c0_g2_i1:1-1914(+)	1000	9.96578	5	0	inf	XP_022038124	han:110940861	transferase activity (16740); aspartic-type endopeptidase activity (4190); protein binding (5515); nucleic acid binding (3676)	protein glycosylation (6486); peptidyl-asparagine modification (18196); stomatal closure (90332); DNA integration (15074); proteolysis (6508)	oligosaccharyltransferase complex (8250); integral component of membrane (16021); Golgi apparatus (5794); mitochondrion (5739)
TRINITY_DN80770_c0_g1_i1.p1	TRINITY_DN80770_c0_g1~~TRINITY_DN80770_c0_g1_i1.p1 ORF type:3prime_partial len:678 (-),score=198.19 TRINITY_DN80770_c0_g1_i1:2-2032(-)	1000	9.96578	5	0	inf	XP_021976601	han:110872133	ATPase activity (16887); ATP binding (5524)
TRINITY_DN81653_c2_g1_i2.p1	TRINITY_DN81653_c2_g1~~TRINITY_DN81653_c2_g1_i2.p1 ORF type:complete len:1153 (+),score=247.98 TRINITY_DN81653_c2_g1_i2:91-3549(+)	1000	9.96578	5	0	inf	XP_022016153	han:110915725	rRNA binding (19843); structural constituent of ribosome (3735)	cell plate assembly (919); translation (6412)	trans-Golgi network (5802); early endosome (5769); ribosome (5840); plasma membrane (5886)
TRINITY_DN81096_c0_g1_i1.p1	TRINITY_DN81096_c0_g1~~TRINITY_DN81096_c0_g1_i1.p1 ORF type:complete len:527 (+),score=95.09 TRINITY_DN81096_c0_g1_i1:105-1685(+)	1000	9.96578	5	0	inf	XP_021994020	han:110890703	ubiquitin protein ligase activity (61630)	protein ubiquitination (16567); mRNA splicing, via spliceosome (398); DNA repair (6281); ribonucleoprotein complex assembly (22618)	Prp19 complex (974); U2-type catalytic step 1 spliceosome (71006); catalytic step 2 spliceosome (71013)
TRINITY_DN80550_c1_g1_i11.p1	TRINITY_DN80550_c1_g1~~TRINITY_DN80550_c1_g1_i11.p1 ORF type:5prime_partial len:516 (+),score=101.17 TRINITY_DN80550_c1_g1_i11:1-1548(+)	1000	9.96578	5	0	inf	XP_021987506	han:110884133	asparagine-tRNA ligase activity (4816); ATP binding (5524); nucleic acid binding (3676)	asparaginyl-tRNA aminoacylation (6421)	cytosol (5829)
TRINITY_DN76479_c1_g2_i3.p1	TRINITY_DN76479_c1_g2~~TRINITY_DN76479_c1_g2_i3.p1 ORF type:5prime_partial len:170 (-),score=28.04 TRINITY_DN76479_c1_g2_i3:157-666(-)	1000	9.96578	5	0	inf	XP_022000808	han:110898343	phenylalanine ammonia-lyase activity (45548); amino acid binding (16597)	cinnamic acid biosynthetic process (9800); erythrose 4-phosphate/phosphoenolpyruvate family amino acid catabolic process (1902222); L-phenylalanine metabolic process (6558); aromatic amino acid family catabolic process (9074); response to karrikin (80167); response to oxidative stress (6979)	cytoplasm (5737); protein-containing complex (32991)
TRINITY_DN72340_c2_g2_i4.p1	TRINITY_DN72340_c2_g2~~TRINITY_DN72340_c2_g2_i4.p1 ORF type:5prime_partial len:410 (+),score=77.92 TRINITY_DN72340_c2_g2_i4:3-1232(+)	1000	9.96578	5	0	inf	XP_022026690	han:110927332	cysteine synthase activity (4124); pyridoxal phosphate binding (30170); lyase activity (16829); ribosomal small subunit binding (43024); transition metal ion binding (46914); ATP binding (5524); ubiquitin-protein transferase activity (4842); hydrolase activity (16787)	cysteine biosynthetic process from serine (6535); double fertilization forming a zygote and endosperm (9567); pollen tube growth (9860); response to cadmium ion (46686); ribosomal subunit export from nucleus (54); translational termination (6415); translational initiation (6413); protein ubiquitination (16567)	cytoplasm (5737); apoplast (48046); intracellular vesicle (97708); organelle subcompartment (31984); endomembrane system (12505); intracellular membrane-bounded organelle (43231); organelle envelope (31967); integral component of membrane (16021)
TRINITY_DN81911_c1_g3_i5.p1	TRINITY_DN81911_c1_g3~~TRINITY_DN81911_c1_g3_i5.p1 ORF type:internal len:347 (+),score=84.12 TRINITY_DN81911_c1_g3_i5:3-1040(+)	1000	9.96578	5	0	inf	XP_022035896	han:110937748	transketolase activity (4802); sedoheptulose-7-phosphate:D-glyceraldehyde-3-phosphate glyceronetransferase activity (4801); metal ion binding (46872)	pentose-phosphate shunt (6098)	cytosol (5829); plastid (9536)
TRINITY_DN80928_c0_g1_i1.p1	TRINITY_DN80928_c0_g1~~TRINITY_DN80928_c0_g1_i1.p1 ORF type:5prime_partial len:286 (-),score=49.65 TRINITY_DN80928_c0_g1_i1:605-1462(-)	1000	9.96578	5	0	inf	XP_022022395	han:110922394	pyruvate kinase activity (4743); potassium ion binding (30955); magnesium ion binding (287); kinase activity (16301); ATP binding (5524)	glycolytic process (6096)	cytoplasm (5737); nucleus (5634); integral component of membrane (16021)
TRINITY_DN74056_c0_g1_i2.p1	TRINITY_DN74056_c0_g1~~TRINITY_DN74056_c0_g1_i2.p1 ORF type:5prime_partial len:318 (-),score=71.68 TRINITY_DN74056_c0_g1_i2:430-1383(-)	1000	9.96578	5	0	inf	XP_021972511	han:110867810	calcium ion binding (5509); protein kinase activity (4672); ATP binding (5524); calmodulin binding (5516)	protein phosphorylation (6468); peptidyl-serine modification (18209); intracellular signal transduction (35556)	nucleus (5634); cytoplasm (5737); membrane (16020)
TRINITY_DN71091_c0_g1_i2.p1	TRINITY_DN71091_c0_g1~~TRINITY_DN71091_c0_g1_i2.p1 ORF type:3prime_partial len:229 (-),score=55.42 TRINITY_DN71091_c0_g1_i2:1-684(-)	1000	9.96578	5	0	inf	XP_021988446	han:110885059	cysteine synthase activity (4124); pyridoxal phosphate binding (30170); lyase activity (16829); actin binding (3779); motor activity (3774); L-mimosine synthase activity (50461); beta-pyrazolylalanine synthase activity (47458); ATP binding (5524); sequence-specific DNA binding (43565); DNA-binding transcription factor activity (3700)	cysteine biosynthetic process from serine (6535); double fertilization forming a zygote and endosperm (9567); pollen tube growth (9860); response to cadmium ion (46686); actin filament organization (7015); aging (7568); regulation of transcription, DNA-templated (6355)	cytoplasm (5737); myosin complex (16459); apoplast (48046); whole membrane (98805); bounding membrane of organelle (98588); nucleus (5634); plasma membrane (5886); integral component of membrane (16021)
TRINITY_DN77524_c0_g1_i6.p1	TRINITY_DN77524_c0_g1~~TRINITY_DN77524_c0_g1_i6.p1 ORF type:internal len:266 (-),score=47.31 TRINITY_DN77524_c0_g1_i6:3-797(-)	1000	9.96578	5	0	inf	XP_021983526	han:110879387	cysteine-type peptidase activity (8234); endopeptidase activity (4175)	proteolysis (6508); cellular protein catabolic process (44257)	lysosome (5764); extracellular space (5615)
TRINITY_DN80852_c1_g1_i1.p1	TRINITY_DN80852_c1_g1~~TRINITY_DN80852_c1_g1_i1.p1 ORF type:3prime_partial len:353 (+),score=78.82 TRINITY_DN80852_c1_g1_i1:82-1137(+)	1000	9.96578	5	0	inf	XP_022038973	han:110941618	snoRNA binding (30515); adenylate kinase activity (4017); ATP binding (5524)	nucleoside monophosphate phosphorylation (46940); phosphorylation (16310)	box C/D snoRNP complex (31428); small-subunit processome (32040); plasmodesma (9506); cell wall (5618); cytosol (5829); integral component of membrane (16021)
TRINITY_DN82843_c0_g1_i6.p1	TRINITY_DN82843_c0_g1~~TRINITY_DN82843_c0_g1_i6.p1 ORF type:3prime_partial len:1262 (+),score=265.66 TRINITY_DN82843_c0_g1_i6:224-4006(+)	1000	9.96578	5	0	inf	XP_021984311	no kegg id
TRINITY_DN76862_c1_g2_i1.p1	TRINITY_DN76862_c1_g2~~TRINITY_DN76862_c1_g2_i1.p1 ORF type:complete len:294 (+),score=19.96 TRINITY_DN76862_c1_g2_i1:91-972(+)	1000	9.96578	5	0	inf	XP_021970125	han:110865209	xyloglucan:xyloglucosyl transferase activity (16762); hydrolase activity, hydrolyzing O-glycosyl compounds (4553); carbohydrate binding (30246); protein-cysteine S-palmitoyltransferase activity (19706)	xyloglucan metabolic process (10411); cell wall biogenesis (42546); cell wall organization (71555)	apoplast (48046); cell wall (5618); integral component of membrane (16021)
TRINITY_DN80121_c2_g3_i3.p1	TRINITY_DN80121_c2_g3~~TRINITY_DN80121_c2_g3_i3.p1 ORF type:3prime_partial len:398 (-),score=62.99 TRINITY_DN80121_c2_g3_i3:3-1193(-)	1000	9.96578	5	0	inf	XP_022029561	han:110930558	Rab GDP-dissociation inhibitor activity (5093); Rab GTPase binding (17137); GTPase activator activity (5096); transferase activity (16740); nucleic acid binding (3676)	small GTPase mediated signal transduction (7264); regulation of catalytic activity (50790); protein transport (15031); vesicle-mediated transport (16192); positive regulation of molecular function (44093)	cytoplasm (5737); integral component of membrane (16021)
TRINITY_DN72047_c0_g3_i1.p1	TRINITY_DN72047_c0_g3~~TRINITY_DN72047_c0_g3_i1.p1 ORF type:5prime_partial len:220 (-),score=57.43 TRINITY_DN72047_c0_g3_i1:126-785(-)	1000	9.96578	5	0	inf	XP_021971236	han:110866391	unfolded protein binding (51082); metalloendopeptidase activity (4222)	protein targeting to membrane (6612); proteolysis (6508)	nascent polypeptide-associated complex (5854); plasmodesma (9506); cytosolic ribosome (22626); Golgi apparatus (5794); plastid (9536); integral component of membrane (16021)
TRINITY_DN79635_c0_g1_i3.p1	TRINITY_DN79635_c0_g1~~TRINITY_DN79635_c0_g1_i3.p1 ORF type:5prime_partial len:532 (+),score=78.63 TRINITY_DN79635_c0_g1_i3:2-1597(+)	1000	9.96578	5	0	inf	XP_021996994	han:110894122	pyridoxal phosphate binding (30170); metallopeptidase activity (8237); threonine synthase activity (4795); zinc ion binding (8270)	cellular amino acid metabolic process (6520); proteolysis (6508); carboxylic acid biosynthetic process (46394); organonitrogen compound biosynthetic process (1901566)
TRINITY_DN80053_c0_g2_i3.p1	TRINITY_DN80053_c0_g2~~TRINITY_DN80053_c0_g2_i3.p1 ORF type:internal len:811 (+),score=95.94 TRINITY_DN80053_c0_g2_i3:3-2432(+)	1000	9.96578	5	0	inf	XP_022026449	han:110927144	oxidoreductase activity, acting on single donors with incorporation of molecular oxygen, incorporation of two atoms of oxygen (16702); metal ion binding (46872); structural constituent of ribosome (3735)	oxylipin biosynthetic process (31408); oxidation-reduction process (55114); lipid modification (30258); green leaf volatile biosynthetic process (10597); translation (6412)	chloroplast (9507); ribosome (5840)
TRINITY_DN81892_c1_g1_i4.p1	TRINITY_DN81892_c1_g1~~TRINITY_DN81892_c1_g1_i4.p1 ORF type:5prime_partial len:279 (+),score=68.61 TRINITY_DN81892_c1_g1_i4:1-837(+)	1000	9.96578	5	0	inf	XP_022035910	han:110937759	translation initiation factor activity (3743); mRNA binding (3729)	formation of cytoplasmic translation initiation complex (1732)	eukaryotic 48S preinitiation complex (33290); eukaryotic 43S preinitiation complex (16282); eukaryotic translation initiation factor 3 complex (5852); plasma membrane (5886); integral component of membrane (16021)
TRINITY_DN73868_c1_g1_i14.p1	TRINITY_DN73868_c1_g1~~TRINITY_DN73868_c1_g1_i14.p1 ORF type:5prime_partial len:163 (+),score=40.41 TRINITY_DN73868_c1_g1_i14:1-489(+)	1000	9.96578	5	0	inf	XP_022029817	han:110930754	GTPase activity (3924); GTP binding (5525)	intracellular protein transport (6886)	endomembrane system (12505)
TRINITY_DN82530_c5_g1_i1.p1	TRINITY_DN82530_c5_g1~~TRINITY_DN82530_c5_g1_i1.p1 ORF type:internal len:207 (-),score=68.19 TRINITY_DN82530_c5_g1_i1:3-620(-)	1000	9.96578	5	0	inf	XP_021982246	han:110878276	FMN binding (10181); oxidoreductase activity (16491); flavin adenine dinucleotide binding (50660); NADP binding (50661)	oxidation-reduction process (55114)	integral component of membrane (16021); endoplasmic reticulum membrane (5789); cytosol (5829)
TRINITY_DN71482_c2_g3_i5.p1	TRINITY_DN71482_c2_g3~~TRINITY_DN71482_c2_g3_i5.p1 ORF type:complete len:596 (-),score=69.91 TRINITY_DN71482_c2_g3_i5:253-2040(-)	1000	9.96578	5	0	inf	XP_022012853	han:110912451	phosphatidylinositol phosphate phosphatase activity (52866); protein kinase activity (4672); ATP binding (5524)	dephosphorylation (16311); phosphatidylinositol metabolic process (46488); lipid modification (30258); root hair cell tip growth (48768); response to salt stress (9651); glycerophospholipid biosynthetic process (46474); response to wounding (9611); protein phosphorylation (6468)	endoplasmic reticulum (5783); integral component of membrane (16021); root hair tip (35619); pollen tube tip (90404); plasma membrane of cell tip (31520); plasmodesma (9506); endoplasmic reticulum membrane (5789); cytoplasmic vesicle membrane (30659); cytosol (5829)
TRINITY_DN80406_c0_g1_i6.p1	TRINITY_DN80406_c0_g1~~TRINITY_DN80406_c0_g1_i6.p1 ORF type:internal len:462 (+),score=77.21 TRINITY_DN80406_c0_g1_i6:3-1385(+)	1000	9.96578	5	0	inf	XP_021988057	han:110884640	peptidyl-prolyl cis-trans isomerase activity (3755)	protein peptidyl-prolyl isomerization (413)	thylakoid lumen (31977); chloroplast thylakoid membrane (9535); integral component of membrane (16021)
TRINITY_DN83181_c1_g1_i6.p1	TRINITY_DN83181_c1_g1~~TRINITY_DN83181_c1_g1_i6.p1 ORF type:5prime_partial len:385 (+),score=64.54 TRINITY_DN83181_c1_g1_i6:1-1155(+)	1000	9.96578	5	0	inf	XP_022029122	no kegg id	hydrolase activity (16787)
TRINITY_DN78710_c0_g2_i3.p1	TRINITY_DN78710_c0_g2~~TRINITY_DN78710_c0_g2_i3.p1 ORF type:internal len:326 (+),score=52.41 TRINITY_DN78710_c0_g2_i3:3-977(+)	1000	9.96578	5	0	inf	XP_022025833	han:110926389	tryptophan-tRNA ligase activity (4830); ATP binding (5524)	tryptophanyl-tRNA aminoacylation (6436); transcription, DNA-templated (6351)	cytosol (5829)
TRINITY_DN81947_c0_g1_i9.p1	TRINITY_DN81947_c0_g1~~TRINITY_DN81947_c0_g1_i9.p1 ORF type:internal len:378 (+),score=46.40 TRINITY_DN81947_c0_g1_i9:3-1133(+)	1000	9.96578	5	0	inf	XP_021988105	han:110884690	farnesyl-diphosphate farnesyltransferase activity (4310); squalene synthase activity (51996); metal ion binding (46872)	lipid biosynthetic process (8610); isoprenoid metabolic process (6720); response to jasmonic acid (9753); response to molecule of fungal origin (2238); phospholipid metabolic process (6644); response to vanadate(3-) (1902438); saponin biosynthetic process (16135); response to nitric oxide (71731); cellular biosynthetic process (44249); response to salicylic acid (9751); response to ethylene (9723…	endoplasmic reticulum membrane (5789); integral component of membrane (16021); endoplasmic reticulum (5783)
TRINITY_DN83111_c2_g1_i1.p1	TRINITY_DN83111_c2_g1~~TRINITY_DN83111_c2_g1_i1.p1 ORF type:3prime_partial len:530 (+),score=97.87 TRINITY_DN83111_c2_g1_i1:276-1862(+)	1000	9.96578	5	0	inf	XP_022038170	han:110940910	lipid binding (8289)	lipid transport (6869)	integral component of membrane (16021)
TRINITY_DN75289_c1_g2_i1.p1	TRINITY_DN75289_c1_g2~~TRINITY_DN75289_c1_g2_i1.p1 ORF type:internal len:292 (-),score=59.90 TRINITY_DN75289_c1_g2_i1:3-875(-)	1000	9.96578	5	0	inf	XP_022000003	han:110897550	RNA binding (3723)
TRINITY_DN81925_c0_g1_i5.p1	TRINITY_DN81925_c0_g1~~TRINITY_DN81925_c0_g1_i5.p1 ORF type:5prime_partial len:1067 (+),score=208.38 TRINITY_DN81925_c0_g1_i5:1-3201(+)	1000	9.96578	5	0	inf	XP_021982967	no kegg id	RNA binding (3723)	tRNA-containing ribonucleoprotein complex export from nucleus (71431); tRNA transport (51031); ncRNA export from nucleus (97064); rRNA processing (6364)	nucleolus (5730); CURI complex (32545); 90S preribosome (30686); small-subunit processome (32040); cytosol (5829)
TRINITY_DN82904_c0_g1_i2.p1	TRINITY_DN82904_c0_g1~~TRINITY_DN82904_c0_g1_i2.p1 ORF type:internal len:746 (+),score=243.73 TRINITY_DN82904_c0_g1_i2:3-2237(+)	1000	9.96578	5	0	inf	XP_021987645	han:110884259	GTP binding (5525); hydrolase activity, acting on acid anhydrides (16817)	protein targeting to chloroplast (45036)	chloroplast outer membrane (9707)
TRINITY_DN81226_c3_g1_i6.p1	TRINITY_DN81226_c3_g1~~TRINITY_DN81226_c3_g1_i6.p1 ORF type:3prime_partial len:478 (+),score=63.82 TRINITY_DN81226_c3_g1_i6:236-1666(+)	1000	9.96578	5	0	inf	XP_022012951	no kegg id	thiamine pyrophosphate binding (30976); carboxy-lyase activity (16831); magnesium ion binding (287)	response to hypoxia (1666)	cytosol (5829)
TRINITY_DN78724_c0_g1_i2.p1	TRINITY_DN78724_c0_g1~~TRINITY_DN78724_c0_g1_i2.p1 ORF type:5prime_partial len:269 (+),score=46.62 TRINITY_DN78724_c0_g1_i2:1-807(+)	1000	9.96578	5	0	inf	XP_021993153	han:110889881	acyl-CoA dehydrogenase activity (3995); flavin adenine dinucleotide binding (50660); acyl-CoA oxidase activity (3997)	oxidation-reduction process (55114); embryo development ending in seed dormancy (9793); fatty acid catabolic process (9062); lipid modification (30258); short-chain fatty acid metabolic process (46459)	microbody (42579); cytosol (5829)
TRINITY_DN81552_c2_g1_i2.p1	TRINITY_DN81552_c2_g1~~TRINITY_DN81552_c2_g1_i2.p1 ORF type:complete len:633 (+),score=143.62 TRINITY_DN81552_c2_g1_i2:239-2137(+)	1000	9.96578	5	0	inf	XP_021973325	han:110868471	formate-tetrahydrofolate ligase activity (4329); ATP binding (5524)	response to cadmium ion (46686)	apoplast (48046); cytosol (5829); chloroplast (9507); plasma membrane (5886)
TRINITY_DN81816_c0_g1_i19.p1	TRINITY_DN81816_c0_g1~~TRINITY_DN81816_c0_g1_i19.p1 ORF type:complete len:325 (+),score=47.80 TRINITY_DN81816_c0_g1_i19:1165-2139(+)	1000	9.96578	5	0	inf	XP_022000689	han:110898239	3-oxo-lignoceroyl-CoA reductase activity (102341); 3-oxo-arachidoyl-CoA reductase activity (102339); 3-oxo-cerotoyl-CoA reductase activity (102342); 3-oxo-behenoyl-CoA reductase activity (102340); protochlorophyllide reductase activity (16630)	oxidation-reduction process (55114)
TRINITY_DN75489_c2_g1_i1.p1	TRINITY_DN75489_c2_g1~~TRINITY_DN75489_c2_g1_i1.p1 ORF type:internal len:212 (+),score=31.89 TRINITY_DN75489_c2_g1_i1:2-634(+)	1000	9.96578	5	0	inf	XP_021987620	no kegg id	fumarylacetoacetase activity (4334); metal ion binding (46872); chaperone binding (51087)	tyrosine catabolic process (6572); erythrose 4-phosphate/phosphoenolpyruvate family amino acid catabolic process (1902222); L-phenylalanine metabolic process (6558); homogentisate catabolic process (1902000); cell death (8219)	cytosol (5829); extracellular region (5576)
TRINITY_DN83256_c0_g1_i4.p1	TRINITY_DN83256_c0_g1~~TRINITY_DN83256_c0_g1_i4.p1 ORF type:complete len:474 (-),score=32.43 TRINITY_DN83256_c0_g1_i4:375-1796(-)	1000	9.96578	5	0	inf	YP_588113	han:4055585	chlorophyll binding (16168); electron transporter, transferring electrons within the cyclic electron transport pathway of photosynthesis activity (45156); metal ion binding (46872); ATP binding (5524)	photosynthetic electron transport in photosystem II (9772); protein-chromophore linkage (18298)	photosystem II (9523); thylakoid membrane (42651); plastid (9536); organelle subcompartment (31984); integral component of membrane (16021)
TRINITY_DN80852_c1_g2_i3.p1	TRINITY_DN80852_c1_g2~~TRINITY_DN80852_c1_g2_i3.p1 ORF type:5prime_partial len:500 (+),score=151.76 TRINITY_DN80852_c1_g2_i3:1-1500(+)	1000	9.96578	5	0	inf	XP_021984124	no kegg id	snoRNA binding (30515); adenylate kinase activity (4017); ATP binding (5524)	nucleoside monophosphate phosphorylation (46940); phosphorylation (16310)	box C/D snoRNP complex (31428); small-subunit processome (32040); plasmodesma (9506); cell wall (5618); cytosol (5829)
TRINITY_DN73821_c0_g1_i2.p1	TRINITY_DN73821_c0_g1~~TRINITY_DN73821_c0_g1_i2.p1 ORF type:5prime_partial len:429 (+),score=50.64 TRINITY_DN73821_c0_g1_i2:1-1287(+)	1000	9.96578	5	0	inf	XP_022009745	han:110909040	protein serine/threonine kinase activity (4674); ATP binding (5524)	peptidyl-threonine phosphorylation (18107); peptidyl-serine phosphorylation (18105); regulation of cell cycle (51726)	protein kinase CK2 complex (5956); cytosol (5829); nucleus (5634)
TRINITY_DN68374_c1_g1_i1.p1	TRINITY_DN68374_c1_g1~~TRINITY_DN68374_c1_g1_i1.p1 ORF type:complete len:253 (-),score=34.57 TRINITY_DN68374_c1_g1_i1:229-987(-)	1000	9.96578	5	0	inf	XP_021978330	han:110873657	asparagine synthase (glutamine-hydrolyzing) activity (4066)
TRINITY_DN53503_c0_g1_i1.p1	TRINITY_DN53503_c0_g1~~TRINITY_DN53503_c0_g1_i1.p1 ORF type:internal len:117 (+),score=23.98 TRINITY_DN53503_c0_g1_i1:3-350(+)	1000	9.96578	5	0	inf	XP_021969707	han:110864851	2-alkenal reductase [NAD(P)+] activity (32440); ubiquitin-like modifier activating enzyme activity (8641); ATP binding (5524); hydrolase activity (16787)	regulation of hypoxia-induced intrinsic apoptotic signaling pathway (1903297); negative regulation of cellular response to hypoxia (1900038); cellular response to hypoxia (71456); negative regulation of intrinsic apoptotic signaling pathway (2001243); oxidation-reduction process (55114)	endoplasmic reticulum chaperone complex (34663); endoplasmic reticulum lumen (5788); secretory vesicle (99503); vacuolar membrane (5774); Golgi apparatus (5794); cytosol (5829)
TRINITY_DN69648_c0_g1_i2.p1	TRINITY_DN69648_c0_g1~~TRINITY_DN69648_c0_g1_i2.p1 ORF type:complete len:230 (+),score=30.12 TRINITY_DN69648_c0_g1_i2:195-884(+)	1000	9.96578	5	0	inf	XP_021981602	han:110877717		ribosome biogenesis (42254)	ribosome (5840)
TRINITY_DN75816_c0_g1_i11.p1	TRINITY_DN75816_c0_g1~~TRINITY_DN75816_c0_g1_i11.p1 ORF type:complete len:852 (+),score=164.41 TRINITY_DN75816_c0_g1_i11:217-2772(+)	1000	9.96578	5	0	inf	XP_022038109	han:110940842	glutamate-ammonia ligase activity (4356); hydrolase activity (16787); protein self-association (43621); gamma-tubulin binding (43015)	glutamine biosynthetic process (6542); root cap development (48829); lateral root formation (10311); response to abscisic acid (9737); response to bacterium (9617); plant-type cell wall organization (9664)	cytosol (5829); extracellular region (5576); integral component of membrane (16021)
TRINITY_DN79216_c0_g1_i2.p1	TRINITY_DN79216_c0_g1~~TRINITY_DN79216_c0_g1_i2.p1 ORF type:3prime_partial len:415 (+),score=83.64 TRINITY_DN79216_c0_g1_i2:265-1506(+)	1000	9.96578	5	0	inf	XP_022025609	no kegg id	RNA helicase activity (3724); ATP binding (5524); RNA binding (3723)		P granule (43186); nucleus (5634)
TRINITY_DN77723_c0_g1_i3.p1	TRINITY_DN77723_c0_g1~~TRINITY_DN77723_c0_g1_i3.p1 ORF type:5prime_partial len:521 (-),score=47.28 TRINITY_DN77723_c0_g1_i3:97-1659(-)	1000	9.96578	5	0	inf	XP_022008936	han:110908322	oxidoreductase activity, acting on paired donors, with incorporation or reduction of molecular oxygen (16705); iron ion binding (5506); monooxygenase activity (4497); heme binding (20037)	oxidation-reduction process (55114); response to auxin (9733); flavonoid biosynthetic process (9813)	integral component of membrane (16021); endoplasmic reticulum membrane (5789); endoplasmic reticulum (5783)
TRINITY_DN73775_c0_g1_i5.p1	TRINITY_DN73775_c0_g1~~TRINITY_DN73775_c0_g1_i5.p1 ORF type:5prime_partial len:622 (+),score=68.27 TRINITY_DN73775_c0_g1_i5:1-1866(+)	1000	9.96578	5	0	inf	XP_021970199	han:110865270	hydrolase activity, hydrolyzing O-glycosyl compounds (4553); zinc ion binding (8270); structural constituent of ribosome (3735)	carbohydrate metabolic process (5975); nectar secretion (71836); cellular catabolic process (44248); organic substance catabolic process (1901575); cellular macromolecule metabolic process (44260); peptide biosynthetic process (43043); gene expression (10467); macromolecule biosynthetic process (9059); protein metabolic process (19538)	cell wall (5618); extracellular region (5576); ribosome (5840); integral component of membrane (16021)
TRINITY_DN68259_c1_g1_i2.p1	TRINITY_DN68259_c1_g1~~TRINITY_DN68259_c1_g1_i2.p1 ORF type:5prime_partial len:137 (+),score=16.90 TRINITY_DN68259_c1_g1_i2:1-411(+)	1000	9.96578	5	0	inf	XP_022004534	han:110902108	methyltransferase activity (8168); lyase activity (16829)	methylation (32259)	trans-Golgi network (5802); endosome (5768); integral component of membrane (16021); vacuolar membrane (5774); plasmodesma (9506); nucleus (5634)
TRINITY_DN80472_c0_g4_i1.p1	TRINITY_DN80472_c0_g4~~TRINITY_DN80472_c0_g4_i1.p1 ORF type:3prime_partial len:180 (-),score=34.57 TRINITY_DN80472_c0_g4_i1:3-539(-)	1000	9.96578	5	0	inf	XP_022030076	han:110930994	GDP-mannose 3,5-epimerase activity (47918); NAD binding (51287)	L-ascorbic acid biosynthetic process (19853)
TRINITY_DN73636_c2_g1_i1.p1	TRINITY_DN73636_c2_g1~~TRINITY_DN73636_c2_g1_i1.p1 ORF type:5prime_partial len:183 (+),score=39.71 TRINITY_DN73636_c2_g1_i1:1-549(+)	1000	9.96578	5	0	inf	XP_022006487	han:110904932	superoxide dismutase activity (4784); metal ion binding (46872); structural constituent of ribosome (3735)	removal of superoxide radicals (19430); oxidation-reduction process (55114); response to zinc ion (10043); embryo development ending in seed dormancy (9793); response to abscisic acid (9737); response to osmotic stress (6970); defense response to bacterium (42742); translation (6412)	mitochondrion (5739); intracellular organelle lumen (70013); ribosome (5840)
TRINITY_DN82254_c5_g1_i5.p1	TRINITY_DN82254_c5_g1~~TRINITY_DN82254_c5_g1_i5.p1 ORF type:5prime_partial len:181 (+),score=14.98 TRINITY_DN82254_c5_g1_i5:1-543(+)	1000	9.96578	5	0	inf	XP_021997190	han:110894294	oxidoreductase activity (16491); cyclopropane-fatty-acyl-phospholipid synthase activity (8825)	oxidation-reduction process (55114); lipid biosynthetic process (8610); methylation (32259)
TRINITY_DN74239_c0_g1_i1.p1	TRINITY_DN74239_c0_g1~~TRINITY_DN74239_c0_g1_i1.p1 ORF type:complete len:400 (-),score=44.90 TRINITY_DN74239_c0_g1_i1:309-1508(-)	1000	9.96578	5	0	inf	XP_021976080	han:110871669	pectate lyase activity (30570); metal ion binding (46872)	pectin catabolic process (45490); seed trichome elongation (90378)	primary cell wall (9530); mitochondrion (5739); integral component of membrane (16021)
TRINITY_DN67292_c0_g1_i2.p1	TRINITY_DN67292_c0_g1~~TRINITY_DN67292_c0_g1_i2.p1 ORF type:internal len:202 (-),score=53.38 TRINITY_DN67292_c0_g1_i2:1-603(-)	1000	9.96578	5	0	inf	XP_021990207	no kegg id	peptide alpha-N-acetyltransferase activity (4596)	N-terminal peptidyl-methionine acetylation (17196)	cytoplasm (5737); integral component of membrane (16021)
TRINITY_DN68540_c0_g1_i1.p1	TRINITY_DN68540_c0_g1~~TRINITY_DN68540_c0_g1_i1.p1 ORF type:internal len:338 (-),score=50.61 TRINITY_DN68540_c0_g1_i1:2-1012(-)	1000	9.96578	5	0	inf	XP_022029607	han:110930584	copper ion binding (5507); oxidoreductase activity (16491)	oxidation-reduction process (55114)	anchored component of plasma membrane (46658); integral component of membrane (16021)
TRINITY_DN69546_c1_g1_i2.p1	TRINITY_DN69546_c1_g1~~TRINITY_DN69546_c1_g1_i2.p1 ORF type:5prime_partial len:285 (-),score=34.52 TRINITY_DN69546_c1_g1_i2:134-988(-)	1000	9.96578	5	0	inf	XP_022027480	han:110928755	peptidyl-prolyl cis-trans isomerase activity (3755)	protein peptidyl-prolyl isomerization (413)	thylakoid lumen (31977); chloroplast (9507)
TRINITY_DN80258_c0_g1_i2.p1	TRINITY_DN80258_c0_g1~~TRINITY_DN80258_c0_g1_i2.p1 ORF type:complete len:774 (-),score=138.62 TRINITY_DN80258_c0_g1_i2:443-2764(-)	1000	9.96578	5	0	inf	XP_022021550	han:110921520	primary amine oxidase activity (8131); copper ion binding (5507); quinone binding (48038); ATP binding (5524)	amine metabolic process (9308); oxidation-reduction process (55114)
TRINITY_DN79013_c1_g1_i4.p1	TRINITY_DN79013_c1_g1~~TRINITY_DN79013_c1_g1_i4.p1 ORF type:5prime_partial len:332 (-),score=73.98 TRINITY_DN79013_c1_g1_i4:160-1155(-)	1000	9.96578	5	0	inf	XP_021983324	han:110879214	serine-type endopeptidase activity (4252)	proteolysis (6508)
TRINITY_DN81657_c1_g2_i1.p1	TRINITY_DN81657_c1_g2~~TRINITY_DN81657_c1_g2_i1.p1 ORF type:5prime_partial len:157 (+),score=52.81 TRINITY_DN81657_c1_g2_i1:1-471(+)	1000	9.96578	5	0	inf	XP_021976713	han:110872247	phosphatidylcholine binding (31210); phosphatidylserine binding (1786); nickel cation binding (16151); copper ion binding (5507); actin binding (3779); calcium ion binding (5509)	response to water (9415); cold acclimation (9631); response to abscisic acid (9737); regulation of membrane permeability (90559); protein stabilization (50821); heat acclimation (10286); regulation of seed germination (10029); response to gibberellin (9739); defense response to fungus (50832); response to osmotic stress (6970)	cytosol (5829); extrinsic component of membrane (19898); Golgi apparatus (5794); plasmodesma (9506); nucleus (5634); chloroplast (9507); mitochondrion (5739); plasma membrane (5886)
TRINITY_DN76861_c2_g4_i2.p1	TRINITY_DN76861_c2_g4~~TRINITY_DN76861_c2_g4_i2.p1 ORF type:3prime_partial len:325 (+),score=83.62 TRINITY_DN76861_c2_g4_i2:358-1329(+)	1000	9.96578	5	0	inf	XP_022036386	han:110938237	RNA binding (3723)
TRINITY_DN79198_c0_g1_i1.p1	TRINITY_DN79198_c0_g1~~TRINITY_DN79198_c0_g1_i1.p1 ORF type:5prime_partial len:206 (+),score=49.46 TRINITY_DN79198_c0_g1_i1:2-619(+)	1000	9.96578	5	0	inf	XP_022005947	han:110904397	UDP-glucuronate decarboxylase activity (48040); NAD+ binding (70403)	D-xylose metabolic process (42732); UDP-D-xylose biosynthetic process (33320)	integral component of membrane (16021); cytoplasm (5737); organelle subcompartment (31984); endomembrane system (12505); intracellular vesicle (97708); bounding membrane of organelle (98588); intracellular membrane-bounded organelle (43231)
TRINITY_DN74942_c3_g1_i2.p1	TRINITY_DN74942_c3_g1~~TRINITY_DN74942_c3_g1_i2.p1 ORF type:5prime_partial len:594 (+),score=63.49 TRINITY_DN74942_c3_g1_i2:2-1783(+)	1000	9.96578	5	0	inf	XP_022016011	han:110915593	hydroxymethylglutaryl-CoA reductase (NADPH) activity (4420); hydroxymethylglutaryl-CoA reductase activity (42282)	coenzyme A metabolic process (15936); isoprenoid biosynthetic process (8299); oxidation-reduction process (55114); sterol biosynthetic process (16126); triterpenoid metabolic process (6722); saponin biosynthetic process (16135); response to jasmonic acid (9753); acetyl-CoA metabolic process (6084); isopentenyl diphosphate metabolic process (46490); response to absence of light (9646); phospholipi…	endoplasmic reticulum membrane (5789); endoplasmic reticulum (5783); microbody membrane (31903); peroxisome (5777); integral component of membrane (16021); plastid membrane (42170); chloroplast envelope (9941); mitochondrial membrane (31966)
TRINITY_DN81978_c1_g1_i10.p1	TRINITY_DN81978_c1_g1~~TRINITY_DN81978_c1_g1_i10.p1 ORF type:5prime_partial len:384 (+),score=64.52 TRINITY_DN81978_c1_g1_i10:3-1154(+)	1000	9.96578	5	0	inf	XP_021976889	han:110872406	O-phospho-L-serine:2-oxoglutarate aminotransferase activity (4648); pyridoxal phosphate binding (30170); protein homodimerization activity (42803); nucleotidyltransferase activity (16779); RNA binding (3723)	L-serine biosynthetic process (6564); response to cadmium ion (46686); RNA processing (6396)	chloroplast stroma (9570); host cell nucleus (42025); chloroplast thylakoid (9534); cytosol (5829)
TRINITY_DN80423_c3_g1_i5.p1	TRINITY_DN80423_c3_g1~~TRINITY_DN80423_c3_g1_i5.p1 ORF type:complete len:812 (+),score=142.50 TRINITY_DN80423_c3_g1_i5:151-2586(+)	1000	9.96578	5	0	inf	XP_021997863	no kegg id
TRINITY_DN77535_c1_g1_i10.p1	TRINITY_DN77535_c1_g1~~TRINITY_DN77535_c1_g1_i10.p1 ORF type:5prime_partial len:365 (+),score=58.04 TRINITY_DN77535_c1_g1_i10:2-1096(+)	1000	9.96578	5	0	inf	XP_021969790	han:110864930	translation initiation factor activity (3743); RNA helicase activity (3724); ATP binding (5524); mRNA binding (3729)	translational initiation (6413); nuclear-transcribed mRNA catabolic process, nonsense-mediated decay (184); mRNA transport (51028); regulation of translation (6417); RNA splicing (8380); mRNA processing (6397); response to hypoxia (1666)	catalytic step 2 spliceosome (71013); nucleolus (5730); exon-exon junction complex (35145); nuclear speck (16607); cytosol (5829); integral component of membrane (16021)
TRINITY_DN80976_c0_g1_i7.p1	TRINITY_DN80976_c0_g1~~TRINITY_DN80976_c0_g1_i7.p1 ORF type:internal len:428 (+),score=69.08 TRINITY_DN80976_c0_g1_i7:3-1283(+)	1000	9.96578	5	0	inf	XP_021984499	han:110880220	histone acetyltransferase activity (4402); protein binding (5515); metal ion binding (46872)	chromatin organization (6325); response to UV-B (10224); flower development (9908); internal peptidyl-lysine acetylation (18393); cell differentiation (30154); DNA repair (6281)	nucleus (5634); Cul4-RING E3 ubiquitin ligase complex (80008); cytosol (5829); intracellular organelle lumen (70013); mitochondrion (5739); intracellular non-membrane-bounded organelle (43232)
TRINITY_DN79413_c0_g2_i8.p1	TRINITY_DN79413_c0_g2~~TRINITY_DN79413_c0_g2_i8.p1 ORF type:5prime_partial len:133 (+),score=14.32 TRINITY_DN79413_c0_g2_i8:3-401(+)	1000	9.96578	5	0	inf	XP_021994893	han:110891501	isomerase activity (16853)		microbody (42579)
TRINITY_DN80857_c3_g1_i4.p1	TRINITY_DN80857_c3_g1~~TRINITY_DN80857_c3_g1_i4.p1 ORF type:3prime_partial len:246 (-),score=36.43 TRINITY_DN80857_c3_g1_i4:3-737(-)	1000	9.96578	5	0	inf	XP_022005732	han:110904212	transferase activity, transferring glycosyl groups (16757)	mannosylation (97502)	Golgi apparatus (5794); integral component of membrane (16021)
TRINITY_DN74967_c3_g1_i10.p1	TRINITY_DN74967_c3_g1~~TRINITY_DN74967_c3_g1_i10.p1 ORF type:complete len:209 (+),score=28.04 TRINITY_DN74967_c3_g1_i10:166-792(+)	1000	9.96578	5	0	inf	XP_021978208	han:110873563	GTPase activity (3924); GTP binding (5525)
TRINITY_DN79493_c0_g1_i3.p1	TRINITY_DN79493_c0_g1~~TRINITY_DN79493_c0_g1_i3.p1 ORF type:3prime_partial len:455 (-),score=83.30 TRINITY_DN79493_c0_g1_i3:1-1362(-)	1000	9.96578	5	0	inf	XP_022012060	han:110911738	proline-tRNA ligase activity (4827); ATP binding (5524)	prolyl-tRNA aminoacylation (6433)	aminoacyl-tRNA synthetase multienzyme complex (17101); cytoplasm (5737); plasmodesma (9506)
TRINITY_DN78799_c0_g1_i4.p1	TRINITY_DN78799_c0_g1~~TRINITY_DN78799_c0_g1_i4.p1 ORF type:5prime_partial len:224 (+),score=6.13 TRINITY_DN78799_c0_g1_i4:1-672(+)	1000	9.96578	5	0	inf	XP_022001429	han:110898880
TRINITY_DN75620_c0_g1_i1.p1	TRINITY_DN75620_c0_g1~~TRINITY_DN75620_c0_g1_i1.p1 ORF type:5prime_partial len:371 (+),score=48.29 TRINITY_DN75620_c0_g1_i1:3-1115(+)	1000	9.96578	5	0	inf	XP_022016635	han:110916181	oxidoreductase activity (16491)	oxidation-reduction process (55114)
TRINITY_DN77462_c0_g1_i4.p1	TRINITY_DN77462_c0_g1~~TRINITY_DN77462_c0_g1_i4.p1 ORF type:5prime_partial len:319 (-),score=57.23 TRINITY_DN77462_c0_g1_i4:38-994(-)	1000	9.96578	5	0	inf	XP_022001044	han:110898558	hydroxyproline O-arabinosyltransferase activity (1990585)		cis-Golgi network (5801); trans-Golgi network (5802); vacuolar membrane (5774); endosome (5768); Golgi medial cisterna (5797); integral component of membrane (16021); plasma membrane (5886); plastid (9536)
TRINITY_DN70869_c1_g1_i5.p1	TRINITY_DN70869_c1_g1~~TRINITY_DN70869_c1_g1_i5.p1 ORF type:internal len:332 (-),score=20.48 TRINITY_DN70869_c1_g1_i5:2-994(-)	1000	9.96578	5	0	inf	XP_022010065	han:110909348
TRINITY_DN68492_c0_g1_i3.p1	TRINITY_DN68492_c0_g1~~TRINITY_DN68492_c0_g1_i3.p1 ORF type:5prime_partial len:142 (+),score=41.83 TRINITY_DN68492_c0_g1_i3:2-427(+)	1000	9.96578	5	0	inf	XP_021988719	han:110885342	structural constituent of ribosome (3735)	translational elongation (6414); response to cold (9409)	ribosome (5840); polysome (5844); cytosol (5829); nucleus (5634); secretory vesicle (99503); plastid (9536); microbody (42579); Golgi apparatus (5794); plasma membrane (5886); intracellular organelle lumen (70013); integral component of membrane (16021)
TRINITY_DN76892_c0_g1_i3.p1	TRINITY_DN76892_c0_g1~~TRINITY_DN76892_c0_g1_i3.p1 ORF type:complete len:728 (+),score=147.26 TRINITY_DN76892_c0_g1_i3:64-2247(+)	1000	9.96578	5	0	inf	XP_022020804	han:110920890	glycine-tRNA ligase activity (4820); ATP binding (5524); protein dimerization activity (46983); transferase activity (16740)	glycyl-tRNA aminoacylation (6426); tRNA aminoacylation for mitochondrial protein translation (70127); response to cadmium ion (46686); diadenosine polyphosphate biosynthetic process (15960); diadenosine tetraphosphate metabolic process (15965)	cytoplasm (5737); intracellular membrane-bounded organelle (43231); intracellular vesicle (97708); organelle subcompartment (31984); endomembrane system (12505); integral component of membrane (16021)
TRINITY_DN57059_c0_g1_i5.p1	TRINITY_DN57059_c0_g1~~TRINITY_DN57059_c0_g1_i5.p1 ORF type:complete len:486 (+),score=87.56 TRINITY_DN57059_c0_g1_i5:16-1473(+)	1000	9.96578	5	0	inf	XP_021982826	han:110878774	aspartate-prephenate aminotransferase activity (33853); pyridoxal phosphate binding (30170); glutamate-prephenate aminotransferase activity (33854); L-aspartate:2-oxoglutarate aminotransferase activity (4069)	embryo development ending in seed dormancy (9793); aromatic amino acid family biosynthetic process, prephenate pathway (9095)	chloroplast stroma (9570)
TRINITY_DN79991_c0_g1_i1.p1	TRINITY_DN79991_c0_g1~~TRINITY_DN79991_c0_g1_i1.p1 ORF type:complete len:772 (-),score=47.71 TRINITY_DN79991_c0_g1_i1:245-2560(-)	1000	9.96578	5	0	inf	XP_021984573	han:110880303	serine-type endopeptidase activity (4252); isomerase activity (16853)	proteolysis (6508); protein maturation (51604)	extracellular region (5576); membrane (16020)
TRINITY_DN66631_c0_g1_i1.p1	TRINITY_DN66631_c0_g1~~TRINITY_DN66631_c0_g1_i1.p1 ORF type:5prime_partial len:282 (+),score=56.55 TRINITY_DN66631_c0_g1_i1:3-848(+)	1000	9.96578	5	0	inf	XP_022039635	han:110942196	calcium ion binding (5509)	photosynthesis (15979)	photosystem II oxygen evolving complex (9654); extrinsic component of membrane (19898); thylakoid lumen (31977); chloroplast stroma (9570); chloroplast thylakoid (9534); cytosol (5829); mitochondrion (5739); integral component of membrane (16021)
TRINITY_DN82699_c1_g1_i2.p1	TRINITY_DN82699_c1_g1~~TRINITY_DN82699_c1_g1_i2.p1 ORF type:internal len:896 (-),score=162.55 TRINITY_DN82699_c1_g1_i2:3-2687(-)	1000	9.96578	5	0	inf	XP_021972215	han:110867550	enzyme regulator activity (30234)	regulation of protein catabolic process (42176); regulation of catalytic activity (50790); proteasome-mediated ubiquitin-dependent protein catabolic process (43161)	proteasome regulatory particle, base subcomplex (8540); proteasome storage granule (34515); nucleus (5634); integral component of membrane (16021); plasma membrane (5886); endoplasmic reticulum (5783); extracellular region (5576)
TRINITY_DN74761_c3_g2_i4.p1	TRINITY_DN74761_c3_g2~~TRINITY_DN74761_c3_g2_i4.p1 ORF type:5prime_partial len:297 (-),score=64.53 TRINITY_DN74761_c3_g2_i4:364-1254(-)	1000	9.96578	5	0	inf	XP_022006505	han:110904951	protein binding (5515)	proteolysis (6508); modification-dependent macromolecule catabolic process (43632); cellular protein catabolic process (44257); skotomorphogenesis (9647); regulation of anthocyanin biosynthetic process (31540); cotyledon development (48825); cytokinin-activated signaling pathway (9736); post-embryonic root development (48528); response to misfolded protein (51788); flower development (9908); prot…	proteasome regulatory particle (5838); cytosol (5829); chloroplast envelope (9941); nucleus (5634); integral component of membrane (16021)
TRINITY_DN76080_c1_g1_i1.p1	TRINITY_DN76080_c1_g1~~TRINITY_DN76080_c1_g1_i1.p1 ORF type:5prime_partial len:513 (+),score=107.07 TRINITY_DN76080_c1_g1_i1:2-1540(+)	1000	9.96578	5	0	inf	XP_022036360	han:110938207	diaminopimelate decarboxylase activity (8836)	diaminopimelate metabolic process (46451); lysine biosynthetic process (9085)	chloroplast (9507); plastid stroma (9532); cytosol (5829); plasma membrane (5886); integral component of membrane (16021)
TRINITY_DN77218_c0_g1_i2.p1	TRINITY_DN77218_c0_g1~~TRINITY_DN77218_c0_g1_i2.p1 ORF type:complete len:530 (+),score=69.44 TRINITY_DN77218_c0_g1_i2:23-1612(+)	1000	9.96578	5	0	inf	XP_022000023	han:110897567	oxidoreductase activity, acting on paired donors, with incorporation or reduction of molecular oxygen (16705); monooxygenase activity (4497); iron ion binding (5506); heme binding (20037)	oxidation-reduction process (55114)	integral component of membrane (16021)
TRINITY_DN82010_c1_g1_i13.p1	TRINITY_DN82010_c1_g1~~TRINITY_DN82010_c1_g1_i13.p1 ORF type:5prime_partial len:132 (-),score=28.16 TRINITY_DN82010_c1_g1_i13:786-1181(-)	1000	9.96578	5	0	inf	XP_022027159	han:110928443	transferase activity, transferring acyl groups other than amino-acyl groups (16747); metal ion binding (46872)	fatty acid beta-oxidation (6635)	cytoplasm (5737)
TRINITY_DN80283_c0_g1_i4.p1	TRINITY_DN80283_c0_g1~~TRINITY_DN80283_c0_g1_i4.p1 ORF type:complete len:544 (+),score=148.04 TRINITY_DN80283_c0_g1_i4:110-1741(+)	1000	9.96578	5	0	inf	XP_021990274	han:110886746	unfolded protein binding (51082); calcium ion binding (5509); carbohydrate binding (30246)	protein folding (6457); endoplasmic reticulum unfolded protein response (30968)	endoplasmic reticulum (5783); endoplasmic reticulum membrane (5789); integral component of membrane (16021); plant-type cell wall (9505); plasmodesma (9506); vacuolar membrane (5774); chloroplast (9507); mitochondrion (5739); Golgi apparatus (5794); plasma membrane (5886)
TRINITY_DN71962_c4_g2_i9.p1	TRINITY_DN71962_c4_g2~~TRINITY_DN71962_c4_g2_i9.p1 ORF type:internal len:160 (+),score=19.71 TRINITY_DN71962_c4_g2_i9:2-478(+)	1000	9.96578	5	0	inf	XP_021988888	han:110885487	GTPase activity (3924); GTP binding (5525)	intracellular protein transport (6886)	endomembrane system (12505)
TRINITY_DN81983_c1_g1_i3.p1	TRINITY_DN81983_c1_g1~~TRINITY_DN81983_c1_g1_i3.p1 ORF type:3prime_partial len:244 (-),score=19.28 TRINITY_DN81983_c1_g1_i3:3-731(-)	1000	9.96578	5	0	inf	XP_022034660	han:110936556	cellulase activity (8810); transferase activity, transferring hexosyl groups (16758); methyltransferase activity (8168)	cellulose catabolic process (30245); hyperosmotic salinity response (42538); response to cytokinin (9735); cortical microtubule organization (43622); unidimensional cell growth (9826); shoot system development (48367); cellulose biosynthetic process (30244); defense response (6952)	integral component of membrane (16021); cell plate (9504); endomembrane system (12505); cytoplasmic vesicle (31410); organelle subcompartment (31984); organelle membrane (31090); intracellular membrane-bounded organelle (43231); plasma membrane (5886)
TRINITY_DN79552_c3_g1_i1.p1	TRINITY_DN79552_c3_g1~~TRINITY_DN79552_c3_g1_i1.p1 ORF type:internal len:251 (-),score=18.46 TRINITY_DN79552_c3_g1_i1:3-752(-)	1000	9.96578	5	0	inf	XP_022033713	han:110935644	lipase activity (16298); caffeoyl-CoA: alcohol caffeoyl transferase activity (90430); 2-acylglycerol O-acyltransferase activity (3846); carboxylic ester hydrolase activity (52689)	response to zinc ion (10043); response to cadmium ion (46686); response to hydrogen peroxide (42542); lignin biosynthetic process (9809)	plasmodesma (9506); endoplasmic reticulum (5783); Golgi apparatus (5794); plasma membrane (5886); nucleus (5634)
TRINITY_DN75999_c1_g1_i1.p1	TRINITY_DN75999_c1_g1~~TRINITY_DN75999_c1_g1_i1.p1 ORF type:5prime_partial len:358 (-),score=61.83 TRINITY_DN75999_c1_g1_i1:397-1470(-)	1000	9.96578	5	0	inf	XP_022015661	han:110915295	hydrolase activity, acting on carbon-nitrogen (but not peptide) bonds, in linear amidines (16813); metal ion binding (46872)	putrescine biosynthetic process from arginine, using agmatinase (33389)
TRINITY_DN76357_c2_g1_i3.p1	TRINITY_DN76357_c2_g1~~TRINITY_DN76357_c2_g1_i3.p1 ORF type:5prime_partial len:432 (+),score=63.07 TRINITY_DN76357_c2_g1_i3:2-1297(+)	1000	9.96578	5	0	inf	XP_021994071	han:110890752	acyl-[acyl-carrier-protein] desaturase activity (45300); metal ion binding (46872); stearoyl-CoA 9-desaturase activity (4768)	fatty acid biosynthetic process (6633); oxidation-reduction process (55114); defense response (6952); regulation of salicylic acid mediated signaling pathway (2000031); regulation of jasmonic acid mediated signaling pathway (2000022); unsaturated fatty acid metabolic process (33559); response to virus (9615); response to bacterium (9617); immune effector process (2252)	chloroplast (9507); plastid stroma (9532); plastid thylakoid (31976); integral component of membrane (16021)
TRINITY_DN4173_c0_g1_i1.p1	TRINITY_DN4173_c0_g1~~TRINITY_DN4173_c0_g1_i1.p1 ORF type:internal len:170 (-),score=32.03 TRINITY_DN4173_c0_g1_i1:3-509(-)	1000	9.96578	5	0	inf	XP_022034842	han:110936737
TRINITY_DN82141_c0_g2_i7.p1	TRINITY_DN82141_c0_g2~~TRINITY_DN82141_c0_g2_i7.p1 ORF type:3prime_partial len:442 (+),score=75.52 TRINITY_DN82141_c0_g2_i7:133-1455(+)	1000	9.96578	5	0	inf	XP_022006510	han:110904956	kinase activity (16301); hydrolase activity (16787)	lipid homeostasis (55088); mitochondrion organization (7005); phosphorylation (16310)	plastoglobule (10287); integral component of mitochondrial membrane (32592); mitochondrial inner membrane (5743)
TRINITY_DN82335_c1_g1_i6.p1	TRINITY_DN82335_c1_g1~~TRINITY_DN82335_c1_g1_i6.p1 ORF type:5prime_partial len:517 (+),score=135.81 TRINITY_DN82335_c1_g1_i6:2-1552(+)	1000	9.96578	5	0	inf	XP_022023315	han:110923551	2-alkenal reductase [NAD(P)+] activity (32440); ubiquitin-like modifier activating enzyme activity (8641); ATP binding (5524)	regulation of hypoxia-induced intrinsic apoptotic signaling pathway (1903297); negative regulation of cellular response to hypoxia (1900038); cellular response to hypoxia (71456); negative regulation of intrinsic apoptotic signaling pathway (2001243); oxidation-reduction process (55114)	endoplasmic reticulum chaperone complex (34663); endoplasmic reticulum lumen (5788); secretory vesicle (99503); vacuolar membrane (5774); Golgi apparatus (5794); cytosol (5829)
TRINITY_DN65572_c0_g2_i4.p1	TRINITY_DN65572_c0_g2~~TRINITY_DN65572_c0_g2_i4.p1 ORF type:5prime_partial len:174 (+),score=28.77 TRINITY_DN65572_c0_g2_i4:2-523(+)	1000	9.96578	5	0	inf	XP_021976314	han:110871872	ribosome binding (43022); translation elongation factor activity (3746); translation initiation factor activity (3743); sequence-specific DNA binding (43565); DNA-binding transcription factor activity (3700)	positive regulation of translational termination (45905); positive regulation of translational elongation (45901); translational elongation (6414); translational initiation (6413); regulation of transcription, DNA-templated (6355)	ribosome (5840); nucleus (5634)
TRINITY_DN16040_c0_g1_i1.p1	TRINITY_DN16040_c0_g1~~TRINITY_DN16040_c0_g1_i1.p1 ORF type:complete len:265 (-),score=57.69 TRINITY_DN16040_c0_g1_i1:143-937(-)	1000	9.96578	5	0	inf	XP_022009311	han:110908663
TRINITY_DN71745_c2_g3_i1.p1	TRINITY_DN71745_c2_g3~~TRINITY_DN71745_c2_g3_i1.p1 ORF type:3prime_partial len:191 (+),score=36.71 TRINITY_DN71745_c2_g3_i1:125-694(+)	1000	9.96578	5	0	inf	XP_022010693	han:110910325	2 iron, 2 sulfur cluster binding (51537); oxidoreductase activity (16491); metal ion binding (46872)	oxidation-reduction process (55114)
TRINITY_DN78852_c0_g1_i3.p1	TRINITY_DN78852_c0_g1~~TRINITY_DN78852_c0_g1_i3.p1 ORF type:5prime_partial len:599 (+),score=55.95 TRINITY_DN78852_c0_g1_i3:1-1797(+)	1000	9.96578	5	0	inf	XP_021970051	han:110865143	FAD binding (71949); oxidoreductase activity (16491)	oxidation-reduction process (55114)	integral component of membrane (16021)
TRINITY_DN76504_c0_g1_i2.p1	TRINITY_DN76504_c0_g1~~TRINITY_DN76504_c0_g1_i2.p1 ORF type:3prime_partial len:159 (-),score=21.12 TRINITY_DN76504_c0_g1_i2:3-476(-)	1000	9.96578	5	0	inf	XP_022025664	han:110926214	hydrolase activity, acting on ester bonds (16788)	Golgi vesicle transport (48193); intracellular transport (46907)	TRAPP complex (30008); endoplasmic reticulum (5783); Golgi apparatus (5794); bounding membrane of organelle (98588); cytosol (5829); plastid (9536)
TRINITY_DN76728_c0_g1_i3.p1	TRINITY_DN76728_c0_g1~~TRINITY_DN76728_c0_g1_i3.p1 ORF type:complete len:573 (+),score=95.13 TRINITY_DN76728_c0_g1_i3:89-1807(+)	1000	9.96578	5	0	inf	XP_022041708	han:110944353	mRNA cap binding (98808); translation initiation factor activity (3743); protein dimerization activity (46983); structural constituent of ribosome (3735)	cap-dependent translational initiation (2191); formation of cytoplasmic translation initiation complex (1732)	eukaryotic 48S preinitiation complex (33290); eukaryotic 43S preinitiation complex (16282); eukaryotic translation initiation factor 3 complex (5852); cytosol (5829); ribosome (5840); integral component of membrane (16021)
TRINITY_DN75404_c2_g1_i3.p1	TRINITY_DN75404_c2_g1~~TRINITY_DN75404_c2_g1_i3.p1 ORF type:complete len:235 (+),score=52.34 TRINITY_DN75404_c2_g1_i3:72-776(+)	1000	9.96578	5	0	inf	XP_021989771	han:110886295	hydrolase activity (16787)
TRINITY_DN70502_c4_g1_i6.p1	TRINITY_DN70502_c4_g1~~TRINITY_DN70502_c4_g1_i6.p1 ORF type:5prime_partial len:233 (+),score=30.08 TRINITY_DN70502_c4_g1_i6:1-699(+)	1000	9.96578	5	0	inf	XP_022019371	han:110919407	O-methyltransferase activity (8171); protein dimerization activity (46983)	methylation (32259)	integral component of membrane (16021)
TRINITY_DN82561_c7_g1_i1.p1	TRINITY_DN82561_c7_g1~~TRINITY_DN82561_c7_g1_i1.p1 ORF type:3prime_partial len:134 (+),score=5.59 TRINITY_DN82561_c7_g1_i1:285-683(+)	1000	9.96578	5	0	inf	XP_022025948	han:110926490
TRINITY_DN79202_c1_g1_i11.p1	TRINITY_DN79202_c1_g1~~TRINITY_DN79202_c1_g1_i11.p1 ORF type:complete len:378 (-),score=93.49 TRINITY_DN79202_c1_g1_i11:471-1604(-)	1000	9.96578	5	0	inf	XP_021997233	han:110894330	pyruvate dehydrogenase (acetyl-transferring) activity (4739)	acetyl-CoA biosynthetic process from pyruvate (6086); oxidation-reduction process (55114); defense response to bacterium (42742); glycolytic process (6096); mitochondrial protein processing (34982); protein targeting to mitochondrion (6626)	mitochondrial pyruvate dehydrogenase complex (5967); vacuolar membrane (5774); nucleolus (5730); Golgi apparatus (5794); cytosol (5829); plastid (9536); integral component of membrane (16021)
TRINITY_DN47332_c0_g1_i3.p1	TRINITY_DN47332_c0_g1~~TRINITY_DN47332_c0_g1_i3.p1 ORF type:internal len:129 (-),score=16.22 TRINITY_DN47332_c0_g1_i3:3-386(-)	1000	9.96578	5	0	inf	XP_022001856	han:110899285
TRINITY_DN79166_c6_g1_i14.p1	TRINITY_DN79166_c6_g1~~TRINITY_DN79166_c6_g1_i14.p1 ORF type:5prime_partial len:521 (+),score=83.25 TRINITY_DN79166_c6_g1_i14:2-1564(+)	1000	9.96578	5	0	inf	XP_021972668	han:110867917	glutamate decarboxylase activity (4351); pyridoxal phosphate binding (30170); calmodulin binding (5516)	glutamate metabolic process (6536); dicarboxylic acid catabolic process (43649); glutamine family amino acid catabolic process (9065); response to cadmium ion (46686)	cytosol (5829); plasmodesma (9506); nucleus (5634); integral component of membrane (16021)
TRINITY_DN78315_c3_g2_i1.p1	TRINITY_DN78315_c3_g2~~TRINITY_DN78315_c3_g2_i1.p1 ORF type:complete len:291 (+),score=81.44 TRINITY_DN78315_c3_g2_i1:219-1091(+)	1000	9.96578	5	0	inf	XP_021970227	han:110865290	soluble NSF attachment protein activity (5483); syntaxin binding (19905); malate dehydrogenase activity (16615)	intracellular protein transport (6886); vesicle-mediated transport (16192); cellular protein complex disassembly (43624); malate metabolic process (6108); oxidation-reduction process (55114)	SNARE complex (31201); vacuolar membrane (5774)
TRINITY_DN67522_c0_g1_i2.p1	TRINITY_DN67522_c0_g1~~TRINITY_DN67522_c0_g1_i2.p1 ORF type:5prime_partial len:222 (+),score=42.61 TRINITY_DN67522_c0_g1_i2:3-668(+)	1000	9.96578	5	0	inf	XP_021990001	han:110886496	nutrient reservoir activity (45735); manganese ion binding (30145)	auxin-activated signaling pathway (9734)	apoplast (48046); cell wall (5618)
TRINITY_DN72015_c0_g1_i1.p1	TRINITY_DN72015_c0_g1~~TRINITY_DN72015_c0_g1_i1.p1 ORF type:5prime_partial len:296 (-),score=43.35 TRINITY_DN72015_c0_g1_i1:345-1232(-)	1000	9.96578	5	0	inf	XP_022010326	han:110909904	chlorophyll binding (16168); protein domain specific binding (19904); serine-type peptidase activity (8236); phosphoprotein binding (51219); metal ion binding (46872); RNA binding (3723)	photosynthesis, light harvesting (9765); protein-chromophore linkage (18298); response to light stimulus (9416); proteolysis (6508)	photosystem I (9522); photosystem II (9523); chloroplast thylakoid membrane (9535); plastoglobule (10287); chloroplast envelope (9941); integral component of membrane (16021); cytosol (5829); plasma membrane (5886)
TRINITY_DN82070_c1_g1_i4.p1	TRINITY_DN82070_c1_g1~~TRINITY_DN82070_c1_g1_i4.p1 ORF type:5prime_partial len:547 (+),score=144.37 TRINITY_DN82070_c1_g1_i4:1-1641(+)	1000	9.96578	5	0	inf	XP_021993320	no kegg id	microtubule binding (8017)	microtubule cytoskeleton organization (226); cytokinesis by cell plate formation (911)	spindle (5819); cytoplasm (5737)
TRINITY_DN77547_c1_g1_i3.p1	TRINITY_DN77547_c1_g1~~TRINITY_DN77547_c1_g1_i3.p1 ORF type:complete len:453 (+),score=94.82 TRINITY_DN77547_c1_g1_i3:47-1405(+)	1000	9.96578	5	0	inf	XP_022005484	han:110903986	hydrolase activity, acting on carbon-nitrogen (but not peptide) bonds, in linear amides (16811)
TRINITY_DN75400_c0_g1_i3.p1	TRINITY_DN75400_c0_g1~~TRINITY_DN75400_c0_g1_i3.p1 ORF type:complete len:381 (+),score=76.87 TRINITY_DN75400_c0_g1_i3:101-1243(+)	1000	9.96578	5	0	inf	XP_021988681	no kegg id	tyrosine-tRNA ligase activity (4831); ATP binding (5524)	tRNA aminoacylation for protein translation (6418)
TRINITY_DN83027_c2_g2_i3.p1	TRINITY_DN83027_c2_g2~~TRINITY_DN83027_c2_g2_i3.p1 ORF type:complete len:810 (+),score=98.82 TRINITY_DN83027_c2_g2_i3:153-2582(+)	1000	9.96578	5	0	inf	XP_022033716	han:110935648	phospholipase D activity (4630); N-acylphosphatidylethanolamine-specific phospholipase D activity (70290); calcium ion binding (5509); nucleotidyltransferase activity (16779)	phosphatidylcholine metabolic process (46470); lipid catabolic process (16042); organophosphate catabolic process (46434); cellular catabolic process (44248); organonitrogen compound catabolic process (1901565)	membrane (16020); cell periphery (71944); vacuole (5773); endoplasmic reticulum (5783); plastid (9536)
TRINITY_DN78323_c1_g2_i7.p1	TRINITY_DN78323_c1_g2~~TRINITY_DN78323_c1_g2_i7.p1 ORF type:5prime_partial len:385 (+),score=65.48 TRINITY_DN78323_c1_g2_i7:3-1157(+)	1000	9.96578	5	0	inf	XP_021988107	han:110884693	FMN binding (10181); 12-oxophytodienoate reductase activity (16629)	oxidation-reduction process (55114); oxylipin metabolic process (31407); fatty acid biosynthetic process (6633); response to wounding (9611); jasmonic acid biosynthetic process (9695); response to salicylic acid (9751); response to cadmium ion (46686)	cytoplasm (5737); intracellular membrane-bounded organelle (43231); integral component of membrane (16021)
TRINITY_DN80556_c2_g1_i8.p1	TRINITY_DN80556_c2_g1~~TRINITY_DN80556_c2_g1_i8.p1 ORF type:internal len:363 (+),score=48.04 TRINITY_DN80556_c2_g1_i8:1-1086(+)	1000	9.96578	5	0	inf	XP_021992443	han:110889244	raffinose alpha-galactosidase activity (52692); sulfotransferase activity (8146); zinc ion binding (8270)	carbohydrate metabolic process (5975); positive regulation of flower development (9911); leaf morphogenesis (9965); response to fungus (9620)	plant-type cell wall (9505); apoplast (48046); integral component of membrane (16021)
TRINITY_DN83122_c0_g1_i6.p1	TRINITY_DN83122_c0_g1~~TRINITY_DN83122_c0_g1_i6.p1 ORF type:3prime_partial len:3397 (-),score=673.44 TRINITY_DN83122_c0_g1_i6:1-10188(-)	1000	9.96578	5	0	inf	XP_022009695	no kegg id	protein serine/threonine kinase activity (4674); ATP binding (5524); transcription coregulator activity (3712)	protein phosphorylation (6468); DNA repair (6281); regulation of transcription, DNA-templated (6355)	SAGA complex (124); NuA4 histone acetyltransferase complex (35267)
TRINITY_DN82691_c3_g1_i9.p1	TRINITY_DN82691_c3_g1~~TRINITY_DN82691_c3_g1_i9.p1 ORF type:internal len:370 (-),score=39.50 TRINITY_DN82691_c3_g1_i9:3-1109(-)	1000	9.96578	5	0	inf	XP_021999301	no kegg id	ferredoxin-NADP+ reductase activity (4324)	phloem development (10088); oxidation-reduction process (55114)
TRINITY_DN73307_c1_g1_i4.p1	TRINITY_DN73307_c1_g1~~TRINITY_DN73307_c1_g1_i4.p1 ORF type:complete len:266 (+),score=60.41 TRINITY_DN73307_c1_g1_i4:77-874(+)	1000	9.96578	5	0	inf	XP_021988505	han:110885112	methylthioadenosine nucleosidase activity (8930); adenosylhomocysteine nucleosidase activity (8782); zinc ion binding (8270); nucleic acid binding (3676)	nucleoside metabolic process (9116)
TRINITY_DN55015_c0_g1_i1.p1	TRINITY_DN55015_c0_g1~~TRINITY_DN55015_c0_g1_i1.p1 ORF type:5prime_partial len:187 (-),score=36.81 TRINITY_DN55015_c0_g1_i1:161-721(-)	1000	9.96578	5	0	inf	XP_021968954	han:110864236	metal ion binding (46872); ATP binding (5524); nucleic acid binding (3676); helicase activity (4386)
TRINITY_DN81364_c2_g2_i1.p1	TRINITY_DN81364_c2_g2~~TRINITY_DN81364_c2_g2_i1.p1 ORF type:internal len:396 (-),score=80.40 TRINITY_DN81364_c2_g2_i1:3-1187(-)	1000	9.96578	5	0	inf	XP_022015498	han:110915154	protein kinase activity (4672); ATP binding (5524)	protein phosphorylation (6468); brassinosteroid mediated signaling pathway (9742)
TRINITY_DN79729_c0_g1_i11.p1	TRINITY_DN79729_c0_g1~~TRINITY_DN79729_c0_g1_i11.p1 ORF type:complete len:698 (+),score=101.70 TRINITY_DN79729_c0_g1_i11:315-2408(+)	1000	9.96578	5	0	inf	XP_022028175	han:110929342	decanoate-CoA ligase activity (102391); acyl-CoA ligase activity (3996); long-chain fatty acid-CoA ligase activity (4467)	long-chain fatty acid metabolic process (1676)	endoplasmic reticulum (5783); membrane (16020)
TRINITY_DN74202_c1_g1_i1.p1	TRINITY_DN74202_c1_g1~~TRINITY_DN74202_c1_g1_i1.p1 ORF type:complete len:985 (+),score=229.68 TRINITY_DN74202_c1_g1_i1:156-3110(+)	1000	9.96578	5	0	inf	XP_021990228	no kegg id	GTPase activity (3924); GTP binding (5525); U5 snRNA binding (30623); protein binding (5515)	mRNA splicing, via spliceosome (398); regulation of embryo sac egg cell differentiation (45694); floral organ development (48437); embryo development ending in seed dormancy (9793)	U2-type catalytic step 2 spliceosome (71007); U4/U6 x U5 tri-snRNP complex (46540); nuclear speck (16607); plasmodesma (9506); cell wall (5618); nucleolus (5730); cytosol (5829); extracellular region (5576); plastid (9536); plasma membrane (5886)
TRINITY_DN71254_c0_g1_i1.p1	TRINITY_DN71254_c0_g1~~TRINITY_DN71254_c0_g1_i1.p1 ORF type:5prime_partial len:145 (-),score=25.14 TRINITY_DN71254_c0_g1_i1:341-775(-)	1000	9.96578	5	0	inf	XP_022020530	han:110920652
TRINITY_DN82317_c3_g3_i1.p1	TRINITY_DN82317_c3_g3~~TRINITY_DN82317_c3_g3_i1.p1 ORF type:5prime_partial len:747 (-),score=156.48 TRINITY_DN82317_c3_g3_i1:554-2794(-)	1000	9.96578	5	0	inf	XP_022006110	han:110904575	structural molecule activity (5198); methyltransferase activity (8168)	vesicle-mediated transport (16192); intracellular protein transport (6886)	COPI-coated vesicle membrane (30663); membrane coat (30117); Golgi membrane (139); cytosol (5829); integral component of membrane (16021)
TRINITY_DN73247_c0_g1_i2.p1	TRINITY_DN73247_c0_g1~~TRINITY_DN73247_c0_g1_i2.p1 ORF type:5prime_partial len:473 (+),score=61.54 TRINITY_DN73247_c0_g1_i2:2-1420(+)	1000	9.96578	5	0	inf	XP_022038581	han:110941263	shikimate O-hydroxycinnamoyltransferase activity (47172)
TRINITY_DN75109_c0_g1_i2.p1	TRINITY_DN75109_c0_g1~~TRINITY_DN75109_c0_g1_i2.p1 ORF type:5prime_partial len:546 (+),score=82.07 TRINITY_DN75109_c0_g1_i2:2-1639(+)	1000	9.96578	5	0	inf	XP_022002219	han:110899636	oxidoreductase activity, acting on paired donors, with incorporation or reduction of molecular oxygen (16705); iron ion binding (5506); monooxygenase activity (4497); heme binding (20037)	oxidation-reduction process (55114)	integral component of membrane (16021)
TRINITY_DN74423_c0_g1_i5.p1	TRINITY_DN74423_c0_g1~~TRINITY_DN74423_c0_g1_i5.p1 ORF type:5prime_partial len:356 (+),score=113.34 TRINITY_DN74423_c0_g1_i5:1-1068(+)	1000	9.96578	5	0	inf	XP_021992187	han:110889003	protein binding (5515)	defense response to bacterium (42742); photosynthetic electron transport in photosystem II (9772)	chloroplast thylakoid membrane protein complex (98807); chloroplast envelope (9941); cytosol (5829); integral component of membrane (16021)
TRINITY_DN68286_c0_g1_i1.p1	TRINITY_DN68286_c0_g1~~TRINITY_DN68286_c0_g1_i1.p1 ORF type:5prime_partial len:266 (+),score=43.52 TRINITY_DN68286_c0_g1_i1:1-798(+)	1000	9.96578	5	0	inf	XP_022028991	no kegg id	arylformamidase activity (4061)	tryptophan catabolic process to kynurenine (19441)	secretory vesicle (99503); endoplasmic reticulum (5783); Golgi apparatus (5794); extracellular region (5576); plasma membrane (5886)
TRINITY_DN76402_c0_g1_i1.p1	TRINITY_DN76402_c0_g1~~TRINITY_DN76402_c0_g1_i1.p1 ORF type:5prime_partial len:511 (-),score=88.19 TRINITY_DN76402_c0_g1_i1:177-1709(-)	1000	9.96578	5	0	inf	XP_022038259	no kegg id	galactokinase activity (4335); ATP binding (5524)	galactose metabolic process (6012); carbohydrate phosphorylation (46835)	cytosol (5829)
TRINITY_DN82437_c2_g1_i10.p1	TRINITY_DN82437_c2_g1~~TRINITY_DN82437_c2_g1_i10.p1 ORF type:5prime_partial len:585 (+),score=62.26 TRINITY_DN82437_c2_g1_i10:2-1756(+)	1000	9.96578	5	0	inf	XP_021984108	han:110879885	ligase activity (16874)		integral component of membrane (16021)
TRINITY_DN82389_c1_g1_i2.p1	TRINITY_DN82389_c1_g1~~TRINITY_DN82389_c1_g1_i2.p1 ORF type:internal len:538 (-),score=76.36 TRINITY_DN82389_c1_g1_i2:3-1613(-)	1000	9.96578	5	0	inf	XP_021989620	no kegg id	serine-type endopeptidase activity (4252)	proteolysis (6508)	extracellular region (5576); integral component of membrane (16021)
TRINITY_DN73604_c0_g2_i2.p1	TRINITY_DN73604_c0_g2~~TRINITY_DN73604_c0_g2_i2.p1 ORF type:5prime_partial len:316 (-),score=31.86 TRINITY_DN73604_c0_g2_i2:113-1060(-)	1000	9.96578	5	0	inf	XP_022022438	han:110922442
TRINITY_DN73276_c0_g3_i7.p1	TRINITY_DN73276_c0_g3~~TRINITY_DN73276_c0_g3_i7.p1 ORF type:3prime_partial len:112 (+),score=31.28 TRINITY_DN73276_c0_g3_i7:78-410(+)	1000	9.96578	5	0	inf	XP_021992627	han:110889419
TRINITY_DN69225_c0_g1_i1.p1	TRINITY_DN69225_c0_g1~~TRINITY_DN69225_c0_g1_i1.p1 ORF type:complete len:298 (+),score=42.33 TRINITY_DN69225_c0_g1_i1:100-993(+)	1000	9.96578	5	0	inf	XP_021992899	han:110889643	3-deoxy-manno-octulosonate cytidylyltransferase activity (8690)	pollen tube growth (9860); pollen development (9555); CMP-keto-3-deoxy-D-manno-octulosonic acid biosynthetic process (33468); cell wall organization (71555)	cytosol (5829); integral component of membrane (16021); intrinsic component of mitochondrial outer membrane (31306); nucleus (5634)
TRINITY_DN73311_c1_g1_i1.p1	TRINITY_DN73311_c1_g1~~TRINITY_DN73311_c1_g1_i1.p1 ORF type:3prime_partial len:408 (+),score=106.84 TRINITY_DN73311_c1_g1_i1:168-1388(+)	1000	9.96578	5	0	inf	XP_022034894	han:110936801	Ran GTPase binding (8536); nuclear localization sequence binding (8139); nuclear import signal receptor activity (61608)	protein import into nucleus (6606)	nucleus (5634); cytoplasm (5737); integral component of membrane (16021)
TRINITY_DN70480_c0_g1_i1.p1	TRINITY_DN70480_c0_g1~~TRINITY_DN70480_c0_g1_i1.p1 ORF type:internal len:364 (+),score=22.85 TRINITY_DN70480_c0_g1_i1:3-1091(+)	1000	9.96578	5	0	inf	XP_022020741	no kegg id	oxidoreductase activity, acting on paired donors, with incorporation or reduction of molecular oxygen (16705); monooxygenase activity (4497); iron ion binding (5506); heme binding (20037)	oxidation-reduction process (55114)	integral component of membrane (16021)
TRINITY_DN73319_c1_g1_i1.p1	TRINITY_DN73319_c1_g1~~TRINITY_DN73319_c1_g1_i1.p1 ORF type:3prime_partial len:164 (+),score=20.51 TRINITY_DN73319_c1_g1_i1:174-662(+)	1000	9.96578	5	0	inf	XP_022010033	han:110909310
TRINITY_DN79074_c1_g1_i25.p1	TRINITY_DN79074_c1_g1~~TRINITY_DN79074_c1_g1_i25.p1 ORF type:complete len:1018 (-),score=195.90 TRINITY_DN79074_c1_g1_i25:468-3521(-)	1000	9.96578	5	0	inf	XP_021968970	han:110864246	zinc ion binding (8270)	endoplasmic reticulum to Golgi vesicle-mediated transport (6888); intracellular protein transport (6886)	COPII vesicle coat (30127)
TRINITY_DN65996_c0_g1_i7.p1	TRINITY_DN65996_c0_g1~~TRINITY_DN65996_c0_g1_i7.p1 ORF type:5prime_partial len:358 (+),score=49.79 TRINITY_DN65996_c0_g1_i7:1-1074(+)	1000	9.96578	5	0	inf	XP_021969140	han:110864396	helicase activity (4386); ATP binding (5524); nucleic acid binding (3676); catalytic activity, acting on RNA (140098)	cytoplasmic mRNA processing body assembly (33962); stress granule assembly (34063)	cytoplasmic stress granule (10494); P-body (932); integral component of membrane (16021)
TRINITY_DN81357_c0_g2_i2.p1	TRINITY_DN81357_c0_g2~~TRINITY_DN81357_c0_g2_i2.p1 ORF type:5prime_partial len:380 (+),score=75.45 TRINITY_DN81357_c0_g2_i2:1-1140(+)	1000	9.96578	5	0	inf	XP_022029451	no kegg id
TRINITY_DN76356_c1_g1_i1.p1	TRINITY_DN76356_c1_g1~~TRINITY_DN76356_c1_g1_i1.p1 ORF type:internal len:245 (+),score=38.71 TRINITY_DN76356_c1_g1_i1:1-732(+)	1000	9.96578	5	0	inf	XP_022038766	han:110941434	RNA polymerase II transcription regulatory region sequence-specific DNA binding (977); protein dimerization activity (46983); DNA-binding transcription factor activity (3700); transcription factor binding (8134)	positive regulation of transcription by RNA polymerase II (45944); multicellular organism development (7275)	nucleus (5634)
TRINITY_DN55941_c0_g1_i1.p1	TRINITY_DN55941_c0_g1~~TRINITY_DN55941_c0_g1_i1.p1 ORF type:complete len:246 (+),score=38.61 TRINITY_DN55941_c0_g1_i1:50-787(+)	1000	9.96578	5	0	inf	XP_021977044	han:110872538	calcium ion binding (5509)	photosynthesis (15979)	photosystem II oxygen evolving complex (9654); extrinsic component of membrane (19898); chloroplast thylakoid lumen (9543)
TRINITY_DN82349_c0_g1_i1.p1	TRINITY_DN82349_c0_g1~~TRINITY_DN82349_c0_g1_i1.p1 ORF type:3prime_partial len:446 (+),score=87.41 TRINITY_DN82349_c0_g1_i1:1541-2875(+)	1000	9.96578	5	0	inf	XP_022005973	han:110904430	2-isopropylmalate synthase activity (3852); strictosidine synthase activity (16844)	leucine biosynthetic process (9098)	chloroplast (9507); plastid stroma (9532); integral component of membrane (16021)
TRINITY_DN80841_c0_g1_i9.p1	TRINITY_DN80841_c0_g1~~TRINITY_DN80841_c0_g1_i9.p1 ORF type:3prime_partial len:119 (+),score=17.15 TRINITY_DN80841_c0_g1_i9:389-742(+)	1000	9.96578	5	0	inf	XP_021981865	han:110877942
TRINITY_DN76370_c2_g1_i8.p1	TRINITY_DN76370_c2_g1~~TRINITY_DN76370_c2_g1_i8.p1 ORF type:5prime_partial len:280 (-),score=60.14 TRINITY_DN76370_c2_g1_i8:202-1041(-)	1000	9.96578	5	0	inf	XP_021983499	han:110879360	translation initiation factor activity (3743); protein binding (5515); transmembrane transporter activity (22857)	formation of cytoplasmic translation initiation complex (1732); response to cadmium ion (46686); oligopeptide transport (6857); transmembrane transport (55085)	eukaryotic 48S preinitiation complex (33290); eukaryotic 43S preinitiation complex (16282); eukaryotic translation initiation factor 3 complex (5852); Cul4-RING E3 ubiquitin ligase complex (80008); cytosol (5829); integral component of membrane (16021)
TRINITY_DN70090_c0_g1_i1.p1	TRINITY_DN70090_c0_g1~~TRINITY_DN70090_c0_g1_i1.p1 ORF type:3prime_partial len:463 (+),score=85.38 TRINITY_DN70090_c0_g1_i1:117-1502(+)	1000	9.96578	5	0	inf	XP_022034319	han:110936279	nuclear export signal receptor activity (5049); Ran GTPase binding (8536); GTP binding (5525)	nuclear export (51168); intracellular protein transport (6886); regulation of protein export from nucleus (46825); ribosome localization (33750); ribonucleoprotein complex localization (71166); establishment of organelle localization (51656); protein-containing complex localization (31503); RNA transport (50658); ribosome biogenesis (42254); pollen germination (9846); pollen tube growth (9860); e…	nucleus (5634); cytoplasm (5737); plasmodesma (9506); integral component of membrane (16021)
TRINITY_DN51754_c0_g1_i1.p1	TRINITY_DN51754_c0_g1~~TRINITY_DN51754_c0_g1_i1.p1 ORF type:5prime_partial len:188 (-),score=14.32 TRINITY_DN51754_c0_g1_i1:355-918(-)	1000	9.96578	5	0	inf	XP_022021858	han:110921836		photosystem II assembly (10207); cellular response to light intensity (71484); photosystem II repair (10206)	chloroplast thylakoid lumen (9543); chloroplast thylakoid membrane (9535); extracellular region (5576); integral component of membrane (16021)
TRINITY_DN71791_c0_g1_i1.p1	TRINITY_DN71791_c0_g1~~TRINITY_DN71791_c0_g1_i1.p1 ORF type:5prime_partial len:528 (+),score=95.40 TRINITY_DN71791_c0_g1_i1:3-1586(+)	1000	9.96578	5	0	inf	XP_021988593	han:110885214	helicase activity (4386); ATP binding (5524); nucleic acid binding (3676); catalytic activity, acting on RNA (140098)
TRINITY_DN69436_c0_g2_i4.p1	TRINITY_DN69436_c0_g2~~TRINITY_DN69436_c0_g2_i4.p1 ORF type:complete len:317 (-),score=46.37 TRINITY_DN69436_c0_g2_i4:361-1311(-)	1000	9.96578	5	0	inf	XP_021989225	han:110885816	oxidoreductase activity (16491); calmodulin binding (5516)	oxidation-reduction process (55114); protein transport (15031)	chloroplast inner membrane (9706); integral component of membrane (16021)
TRINITY_DN61825_c0_g1_i1.p1	TRINITY_DN61825_c0_g1~~TRINITY_DN61825_c0_g1_i1.p1 ORF type:5prime_partial len:109 (-),score=21.38 TRINITY_DN61825_c0_g1_i1:317-643(-)	1000	9.96578	5	0	inf	XP_021992400	han:110889201	copper ion binding (5507); electron transfer activity (9055); protein domain specific binding (19904); transmembrane transporter activity (22857); nucleic acid binding (3676)	electron transport chain (22900); response to copper ion (46688); copper ion homeostasis (55070); negative regulation of translation (17148); DNA integration (15074); transmembrane transport (55085)	chloroplast thylakoid membrane (9535); thylakoid lumen (31977); chloroplast stroma (9570); mitochondrion (5739); nucleus (5634); integral component of membrane (16021)
TRINITY_DN75336_c0_g3_i1.p1	TRINITY_DN75336_c0_g3~~TRINITY_DN75336_c0_g3_i1.p1 ORF type:5prime_partial len:472 (+),score=72.85 TRINITY_DN75336_c0_g3_i1:2-1417(+)	1000	9.96578	5	0	inf	XP_022037849	no kegg id	transferase activity, transferring acyl groups other than amino-acyl groups (16747)	double fertilization forming a zygote and endosperm (9567)	nucleus (5634); cytoplasm (5737)
TRINITY_DN61116_c0_g1_i4.p1	TRINITY_DN61116_c0_g1~~TRINITY_DN61116_c0_g1_i4.p1 ORF type:internal len:271 (+),score=97.60 TRINITY_DN61116_c0_g1_i4:3-812(+)	1000	9.96578	5	0	inf	XP_022020670	no kegg id	ribosomal small subunit binding (43024); RNA strand-exchange activity (34057); RNA strand annealing activity (33592)	eukaryotic translation initiation factor 4F complex assembly (97010); formation of translation preinitiation complex (1731)	nucleolus (5730)
TRINITY_DN81330_c0_g1_i5.p1	TRINITY_DN81330_c0_g1~~TRINITY_DN81330_c0_g1_i5.p1 ORF type:3prime_partial len:678 (-),score=139.32 TRINITY_DN81330_c0_g1_i5:3-2033(-)	1000	9.96578	5	0	inf	XP_021978005	han:110873396	metalloendopeptidase activity (4222); metal ion binding (46872)	proteolysis (6508)	cytosol (5829)
TRINITY_DN82950_c0_g1_i2.p1	TRINITY_DN82950_c0_g1~~TRINITY_DN82950_c0_g1_i2.p1 ORF type:5prime_partial len:190 (+),score=44.63 TRINITY_DN82950_c0_g1_i2:1-570(+)	1000	9.96578	5	0	inf	XP_022012669	han:110912288	helicase activity (4386); ATP binding (5524); nucleic acid binding (3676); catalytic activity, acting on RNA (140098); cellulose synthase (UDP-forming) activity (16760)	cellulose biosynthetic process (30244)	ribonucleoprotein complex (1990904); nucleus (5634); cytoplasm (5737); membrane (16020)
TRINITY_DN82931_c2_g2_i3.p1	TRINITY_DN82931_c2_g2~~TRINITY_DN82931_c2_g2_i3.p1 ORF type:3prime_partial len:1020 (+),score=232.85 TRINITY_DN82931_c2_g2_i3:170-3226(+)	1000	9.96578	5	0	inf	XP_022001315	han:110898778	Ran GTPase binding (8536); nuclear localization sequence binding (8139); nuclear import signal receptor activity (61608)	protein import into nucleus (6606)	nucleus (5634); cytoplasm (5737)
TRINITY_DN66479_c2_g1_i4.p1	TRINITY_DN66479_c2_g1~~TRINITY_DN66479_c2_g1_i4.p1 ORF type:complete len:297 (+),score=46.88 TRINITY_DN66479_c2_g1_i4:18-908(+)	1000	9.96578	5	0	inf	XP_022021803	han:110921758	calcium ion binding (5509); oxidoreductase activity (16491)	photosynthesis (15979); oxidation-reduction process (55114)	photosystem II oxygen evolving complex (9654); extrinsic component of membrane (19898); chloroplast thylakoid lumen (9543); chloroplast thylakoid membrane (9535); plasma membrane (5886); integral component of membrane (16021)
TRINITY_DN79335_c0_g1_i12.p1	TRINITY_DN79335_c0_g1~~TRINITY_DN79335_c0_g1_i12.p1 ORF type:internal len:349 (+),score=74.26 TRINITY_DN79335_c0_g1_i12:2-1045(+)	1000	9.96578	5	0	inf	XP_021969367	han:110864574	fumarate hydratase activity (4333)	fumarate metabolic process (6106); tricarboxylic acid cycle (6099); malate metabolic process (6108)	tricarboxylic acid cycle enzyme complex (45239); mitochondrion (5739)
TRINITY_DN76765_c3_g2_i1.p1	TRINITY_DN76765_c3_g2~~TRINITY_DN76765_c3_g2_i1.p1 ORF type:5prime_partial len:384 (+),score=62.70 TRINITY_DN76765_c3_g2_i1:1-1152(+)	1000	9.96578	5	0	inf	XP_021986586	no kegg id			integral component of membrane (16021)
TRINITY_DN77970_c0_g1_i1.p1	TRINITY_DN77970_c0_g1~~TRINITY_DN77970_c0_g1_i1.p1 ORF type:internal len:258 (-),score=47.68 TRINITY_DN77970_c0_g1_i1:3-773(-)	1000	9.96578	5	0	inf	XP_022018421	han:110918400	pyruvate dehydrogenase (acetyl-transferring) activity (4739)	acetyl-CoA biosynthetic process from pyruvate (6086); oxidation-reduction process (55114)
TRINITY_DN72862_c0_g1_i5.p1	TRINITY_DN72862_c0_g1~~TRINITY_DN72862_c0_g1_i5.p1 ORF type:complete len:245 (+),score=63.14 TRINITY_DN72862_c0_g1_i5:321-1055(+)	1000	9.96578	5	0	inf	XP_021980268	han:110876399	RNA binding (3723)	mRNA processing (6397); mRNA-containing ribonucleoprotein complex export from nucleus (71427); mRNA transport (51028); RNA splicing (8380)	THO complex part of transcription export complex (445); integral component of membrane (16021)
TRINITY_DN74030_c0_g2_i1.p1	TRINITY_DN74030_c0_g2~~TRINITY_DN74030_c0_g2_i1.p1 ORF type:5prime_partial len:250 (+),score=14.67 TRINITY_DN74030_c0_g2_i1:2-751(+)	1000	9.96578	5	0	inf	XP_021976292	han:110871847		plant-type cell wall organization (9664); response to red light (10114); regulation of stomatal movement (10119); syncytium formation (6949); primary root development (80022); response to gibberellin (9739); unidimensional cell growth (9826)	cell wall (5618); extracellular region (5576); membrane (16020); mitochondrion (5739)
TRINITY_DN71790_c0_g3_i1.p1	TRINITY_DN71790_c0_g3~~TRINITY_DN71790_c0_g3_i1.p1 ORF type:internal len:163 (-),score=23.77 TRINITY_DN71790_c0_g3_i1:3-488(-)	1000	9.96578	5	0	inf	XP_022011610	han:110911311			thylakoid lumen (31977); chloroplast thylakoid (9534); cytosol (5829)
TRINITY_DN74519_c0_g1_i2.p1	TRINITY_DN74519_c0_g1~~TRINITY_DN74519_c0_g1_i2.p1 ORF type:complete len:630 (+),score=143.63 TRINITY_DN74519_c0_g1_i2:383-2272(+)	1000	9.96578	5	0	inf	XP_021989587	han:110886136	rRNA binding (19843); structural constituent of ribosome (3735)	protein transport (15031); pollen development (9555); clathrin-dependent endocytosis (72583); Golgi vesicle transport (48193); translation (6412)	plasma membrane (5886); chloroplast (9507); ribosome (5840); integral component of membrane (16021)
TRINITY_DN80587_c2_g1_i5.p1	TRINITY_DN80587_c2_g1~~TRINITY_DN80587_c2_g1_i5.p1 ORF type:3prime_partial len:645 (+),score=85.51 TRINITY_DN80587_c2_g1_i5:221-2152(+)	1000	9.96578	5	0	inf	XP_021981142	han:110877298	catalytic activity (3824)	fatty acid elongation (30497)	chloroplast envelope (9941); integral component of membrane (16021)
TRINITY_DN78768_c1_g2_i1.p1	TRINITY_DN78768_c1_g2~~TRINITY_DN78768_c1_g2_i1.p1 ORF type:5prime_partial len:114 (-),score=29.71 TRINITY_DN78768_c1_g2_i1:274-615(-)	1000	9.96578	5	0	inf	XP_022001558	han:110899004
TRINITY_DN80225_c0_g1_i6.p1	TRINITY_DN80225_c0_g1~~TRINITY_DN80225_c0_g1_i6.p1 ORF type:3prime_partial len:413 (+),score=96.26 TRINITY_DN80225_c0_g1_i6:260-1495(+)	1000	9.96578	5	0	inf	XP_021990512	han:110886932	glucose binding (5536); hexokinase activity (4396); ATP binding (5524); core promoter sequence-specific DNA binding (1046); zinc ion binding (8270); protein binding (5515)	cellular glucose homeostasis (1678); carbohydrate phosphorylation (46835); glycolytic process (6096); glucose 6-phosphate metabolic process (51156); hexose mediated signaling (9757); transpiration (10148); stomatal closure (90332); programmed cell death (12501); hexose metabolic process (19318); response to glucose (9749); monosaccharide catabolic process (46365); regulation of transcription by R…	cytosol (5829); mitochondrion (5739); whole membrane (98805); bounding membrane of organelle (98588); plastid (9536); outer membrane (19867); organelle envelope (31967); vacuole (5773); integral component of organelle membrane (31301); nucleus (5634); protein-containing complex (32991)
TRINITY_DN73554_c1_g1_i4.p1	TRINITY_DN73554_c1_g1~~TRINITY_DN73554_c1_g1_i4.p1 ORF type:5prime_partial len:314 (+),score=46.15 TRINITY_DN73554_c1_g1_i4:2-943(+)	1000	9.96578	5	0	inf	XP_022036119	han:110937961	S-formylglutathione hydrolase activity (18738); carboxylic ester hydrolase activity (52689); nitrate transmembrane transporter activity (15112); NAD binding (51287); oxidoreductase activity, acting on the CH-OH group of donors, NAD or NADP as acceptor (16616)	formaldehyde catabolic process (46294); response to cadmium ion (46686); cellular response to nitrate (71249); nitrate transport (15706); glycerol-3-phosphate catabolic process (46168); oxidation-reduction process (55114)	cytoplasm (5737); apoplast (48046); whole membrane (98805); bounding membrane of organelle (98588); intracellular membrane-bounded organelle (43231); plasma membrane (5886)
TRINITY_DN76953_c0_g1_i16.p1	TRINITY_DN76953_c0_g1~~TRINITY_DN76953_c0_g1_i16.p1 ORF type:complete len:1082 (+),score=225.43 TRINITY_DN76953_c0_g1_i16:111-3356(+)	1000	9.96578	5	0	inf	XP_021982672	no kegg id	hydrolase activity (16787); riboflavin kinase activity (8531)	nonphotochemical quenching (10196); phosphorylation (16310)	chloroplast stroma (9570); chloroplast thylakoid (9534); thylakoid membrane (42651)
TRINITY_DN67886_c1_g2_i4.p1	TRINITY_DN67886_c1_g2~~TRINITY_DN67886_c1_g2_i4.p1 ORF type:5prime_partial len:271 (-),score=35.22 TRINITY_DN67886_c1_g2_i4:801-1613(-)	1000	9.96578	5	0	inf	XP_021969746	han:110864895			endoplasmic reticulum membrane (5789); integral component of membrane (16021)
TRINITY_DN77307_c1_g3_i1.p1	TRINITY_DN77307_c1_g3~~TRINITY_DN77307_c1_g3_i1.p1 ORF type:3prime_partial len:254 (+),score=30.27 TRINITY_DN77307_c1_g3_i1:258-1016(+)	1000	9.96578	5	0	inf	XP_022038038	han:110940783	protein dimerization activity (46983); DNA binding (3677)	post-embryonic development (9791)	cytosol (5829)
TRINITY_DN79653_c0_g1_i1.p1	TRINITY_DN79653_c0_g1~~TRINITY_DN79653_c0_g1_i1.p1 ORF type:5prime_partial len:462 (+),score=123.42 TRINITY_DN79653_c0_g1_i1:1-1386(+)	1000	9.96578	5	0	inf	XP_022022206	han:110922200	unfolded protein binding (51082); ATP binding (5524); mRNA binding (3729); copper ion binding (5507); oxidoreductase activity (16491)	protein folding (6457); mRNA polyadenylation (6378); oxidation-reduction process (55114)	chaperonin-containing T-complex (5832); cell wall (5618); mRNA cleavage factor complex (5849); anchored component of plasma membrane (46658); plastid (9536); integral component of membrane (16021)
TRINITY_DN78909_c0_g1_i4.p1	TRINITY_DN78909_c0_g1~~TRINITY_DN78909_c0_g1_i4.p1 ORF type:5prime_partial len:986 (+),score=237.69 TRINITY_DN78909_c0_g1_i4:1-2958(+)	1000	9.96578	5	0	inf	XP_021993347	han:110890087		deadenylation-independent decapping of nuclear-transcribed mRNA (31087)	P-body (932)
TRINITY_DN82893_c1_g2_i1.p1	TRINITY_DN82893_c1_g2~~TRINITY_DN82893_c1_g2_i1.p1 ORF type:internal len:160 (-),score=36.31 TRINITY_DN82893_c1_g2_i1:3-479(-)	1000	9.96578	5	0	inf	XP_022000094	han:110897644
TRINITY_DN79584_c1_g1_i3.p1	TRINITY_DN79584_c1_g1~~TRINITY_DN79584_c1_g1_i3.p1 ORF type:internal len:292 (-),score=53.28 TRINITY_DN79584_c1_g1_i3:3-875(-)	1000	9.96578	5	0	inf	XP_022018768	no kegg id	medium-chain fatty acid-CoA ligase activity (31956); acetate-CoA ligase activity (3987)	fatty acid metabolic process (6631)
TRINITY_DN81180_c0_g2_i3.p1	TRINITY_DN81180_c0_g2~~TRINITY_DN81180_c0_g2_i3.p1 ORF type:5prime_partial len:474 (+),score=96.38 TRINITY_DN81180_c0_g2_i3:2-1423(+)	1000	9.96578	5	0	inf	XP_022018032	han:110917898	diphosphate-fructose-6-phosphate 1-phosphotransferase activity (47334); 6-phosphofructokinase activity (3872); ATP binding (5524); metal ion binding (46872); RNA binding (3723)	fructose 6-phosphate metabolic process (6002); glycolytic process through fructose-6-phosphate (61615); carbohydrate phosphorylation (46835); response to glucose (9749); photosynthesis (15979); response to cadmium ion (46686)	cytoplasm (5737); cell wall (5618); integral component of membrane (16021)
TRINITY_DN82182_c3_g3_i5.p1	TRINITY_DN82182_c3_g3~~TRINITY_DN82182_c3_g3_i5.p1 ORF type:5prime_partial len:216 (-),score=41.17 TRINITY_DN82182_c3_g3_i5:30-677(-)	1000	9.96578	5	0	inf	XP_021989980	no kegg id	oxidoreductase activity, acting on the aldehyde or oxo group of donors, NAD or NADP as acceptor (16620); nucleotide binding (166)	oxidation-reduction process (55114); response to desiccation (9269); response to salt stress (9651); response to abscisic acid (9737); cellular aldehyde metabolic process (6081)	cytosol (5829)
TRINITY_DN78896_c2_g1_i5.p1	TRINITY_DN78896_c2_g1~~TRINITY_DN78896_c2_g1_i5.p1 ORF type:3prime_partial len:394 (-),score=83.06 TRINITY_DN78896_c2_g1_i5:3-1181(-)	1000	9.96578	5	0	inf	XP_022002709	han:110900113	sterol transporter activity (15248); sterol binding (32934)	sterol transport (15918)	cytosol (5829); intracellular membrane-bounded organelle (43231); membrane (16020)
TRINITY_DN68592_c2_g1_i1.p1	TRINITY_DN68592_c2_g1~~TRINITY_DN68592_c2_g1_i1.p1 ORF type:complete len:444 (+),score=73.49 TRINITY_DN68592_c2_g1_i1:162-1493(+)	1000	9.96578	5	0	inf	XP_022025672	han:110926226	helicase activity (4386); ATP binding (5524); nucleic acid binding (3676); catalytic activity, acting on RNA (140098)	RNA secondary structure unwinding (10501); rRNA processing (6364); RNA catabolic process (6401)	nucleolus (5730); cytoplasm (5737)
TRINITY_DN55122_c1_g1_i1.p1	TRINITY_DN55122_c1_g1~~TRINITY_DN55122_c1_g1_i1.p1 ORF type:internal len:152 (+),score=29.37 TRINITY_DN55122_c1_g1_i1:1-453(+)	1000	9.96578	5	0	inf	XP_022017001	han:110916603
TRINITY_DN81760_c0_g1_i3.p1	TRINITY_DN81760_c0_g1~~TRINITY_DN81760_c0_g1_i3.p1 ORF type:internal len:265 (+),score=20.93 TRINITY_DN81760_c0_g1_i3:3-794(+)	1000	9.96578	5	0	inf	XP_022006160	han:110904624
TRINITY_DN83048_c0_g2_i1.p1	TRINITY_DN83048_c0_g2~~TRINITY_DN83048_c0_g2_i1.p1 ORF type:complete len:1361 (-),score=377.09 TRINITY_DN83048_c0_g2_i1:1030-5112(-)	1000	9.96578	5	0	inf	XP_021969677	han:110864823	actin binding (3779); protein-containing complex binding (44877); terpene synthase activity (10333); magnesium ion binding (287)		plasma membrane (5886); integral component of membrane (16021)
TRINITY_DN80930_c2_g2_i10.p1	TRINITY_DN80930_c2_g2~~TRINITY_DN80930_c2_g2_i10.p1 ORF type:3prime_partial len:736 (-),score=167.92 TRINITY_DN80930_c2_g2_i10:3-2207(-)	1000	9.96578	5	0	inf	XP_022035643	han:110937519	GTPase activity (3924); GTP binding (5525)
TRINITY_DN72773_c1_g2_i3.p1	TRINITY_DN72773_c1_g2~~TRINITY_DN72773_c1_g2_i3.p1 ORF type:complete len:219 (+),score=40.57 TRINITY_DN72773_c1_g2_i3:87-743(+)	1000	9.96578	5	0	inf	XP_021997378	han:110894458	hydrolase activity (16787)	photosynthesis (15979)	photosystem I reaction center (9538); chloroplast thylakoid membrane (9535); integral component of membrane (16021)
TRINITY_DN79801_c2_g3_i2.p1	TRINITY_DN79801_c2_g3~~TRINITY_DN79801_c2_g3_i2.p1 ORF type:3prime_partial len:469 (+),score=102.60 TRINITY_DN79801_c2_g3_i2:219-1622(+)	1000	9.96578	5	0	inf	XP_022036900	han:110939632	calcium ion binding (5509); protein kinase activity (4672); ATP binding (5524); calmodulin binding (5516)	protein phosphorylation (6468); peptidyl-serine modification (18209); intracellular signal transduction (35556)	nucleus (5634); cytoplasm (5737); membrane (16020)
TRINITY_DN77584_c0_g2_i1.p1	TRINITY_DN77584_c0_g2~~TRINITY_DN77584_c0_g2_i1.p1 ORF type:complete len:278 (-),score=7.66 TRINITY_DN77584_c0_g2_i1:264-1097(-)	1000	9.96578	5	0	inf	XP_022012615	han:110912246	succinate dehydrogenase (ubiquinone) activity (8177); 3 iron, 4 sulfur cluster binding (51538); 2 iron, 2 sulfur cluster binding (51537); 4 iron, 4 sulfur cluster binding (51539); electron transfer activity (9055); metal ion binding (46872)	tricarboxylic acid cycle (6099); electron transport chain (22900); oxidative phosphorylation (6119)	mitochondrial inner membrane (5743); respiratory chain complex II (45273); oxidoreductase complex (1990204); mitochondrial protein complex (98798); cytosol (5829); plastid (9536); integral component of membrane (16021)
TRINITY_DN80027_c0_g1_i4.p1	TRINITY_DN80027_c0_g1~~TRINITY_DN80027_c0_g1_i4.p1 ORF type:complete len:459 (+),score=111.87 TRINITY_DN80027_c0_g1_i4:323-1699(+)	1000	9.96578	5	0	inf	XP_021975921	no kegg id	RNA binding (3723)		cytosol (5829); ribonucleoprotein complex (1990904)
TRINITY_DN67557_c0_g1_i1.p1	TRINITY_DN67557_c0_g1~~TRINITY_DN67557_c0_g1_i1.p1 ORF type:5prime_partial len:276 (+),score=65.62 TRINITY_DN67557_c0_g1_i1:3-830(+)	1000	9.96578	5	0	inf	XP_021974192	han:110869205	[acyl-carrier-protein] S-malonyltransferase activity (4314)		chloroplast stroma (9570); mitochondrion (5739)
TRINITY_DN73103_c1_g1_i6.p1	TRINITY_DN73103_c1_g1~~TRINITY_DN73103_c1_g1_i6.p1 ORF type:complete len:714 (+),score=132.24 TRINITY_DN73103_c1_g1_i6:332-2473(+)	1000	9.96578	5	0	inf	XP_022010255	han:110909809	transferase activity, transferring acyl groups other than amino-acyl groups (16747)	phytol metabolic process (33306); triglyceride biosynthetic process (19432)	plastoglobule (10287)
TRINITY_DN80501_c0_g1_i5.p1	TRINITY_DN80501_c0_g1~~TRINITY_DN80501_c0_g1_i5.p1 ORF type:5prime_partial len:492 (+),score=80.84 TRINITY_DN80501_c0_g1_i5:2-1477(+)	1000	9.96578	5	0	inf	XP_021977162	han:110872626	methyltransferase activity (8168)	methylation (32259)	trans-Golgi network (5802); endosome (5768); Golgi membrane (139); integral component of membrane (16021)
TRINITY_DN73873_c1_g1_i5.p1	TRINITY_DN73873_c1_g1~~TRINITY_DN73873_c1_g1_i5.p1 ORF type:complete len:764 (+),score=152.04 TRINITY_DN73873_c1_g1_i5:107-2398(+)	1000	9.96578	5	0	inf	XP_021969154	han:110864406	acid-amino acid ligase activity (16881); ATP binding (5524)	regulation of cell shape (8360); cell division (51301); biosynthetic process (9058); plastid fission (43572); chloroplast organization (9658)	cytoplasm (5737); nucleoid (9295); intracellular membrane-bounded organelle (43231); intracellular non-membrane-bounded organelle (43232)
TRINITY_DN78553_c0_g1_i3.p1	TRINITY_DN78553_c0_g1~~TRINITY_DN78553_c0_g1_i3.p1 ORF type:5prime_partial len:320 (-),score=16.11 TRINITY_DN78553_c0_g1_i3:594-1553(-)	1000	9.96578	5	0	inf	XP_021993245	han:110889979
TRINITY_DN76168_c0_g1_i3.p1	TRINITY_DN76168_c0_g1~~TRINITY_DN76168_c0_g1_i3.p1 ORF type:3prime_partial len:314 (+),score=47.50 TRINITY_DN76168_c0_g1_i3:1-939(+)	1000	9.96578	5	0	inf	XP_022034647	han:110936546	NADPH:quinone reductase activity (3960); zinc ion binding (8270)	oxidation-reduction process (55114)	chloroplast outer membrane (9707)
TRINITY_DN72750_c0_g1_i5.p1	TRINITY_DN72750_c0_g1~~TRINITY_DN72750_c0_g1_i5.p1 ORF type:5prime_partial len:358 (+),score=52.80 TRINITY_DN72750_c0_g1_i5:1-1074(+)	1000	9.96578	5	0	inf	XP_021985137	han:110881068	transferase activity, transferring acyl groups other than amino-acyl groups (16747)
TRINITY_DN82103_c2_g1_i4.p1	TRINITY_DN82103_c2_g1~~TRINITY_DN82103_c2_g1_i4.p1 ORF type:internal len:317 (+),score=66.17 TRINITY_DN82103_c2_g1_i4:1-948(+)	1000	9.96578	5	0	inf	XP_022029140	no kegg id	arginine-tRNA ligase activity (4814); ATP binding (5524)	arginyl-tRNA aminoacylation (6420); embryo development ending in seed dormancy (9793)	cytoplasm (5737); intracellular membrane-bounded organelle (43231)
TRINITY_DN77626_c1_g1_i1.p1	TRINITY_DN77626_c1_g1~~TRINITY_DN77626_c1_g1_i1.p1 ORF type:internal len:220 (-),score=34.08 TRINITY_DN77626_c1_g1_i1:3-659(-)	1000	9.96578	5	0	inf	XP_021977997	han:110873382
TRINITY_DN76462_c1_g1_i7.p1	TRINITY_DN76462_c1_g1~~TRINITY_DN76462_c1_g1_i7.p1 ORF type:3prime_partial len:381 (+),score=66.59 TRINITY_DN76462_c1_g1_i7:295-1434(+)	1000	9.96578	5	0	inf	XP_022035425	han:110937331	3-dehydroquinate dehydratase activity (3855); shikimate 3-dehydrogenase (NADP+) activity (4764); NADP binding (50661)	shikimate metabolic process (19632); oxidation-reduction process (55114); chorismate biosynthetic process (9423); embryo development ending in seed dormancy (9793); aromatic amino acid family biosynthetic process (9073)	chloroplast stroma (9570); cytosol (5829)
TRINITY_DN69894_c1_g1_i2.p1	TRINITY_DN69894_c1_g1~~TRINITY_DN69894_c1_g1_i2.p1 ORF type:complete len:300 (+),score=53.86 TRINITY_DN69894_c1_g1_i2:71-970(+)	1000	9.96578	5	0	inf	XP_022001311	han:110898776	ATP transmembrane transporter activity (5347); oxoglutarate:malate antiporter activity (15367); tricarboxylic acid transmembrane transporter activity (15142)	ATP transport (15867); alpha-ketoglutarate transport (15742); malate transmembrane transport (71423); tricarboxylic acid transmembrane transport (35674)	integral component of membrane (16021); plasmodesma (9506); chloroplast envelope (9941); vacuolar membrane (5774); cell wall (5618); Golgi apparatus (5794); mitochondrial inner membrane (5743)
TRINITY_DN63055_c1_g3_i1.p1	TRINITY_DN63055_c1_g3~~TRINITY_DN63055_c1_g3_i1.p1 ORF type:3prime_partial len:166 (+),score=49.76 TRINITY_DN63055_c1_g3_i1:65-559(+)	1000	9.96578	5	0	inf	XP_022021034	han:110921075	zinc ion binding (8270); nucleic acid binding (3676)
TRINITY_DN80455_c3_g1_i3.p1	TRINITY_DN80455_c3_g1~~TRINITY_DN80455_c3_g1_i3.p1 ORF type:complete len:609 (-),score=124.07 TRINITY_DN80455_c3_g1_i3:233-2059(-)	1000	9.96578	5	0	inf	XP_022030150	han:110931063	malate dehydrogenase (decarboxylating) (NAD+) activity (4471); NAD binding (51287); metal ion binding (46872); protein homodimerization activity (42803); oxaloacetate decarboxylase activity (8948); ATP binding (5524)	oxidation-reduction process (55114); malate metabolic process (6108); pyruvate metabolic process (6090)	mitochondrion (5739); cytosol (5829); intracellular organelle lumen (70013)
TRINITY_DN74849_c0_g1_i1.p1	TRINITY_DN74849_c0_g1~~TRINITY_DN74849_c0_g1_i1.p1 ORF type:5prime_partial len:820 (+),score=186.20 TRINITY_DN74849_c0_g1_i1:3-2462(+)	1000	9.96578	5	0	inf	XP_022034392	no kegg id	ubiquitin-like modifier activating enzyme activity (8641); ATP binding (5524); ubiquitin-protein transferase activity (4842)	cellular protein modification process (6464); ubiquitin-dependent protein catabolic process (6511); cellular response to DNA damage stimulus (6974)	nucleus (5634); cytoplasm (5737); integral component of membrane (16021)
TRINITY_DN71813_c0_g1_i3.p1	TRINITY_DN71813_c0_g1~~TRINITY_DN71813_c0_g1_i3.p1 ORF type:complete len:448 (+),score=93.74 TRINITY_DN71813_c0_g1_i3:150-1493(+)	1000	9.96578	5	0	inf	XP_022015732	han:110915361		regulation of DNA-dependent DNA replication initiation (30174); negative regulation of shoot apical meristem development (1902184); rRNA processing (6364)	Rix1 complex (97344); nuclear pre-replicative complex (5656); Cul4-RING E3 ubiquitin ligase complex (80008); integral component of membrane (16021)
TRINITY_DN78463_c0_g1_i2.p1	TRINITY_DN78463_c0_g1~~TRINITY_DN78463_c0_g1_i2.p1 ORF type:5prime_partial len:655 (+),score=112.20 TRINITY_DN78463_c0_g1_i2:1-1965(+)	1000	9.96578	5	0	inf	XP_022041023	han:110943592	serine-type endopeptidase activity (4252)	proteolysis (6508); photosystem II repair (10206); chloroplast organization (9658); protein catabolic process (30163)	chloroplast stromal thylakoid (9533); chloroplast envelope (9941); chloroplast thylakoid membrane (9535); cytosol (5829); integral component of membrane (16021)
TRINITY_DN76101_c2_g1_i5.p1	TRINITY_DN76101_c2_g1~~TRINITY_DN76101_c2_g1_i5.p1 ORF type:5prime_partial len:446 (+),score=3.34 TRINITY_DN76101_c2_g1_i5:1-1338(+)	1000	9.96578	5	0	inf	XP_022021809	han:110921768	carbohydrate binding (30246); glycosaminoglycan binding (5539); transferase activity (16740)	recognition of pollen (48544); response to sodium phosphate (1904383); cellular response to hypoxia (71456)	cell wall (5618); apoplast (48046); secretory vesicle (99503); vacuolar membrane (5774); mitochondrion (5739); Golgi apparatus (5794); cytosol (5829); integral component of membrane (16021)
TRINITY_DN78834_c0_g1_i12.p1	TRINITY_DN78834_c0_g1~~TRINITY_DN78834_c0_g1_i12.p1 ORF type:3prime_partial len:352 (-),score=95.86 TRINITY_DN78834_c0_g1_i12:3-1055(-)	1000	9.96578	5	0	inf	XP_022039105	han:110941751	oxidoreductase activity, acting on the aldehyde or oxo group of donors, NAD or NADP as acceptor (16620)	oxidation-reduction process (55114); cellular response to anoxia (71454)	cytoplasm (5737)
TRINITY_DN82439_c1_g2_i4.p1	TRINITY_DN82439_c1_g2~~TRINITY_DN82439_c1_g2_i4.p1 ORF type:5prime_partial len:309 (+),score=42.46 TRINITY_DN82439_c1_g2_i4:2-928(+)	1000	9.96578	5	0	inf	XP_021988698	han:110885327	squalene monooxygenase activity (4506); flavin adenine dinucleotide binding (50660)	sterol biosynthetic process (16126); oxidation-reduction process (55114); terpene biosynthetic process (46246); response to jasmonic acid (9753); response to vanadate(3-) (1902438); response to nitric oxide (71731); response to molecule of fungal origin (2238); response to salicylic acid (9751); response to ethylene (9723); response to hydrogen peroxide (42542); response to metal ion (10038)	endoplasmic reticulum (5783); integral component of membrane (16021); endoplasmic reticulum membrane (5789)
TRINITY_DN77524_c0_g1_i1.p1	TRINITY_DN77524_c0_g1~~TRINITY_DN77524_c0_g1_i1.p1 ORF type:internal len:164 (-),score=34.19 TRINITY_DN77524_c0_g1_i1:3-491(-)	1000	9.96578	5	0	inf	XP_022016244	han:110915800	cysteine-type peptidase activity (8234); endopeptidase activity (4175); protein binding (5515)	proteolysis (6508); cellular protein catabolic process (44257)	lysosome (5764); extracellular space (5615); secretory vesicle (99503); endoplasmic reticulum (5783); cytosol (5829)
TRINITY_DN79160_c0_g1_i1.p1	TRINITY_DN79160_c0_g1~~TRINITY_DN79160_c0_g1_i1.p1 ORF type:3prime_partial len:656 (+),score=116.96 TRINITY_DN79160_c0_g1_i1:162-2126(+)	1000	9.96578	5	0	inf	XP_022006111	han:110904576		floral meristem determinacy (10582); ribosomal large subunit biogenesis (42273)	Noc2p-Noc3p complex (30691); Noc1p-Noc2p complex (30690); nucleolus (5730); nucleoplasm (5654)
TRINITY_DN83286_c1_g1_i7.p1	TRINITY_DN83286_c1_g1~~TRINITY_DN83286_c1_g1_i7.p1 ORF type:complete len:2019 (+),score=489.74 TRINITY_DN83286_c1_g1_i7:170-6226(+)	1000	9.96578	5	0	inf	XP_022036003	han:110937862	microtubule plus end polymerase (61863); microtubule binding (8017)	intracellular protein transport (6886); establishment or maintenance of microtubule cytoskeleton polarity (30951); mitotic spindle organization (7052); microtubule polymerization (46785)	microtubule plus-end (35371); spindle pole (922); kinetochore (776)
TRINITY_DN79030_c0_g1_i13.p1	TRINITY_DN79030_c0_g1~~TRINITY_DN79030_c0_g1_i13.p1 ORF type:3prime_partial len:811 (+),score=125.41 TRINITY_DN79030_c0_g1_i13:94-2523(+)	1000	9.96578	5	0	inf	XP_022028770	han:110929895	lysine-acetylated histone binding (70577); peptidase activator activity (16504); proteasome binding (70628)	positive regulation of peptidase activity (10952); proteasomal ubiquitin-independent protein catabolic process (10499); DNA repair (6281)	proteasome complex (502); cytosol (5829); nucleus (5634); integral component of membrane (16021)
TRINITY_DN70023_c2_g1_i3.p1	TRINITY_DN70023_c2_g1~~TRINITY_DN70023_c2_g1_i3.p1 ORF type:5prime_partial len:234 (+),score=44.14 TRINITY_DN70023_c2_g1_i3:1-702(+)	1000	9.96578	5	0	inf	XP_022005428	han:110903938	protein binding (5515); nucleic acid binding (3676)	endoplasmic reticulum tubular network organization (71786); response to bacterium (9617)	endoplasmic reticulum membrane (5789); endoplasmic reticulum (5783); integral component of membrane (16021); plasmodesma (9506); cytoplasmic side of membrane (98562); intrinsic component of organelle membrane (31300); organelle subcompartment (31984); Golgi apparatus (5794); plasma membrane (5886)
TRINITY_DN80161_c0_g2_i2.p1	TRINITY_DN80161_c0_g2~~TRINITY_DN80161_c0_g2_i2.p1 ORF type:5prime_partial len:311 (-),score=49.52 TRINITY_DN80161_c0_g2_i2:231-1163(-)	1000	9.96578	5	0	inf	XP_021999839	han:110897396	FAD binding (71949); oxidoreductase activity (16491)	oxidation-reduction process (55114); steroid metabolic process (8202)	integral component of membrane (16021); cytoplasm (5737)
TRINITY_DN60197_c0_g1_i1.p1	TRINITY_DN60197_c0_g1~~TRINITY_DN60197_c0_g1_i1.p1 ORF type:internal len:124 (+),score=23.32 TRINITY_DN60197_c0_g1_i1:2-370(+)	1000	9.96578	5	0	inf	XP_022009061	han:110908427
TRINITY_DN68274_c0_g1_i3.p1	TRINITY_DN68274_c0_g1~~TRINITY_DN68274_c0_g1_i3.p1 ORF type:5prime_partial len:819 (+),score=253.12 TRINITY_DN68274_c0_g1_i3:2-2458(+)	1000	9.96578	5	0	inf	XP_021974063	han:110869076			integral component of membrane (16021)
TRINITY_DN76652_c0_g3_i2.p1	TRINITY_DN76652_c0_g3~~TRINITY_DN76652_c0_g3_i2.p1 ORF type:5prime_partial len:220 (+),score=36.90 TRINITY_DN76652_c0_g3_i2:1-660(+)	1000	9.96578	5	0	inf	XP_021987807	han:110884406	molybdenum ion binding (30151); pyridoxal phosphate binding (30170); catalytic activity (3824)
TRINITY_DN67081_c0_g1_i3.p1	TRINITY_DN67081_c0_g1~~TRINITY_DN67081_c0_g1_i3.p1 ORF type:complete len:239 (+),score=33.28 TRINITY_DN67081_c0_g1_i3:109-825(+)	1000	9.96578	5	0	inf	XP_021982679	han:110878646
TRINITY_DN74518_c2_g4_i1.p1	TRINITY_DN74518_c2_g4~~TRINITY_DN74518_c2_g4_i1.p1 ORF type:5prime_partial len:186 (-),score=38.06 TRINITY_DN74518_c2_g4_i1:223-780(-)	1000	9.96578	5	0	inf	XP_022038621	no kegg id	threonine-type endopeptidase activity (4298)	proteasome-mediated ubiquitin-dependent protein catabolic process (43161); proteasomal ubiquitin-independent protein catabolic process (10499)	proteasome core complex, beta-subunit complex (19774); nucleus (5634); cytoplasm (5737); whole membrane (98805); bounding membrane of organelle (98588); intracellular vesicle (97708); integral component of membrane (16021)
TRINITY_DN69291_c0_g2_i1.p1	TRINITY_DN69291_c0_g2~~TRINITY_DN69291_c0_g2_i1.p1 ORF type:complete len:310 (+),score=56.39 TRINITY_DN69291_c0_g2_i1:63-992(+)	1000	9.96578	5	0	inf	XP_022021073	han:110921111	oxidoreductase activity (16491)	oxidation-reduction process (55114)	cytosol (5829)
TRINITY_DN79551_c2_g1_i5.p1	TRINITY_DN79551_c2_g1~~TRINITY_DN79551_c2_g1_i5.p1 ORF type:3prime_partial len:191 (+),score=16.30 TRINITY_DN79551_c2_g1_i5:31-600(+)	1000	9.96578	5	0	inf	XP_021978077	han:110873450
TRINITY_DN66177_c0_g1_i4.p1	TRINITY_DN66177_c0_g1~~TRINITY_DN66177_c0_g1_i4.p1 ORF type:5prime_partial len:154 (+),score=39.93 TRINITY_DN66177_c0_g1_i4:1-462(+)	1000	9.96578	5	0	inf	XP_022015628	han:110915269	riboflavin kinase activity (8531); ADP binding (43531); hydrolase activity (16787)	endoplasmic reticulum membrane organization (90158); endoplasmic reticulum-plasma membrane tethering (61817); response to gibberellin (9739); riboflavin biosynthetic process (9231); phosphorylation (16310)	endoplasmic reticulum membrane (5789); plasma membrane (5886)
TRINITY_DN74796_c0_g1_i2.p1	TRINITY_DN74796_c0_g1~~TRINITY_DN74796_c0_g1_i2.p1 ORF type:internal len:258 (+),score=30.15 TRINITY_DN74796_c0_g1_i2:1-771(+)	1000	9.96578	5	0	inf	XP_021981631	no kegg id	calcium ion binding (5509)	photosynthesis (15979)	photosystem II oxygen evolving complex (9654); extrinsic component of membrane (19898)
TRINITY_DN79574_c1_g1_i2.p1	TRINITY_DN79574_c1_g1~~TRINITY_DN79574_c1_g1_i2.p1 ORF type:5prime_partial len:183 (+),score=39.20 TRINITY_DN79574_c1_g1_i2:3-551(+)	1000	9.96578	5	0	inf	XP_022009762	no kegg id			integral component of membrane (16021)
TRINITY_DN75282_c0_g1_i6.p1	TRINITY_DN75282_c0_g1~~TRINITY_DN75282_c0_g1_i6.p1 ORF type:internal len:428 (+),score=77.68 TRINITY_DN75282_c0_g1_i6:1-1281(+)	1000	9.96578	5	0	inf	XP_022005875	han:110904338	thiol-dependent ubiquitinyl hydrolase activity (36459); cysteine-type endopeptidase activity (4197); double-stranded DNA binding (3690); protein binding (5515)	protein deubiquitination (16579); ubiquitin-dependent protein catabolic process (6511); regulation of protein stability (31647); jasmonic acid mediated signaling pathway (9867); DNA topological change (6265)	cytosol (5829); nucleus (5634); integral component of membrane (16021)
TRINITY_DN83024_c0_g2_i3.p1	TRINITY_DN83024_c0_g2~~TRINITY_DN83024_c0_g2_i3.p1 ORF type:internal len:342 (+),score=8.16 TRINITY_DN83024_c0_g2_i3:1-1023(+)	1000	9.96578	5	0	inf	XP_022015439	han:110915112	carbohydrate binding (30246); hydrolase activity, hydrolyzing O-glycosyl compounds (4553); transmembrane transporter activity (22857)	carbohydrate metabolic process (5975); response to cadmium ion (46686); cell wall macromolecule catabolic process (16998); transmembrane transport (55085)	plant-type cell wall (9505); plasmodesma (9506); apoplast (48046); integral component of membrane (16021)
TRINITY_DN70419_c0_g2_i1.p1	TRINITY_DN70419_c0_g2~~TRINITY_DN70419_c0_g2_i1.p1 ORF type:5prime_partial len:181 (-),score=34.25 TRINITY_DN70419_c0_g2_i1:4-546(-)	1000	9.96578	5	0	inf	XP_022017585	no kegg id	polygalacturonate 4-alpha-galacturonosyltransferase activity (47262)	pectin biosynthetic process (45489); cell wall organization (71555)	Golgi membrane (139); integral component of membrane (16021)
TRINITY_DN77618_c2_g3_i2.p1	TRINITY_DN77618_c2_g3~~TRINITY_DN77618_c2_g3_i2.p1 ORF type:internal len:221 (+),score=23.42 TRINITY_DN77618_c2_g3_i2:1-660(+)	1000	9.96578	5	0	inf	XP_021996739	han:110893893	acid phosphatase activity (3993); metal ion binding (46872); peroxidase activity (4601); voltage-gated chloride channel activity (5247); transferase activity, transferring acyl groups (16746)	dephosphorylation (16311); trivalent inorganic anion homeostasis (72506); divalent inorganic anion homeostasis (72505); monovalent inorganic anion homeostasis (55083); regulation of phosphorus metabolic process (51174); cellular oxidant detoxification (98869); hydrogen peroxide catabolic process (42744); chloride transmembrane transport (1902476); oxidation-reduction process (55114)	vacuole (5773); cytosol (5829); secretory vesicle (99503); integral component of membrane (16021); plastid (9536)
TRINITY_DN72739_c0_g1_i1.p1	TRINITY_DN72739_c0_g1~~TRINITY_DN72739_c0_g1_i1.p1 ORF type:complete len:422 (+),score=65.09 TRINITY_DN72739_c0_g1_i1:63-1328(+)	1000	9.96578	5	0	inf	XP_022025285	han:110925732	transaminase activity (8483); pyridoxal phosphate binding (30170)	cellular amino acid metabolic process (6520); biosynthetic process (9058)
TRINITY_DN76219_c0_g1_i1.p1	TRINITY_DN76219_c0_g1~~TRINITY_DN76219_c0_g1_i1.p1 ORF type:internal len:455 (+),score=74.01 TRINITY_DN76219_c0_g1_i1:1-1362(+)	1000	9.96578	5	0	inf	XP_022037918	han:110940670	protein kinase activity (4672); ATP binding (5524); protein binding (5515); transmembrane signaling receptor activity (4888)	protein phosphorylation (6468); peptidyl-tyrosine modification (18212)	integral component of membrane (16021); plasmodesma (9506); cytosol (5829); plasma membrane (5886)
TRINITY_DN80107_c0_g1_i2.p1	TRINITY_DN80107_c0_g1~~TRINITY_DN80107_c0_g1_i2.p1 ORF type:internal len:136 (+),score=19.99 TRINITY_DN80107_c0_g1_i2:3-407(+)	1000	9.96578	5	0	inf	XP_021998587	han:110895573	unfolded protein binding (51082); ATP binding (5524); protein phosphatase regulator activity (19888)	protein folding (6457); response to cadmium ion (46686); regulation of phosphoprotein phosphatase activity (43666); signal transduction (7165)	chaperonin-containing T-complex (5832); protein phosphatase type 2A complex (159)
TRINITY_DN79644_c0_g1_i2.p1	TRINITY_DN79644_c0_g1~~TRINITY_DN79644_c0_g1_i2.p1 ORF type:5prime_partial len:635 (-),score=58.86 TRINITY_DN79644_c0_g1_i2:177-2081(-)	1000	9.96578	5	0	inf	XP_022020422	han:110920509	iron ion binding (5506); C-4 methylsterol oxidase activity (254)	lipid biosynthetic process (8610); sterol metabolic process (16125); oxidation-reduction process (55114); organic hydroxy compound biosynthetic process (1901617); organic cyclic compound biosynthetic process (1901362)	endoplasmic reticulum membrane (5789); integral component of membrane (16021)
TRINITY_DN74872_c1_g2_i1.p1	TRINITY_DN74872_c1_g2~~TRINITY_DN74872_c1_g2_i1.p1 ORF type:3prime_partial len:346 (-),score=89.33 TRINITY_DN74872_c1_g2_i1:3-1037(-)	1000	9.96578	5	0	inf	XP_021993492	no kegg id	RNA binding (3723)		cytosol (5829)
TRINITY_DN72217_c0_g1_i5.p1	TRINITY_DN72217_c0_g1~~TRINITY_DN72217_c0_g1_i5.p1 ORF type:5prime_partial len:290 (+),score=37.29 TRINITY_DN72217_c0_g1_i5:1-870(+)	1000	9.96578	5	0	inf	XP_021983592	han:110879439		protein transport (15031)	chloroplast (9507); plastid envelope (9526); organelle envelope lumen (31970); plasma membrane (5886)
TRINITY_DN70635_c0_g1_i2.p1	TRINITY_DN70635_c0_g1~~TRINITY_DN70635_c0_g1_i2.p1 ORF type:complete len:788 (-),score=124.31 TRINITY_DN70635_c0_g1_i2:200-2563(-)	1000	9.96578	5	0	inf	XP_022038292	han:110941004	serine-type endopeptidase activity (4252); oligopeptidase activity (70012)	proteolysis (6508)	cytosol (5829); chloroplast (9507); mitochondrion (5739)
TRINITY_DN74847_c0_g1_i9.p1	TRINITY_DN74847_c0_g1~~TRINITY_DN74847_c0_g1_i9.p1 ORF type:internal len:102 (+),score=9.63 TRINITY_DN74847_c0_g1_i9:2-304(+)	1000	9.96578	5	0	inf	YP_588105	han:4055651
TRINITY_DN72335_c0_g1_i2.p1	TRINITY_DN72335_c0_g1~~TRINITY_DN72335_c0_g1_i2.p1 ORF type:5prime_partial len:371 (-),score=46.28 TRINITY_DN72335_c0_g1_i2:278-1390(-)	1000	9.96578	5	0	inf	XP_022035054	han:110936958	hydrolase activity, acting on ester bonds (16788); 7,9,9'-tricis-neurosporene:quinone oxidoreductase activity (52887); 9,9'-dicis-carotene:quinone oxidoreductase activity (52886)	lipid metabolic process (6629); organic substance catabolic process (1901575); oxidation-reduction process (55114)	extracellular region (5576); integral component of membrane (16021)
TRINITY_DN78184_c3_g2_i4.p1	TRINITY_DN78184_c3_g2~~TRINITY_DN78184_c3_g2_i4.p1 ORF type:3prime_partial len:346 (+),score=51.27 TRINITY_DN78184_c3_g2_i4:118-1152(+)	1000	9.96578	5	0	inf	XP_022029030	han:110930112	structural molecule activity (5198); translation initiation factor activity (3743)	proteasome assembly (43248); ubiquitin-dependent protein catabolic process (6511); translational initiation (6413)	proteasome complex (502); cytosol (5829); nucleus (5634); integral component of membrane (16021)
TRINITY_DN79142_c0_g1_i11.p1	TRINITY_DN79142_c0_g1~~TRINITY_DN79142_c0_g1_i11.p1 ORF type:complete len:685 (+),score=127.13 TRINITY_DN79142_c0_g1_i11:232-2286(+)	1000	9.96578	5	0	inf	XP_021988319	han:110884923	histone-lysine N-methyltransferase activity (18024); zinc ion binding (8270)	histone lysine methylation (34968)	chromosome (5694); nucleus (5634)
TRINITY_DN75480_c2_g1_i1.p1	TRINITY_DN75480_c2_g1~~TRINITY_DN75480_c2_g1_i1.p1 ORF type:internal len:186 (-),score=19.18 TRINITY_DN75480_c2_g1_i1:3-557(-)	1000	9.96578	5	0	inf	XP_022030013	han:110930933		vesicle-mediated transport (16192)	integral component of membrane (16021)
TRINITY_DN73172_c0_g1_i2.p1	TRINITY_DN73172_c0_g1~~TRINITY_DN73172_c0_g1_i2.p1 ORF type:5prime_partial len:1144 (+),score=362.72 TRINITY_DN73172_c0_g1_i2:2-3433(+)	1000	9.96578	5	0	inf	XP_022016289	han:110915851	GTPase activity (3924); GTP binding (5525); translation initiation factor activity (3743); histone binding (42393); protein serine/threonine kinase activity (4674); DNA binding (3677)	translational initiation (6413); nucleosome assembly (6334); cell surface receptor signaling pathway (7166); protein phosphorylation (6468); regulation of transcription, DNA-templated (6355)	plasma membrane (5886)
TRINITY_DN81526_c1_g1_i7.p1	TRINITY_DN81526_c1_g1~~TRINITY_DN81526_c1_g1_i7.p1 ORF type:internal len:118 (-),score=26.79 TRINITY_DN81526_c1_g1_i7:2-352(-)	1000	9.96578	5	0	inf	XP_022005842	han:110904306	4-hydroxy-3-methylbut-2-en-1-yl diphosphate synthase activity (46429); iron ion binding (5506); 4 iron, 4 sulfur cluster binding (51539); double-stranded RNA binding (3725)	terpenoid biosynthetic process (16114); oxidation-reduction process (55114); isopentenyl diphosphate biosynthetic process, methylerythritol 4-phosphate pathway (19288); systemic acquired resistance, salicylic acid mediated signaling pathway (9862); response to bacterium (9617)	chloroplast (9507); plastid envelope (9526); plastid stroma (9532)
TRINITY_DN82865_c3_g1_i1.p1	TRINITY_DN82865_c3_g1~~TRINITY_DN82865_c3_g1_i1.p1 ORF type:3prime_partial len:622 (-),score=103.69 TRINITY_DN82865_c3_g1_i1:2-1864(-)	1000	9.96578	5	0	inf	XP_022012129	han:110911784	nucleic acid binding (3676); protein binding (5515); ATPase-coupled transmembrane transporter activity (42626); ATPase activity (16887); ATP binding (5524)	proteasome-mediated ubiquitin-dependent protein catabolic process (43161); nucleotide-excision repair (6289); red, far-red light phototransduction (9585); protein ubiquitination (16567); embryo development ending in seed dormancy (9793); transmembrane transport (55085)	nucleus (5634); cullin-RING ubiquitin ligase complex (31461); cytosol (5829); integral component of membrane (16021)
TRINITY_DN76634_c0_g2_i4.p1	TRINITY_DN76634_c0_g2~~TRINITY_DN76634_c0_g2_i4.p1 ORF type:complete len:380 (+),score=74.19 TRINITY_DN76634_c0_g2_i4:74-1213(+)	1000	9.96578	5	0	inf	XP_022035968	han:110937823	3-hydroxyisobutyryl-CoA hydrolase activity (3860); isomerase activity (16853); enoyl-CoA hydratase activity (4300)	valine catabolic process (6574)
TRINITY_DN75444_c0_g1_i5.p1	TRINITY_DN75444_c0_g1~~TRINITY_DN75444_c0_g1_i5.p1 ORF type:complete len:426 (+),score=133.17 TRINITY_DN75444_c0_g1_i5:257-1534(+)	1000	9.96578	5	0	inf	XP_022030119	no kegg id	heat shock protein binding (31072); unfolded protein binding (51082); ATP binding (5524); metal ion binding (46872)	response to heat (9408); protein folding (6457); defense response (6952); viral process (16032)	cytosol (5829); nucleus (5634)
TRINITY_DN53131_c0_g1_i1.p1	TRINITY_DN53131_c0_g1~~TRINITY_DN53131_c0_g1_i1.p1 ORF type:5prime_partial len:144 (-),score=29.83 TRINITY_DN53131_c0_g1_i1:235-666(-)	1000	9.96578	5	0	inf	XP_022013339	han:110912834	glycylpeptide N-tetradecanoyltransferase activity (4379); magnesium ion transmembrane transporter activity (15095); methyltransferase activity (8168)	protein myristoylation (18377); N-terminal protein lipidation (6498); peptidyl-glycine modification (18201); magnesium ion transmembrane transport (1903830); methylation (32259)	cytoplasm (5737); integral component of membrane (16021)
TRINITY_DN75660_c0_g1_i7.p1	TRINITY_DN75660_c0_g1~~TRINITY_DN75660_c0_g1_i7.p1 ORF type:5prime_partial len:804 (+),score=191.88 TRINITY_DN75660_c0_g1_i7:2-2413(+)	1000	9.96578	5	0	inf	XP_022036137	han:110937976	structural constituent of ribosome (3735); translation elongation factor activity (3746); mRNA binding (3729)	regulation of DNA-templated transcription, elongation (32784); regulation of transcription by RNA polymerase II (6357); translation (6412); transcription elongation from RNA polymerase II promoter (6368); vesicle docking involved in exocytosis (6904)	nucleus (5634); ribosome (5840); intracellular organelle lumen (70013); protein-containing complex (32991); integral component of membrane (16021)
TRINITY_DN79048_c0_g2_i4.p1	TRINITY_DN79048_c0_g2~~TRINITY_DN79048_c0_g2_i4.p1 ORF type:5prime_partial len:509 (+),score=88.06 TRINITY_DN79048_c0_g2_i4:2-1528(+)	1000	9.96578	5	0	inf	XP_021976929	han:110872439	sn-glycerol-3-phosphate:ubiquinone oxidoreductase activity (52590); pseudouridine synthase activity (9982); RNA binding (3723)	glycerol-3-phosphate metabolic process (6072); oxidation-reduction process (55114); NADH metabolic process (6734); glycerol catabolic process (19563); primary alcohol metabolic process (34308); NAD metabolic process (19674); cellular ketone metabolic process (42180); generation of precursor metabolites and energy (6091); pseudouridine synthesis (1522)	glycerol-3-phosphate dehydrogenase complex (9331); mitochondrion (5739); cytosol (5829); organelle inner membrane (19866); integral component of membrane (16021)
TRINITY_DN80651_c1_g3_i1.p1	TRINITY_DN80651_c1_g3~~TRINITY_DN80651_c1_g3_i1.p1 ORF type:internal len:546 (-),score=95.38 TRINITY_DN80651_c1_g3_i1:2-1636(-)	1000	9.96578	5	0	inf	XP_022022765	han:110922873	polygalacturonate 4-alpha-galacturonosyltransferase activity (47262); DNA binding (3677)	pectin biosynthetic process (45489); cell wall organization (71555); regulation of transcription, DNA-templated (6355)	Golgi membrane (139); integral component of membrane (16021); nucleus (5634)
TRINITY_DN74461_c0_g1_i1.p1	TRINITY_DN74461_c0_g1~~TRINITY_DN74461_c0_g1_i1.p1 ORF type:complete len:167 (+),score=36.14 TRINITY_DN74461_c0_g1_i1:135-635(+)	1000	9.96578	5	0	inf	XP_022028038	no kegg id	4-hydroxy-4-methyl-2-oxoglutarate aldolase activity (47443); ribonuclease inhibitor activity (8428); oxaloacetate decarboxylase activity (8948); metal ion binding (46872); methyltransferase activity (8168); isopentenyl-diphosphate delta-isomerase activity (4452); glucose binding (5536); hexokinase activity (4396); ATP binding (5524); histidine-tRNA ligase activity (4821); hydrolase activity (1678…	negative regulation of catalytic activity (43086); regulation of RNA metabolic process (51252); methylation (32259); cellular glucose homeostasis (1678); carbohydrate phosphorylation (46835); isoprenoid biosynthetic process (8299); glycolytic process (6096); reciprocal meiotic recombination (7131); histidyl-tRNA aminoacylation (6427)	cytosol (5829); plastid (9536); integral component of membrane (16021)
TRINITY_DN82278_c0_g1_i2.p1	TRINITY_DN82278_c0_g1~~TRINITY_DN82278_c0_g1_i2.p1 ORF type:3prime_partial len:496 (+),score=97.35 TRINITY_DN82278_c0_g1_i2:241-1725(+)	1000	9.96578	5	0	inf	XP_021988207	han:110884798	N-(long-chain-acyl)ethanolamine deacylase activity (47412); glutaminyl-tRNA synthase (glutamine-hydrolyzing) activity (50567); asparaginyl-tRNA synthase (glutamine-hydrolyzing) activity (50566); D-lactate dehydrogenase (cytochrome) activity (4458)	N-acylethanolamine metabolic process (70291); defense response to bacterium (42742); oxidation-reduction process (55114)	membrane (16020); vacuole (5773); endoplasmic reticulum (5783); Golgi apparatus (5794); cell periphery (71944)
TRINITY_DN74159_c2_g1_i3.p1	TRINITY_DN74159_c2_g1~~TRINITY_DN74159_c2_g1_i3.p1 ORF type:5prime_partial len:338 (+),score=70.12 TRINITY_DN74159_c2_g1_i3:2-1015(+)	1000	9.96578	5	0	inf	XP_022017478	no kegg id	aminoacylase activity (4046)	cellular amino acid metabolic process (6520)	cytoplasm (5737)
TRINITY_DN81316_c0_g1_i3.p1	TRINITY_DN81316_c0_g1~~TRINITY_DN81316_c0_g1_i3.p1 ORF type:5prime_partial len:596 (+),score=142.67 TRINITY_DN81316_c0_g1_i3:2-1789(+)	1000	9.96578	5	0	inf	XP_022006652	han:110905074	helicase activity (4386); RNA binding (3723); ATP binding (5524); catalytic activity, acting on RNA (140098); DEAD/H-box RNA helicase binding (17151); oxidoreductase activity, acting on paired donors, with incorporation or reduction of molecular oxygen (16705); iron ion binding (5506); heme binding (20037)	RNA metabolic process (16070); oxidation-reduction process (55114)	nucleus (5634); intracellular organelle lumen (70013); intracellular non-membrane-bounded organelle (43232); integral component of membrane (16021)
TRINITY_DN73430_c0_g1_i4.p1	TRINITY_DN73430_c0_g1~~TRINITY_DN73430_c0_g1_i4.p1 ORF type:5prime_partial len:232 (+),score=33.71 TRINITY_DN73430_c0_g1_i4:2-697(+)	1000	9.96578	5	0	inf	XP_022013593	han:110913037	intramolecular lyase activity (16872); kinase activity (16301); DNA binding (3677)	flavonoid biosynthetic process (9813); response to karrikin (80167); response to UV-B (10224); response to auxin (9733); phosphorylation (16310); regulation of transcription, DNA-templated (6355)	extrinsic component of endoplasmic reticulum membrane (42406); plant-type vacuole membrane (9705); nucleus (5634); mitochondrial matrix (5759)
TRINITY_DN82018_c1_g2_i3.p1	TRINITY_DN82018_c1_g2~~TRINITY_DN82018_c1_g2_i3.p1 ORF type:internal len:299 (-),score=43.26 TRINITY_DN82018_c1_g2_i3:2-895(-)	1000	9.96578	5	0	inf	XP_021989522	no kegg id	G-protein gamma-subunit binding (31682); histone acetyltransferase activity (4402)	signal transduction (7165); histone acetylation (16573)	GTPase complex (1905360); extrinsic component of cytoplasmic side of plasma membrane (31234); plasma membrane protein complex (98797); cytoplasm (5737); endoplasmic reticulum membrane (5789); intracellular membrane-bounded organelle (43231)
TRINITY_DN81909_c0_g1_i8.p1	TRINITY_DN81909_c0_g1~~TRINITY_DN81909_c0_g1_i8.p1 ORF type:complete len:621 (-),score=105.75 TRINITY_DN81909_c0_g1_i8:657-2519(-)	1000	9.96578	5	0	inf	XP_021976355	han:110871909	methyltransferase activity (8168)	methylation (32259)	mitochondrion (5739); integral component of membrane (16021)
TRINITY_DN72959_c0_g1_i3.p1	TRINITY_DN72959_c0_g1~~TRINITY_DN72959_c0_g1_i3.p1 ORF type:5prime_partial len:324 (-),score=69.32 TRINITY_DN72959_c0_g1_i3:195-1166(-)	1000	9.96578	5	0	inf	XP_022009055	han:110908424	4-(cytidine 5'-diphospho)-2-C-methyl-D-erythritol kinase activity (50515); ATP binding (5524); ubiquitin protein ligase activity (61630)	terpenoid biosynthetic process (16114); phosphorylation (16310); isopentenyl diphosphate biosynthetic process, methylerythritol 4-phosphate pathway (19288); protein ubiquitination (16567)	chloroplast (9507); chromoplast (9509); integral component of membrane (16021)
TRINITY_DN81015_c1_g1_i2.p1	TRINITY_DN81015_c1_g1~~TRINITY_DN81015_c1_g1_i2.p1 ORF type:complete len:520 (+),score=127.55 TRINITY_DN81015_c1_g1_i2:483-2042(+)	1000	9.96578	5	0	inf	XP_021978229	han:110873588	calcium ion binding (5509); protein kinase activity (4672); ATP binding (5524); calmodulin binding (5516)	protein phosphorylation (6468); peptidyl-serine modification (18209); intracellular signal transduction (35556)	nucleus (5634); cytoplasm (5737)
TRINITY_DN78350_c1_g2_i2.p1	TRINITY_DN78350_c1_g2~~TRINITY_DN78350_c1_g2_i2.p1 ORF type:3prime_partial len:121 (+),score=18.78 TRINITY_DN78350_c1_g2_i2:103-462(+)	1000	9.96578	5	0	inf	XP_022024363	han:110924677	SNAP receptor activity (5484); SNARE binding (149)	membrane fusion (61025); intracellular protein transport (6886); organelle fusion (48284); vesicle docking (48278); vesicle organization (16050); chromatin assembly or disassembly (6333)	SNARE complex (31201); endomembrane system (12505); integral component of membrane (16021); nucleus (5634); plasma membrane (5886)
TRINITY_DN79606_c1_g1_i2.p1	TRINITY_DN79606_c1_g1~~TRINITY_DN79606_c1_g1_i2.p1 ORF type:3prime_partial len:361 (+),score=63.36 TRINITY_DN79606_c1_g1_i2:123-1202(+)	1000	9.96578	5	0	inf	XP_021971395	han:110866558	orotate phosphoribosyltransferase activity (4588); orotidine-5'-phosphate decarboxylase activity (4590)	'de novo' pyrimidine nucleobase biosynthetic process (6207); 'de novo' UMP biosynthetic process (44205); nucleoside metabolic process (9116); response to cadmium ion (46686); cellular response to phosphate starvation (16036)	cytosol (5829)
TRINITY_DN71573_c0_g1_i2.p1	TRINITY_DN71573_c0_g1~~TRINITY_DN71573_c0_g1_i2.p1 ORF type:complete len:504 (+),score=45.46 TRINITY_DN71573_c0_g1_i2:94-1605(+)	1000	9.96578	5	0	inf	XP_022015578	han:110915221	oxidoreductase activity, acting on paired donors, with incorporation or reduction of molecular oxygen (16705); monooxygenase activity (4497); iron ion binding (5506); heme binding (20037)	defense response to other organism (98542); oxidation-reduction process (55114)	integral component of membrane (16021)
TRINITY_DN66996_c0_g2_i2.p1	TRINITY_DN66996_c0_g2~~TRINITY_DN66996_c0_g2_i2.p1 ORF type:internal len:221 (+),score=21.45 TRINITY_DN66996_c0_g2_i2:2-661(+)	1000	9.96578	5	0	inf	XP_022006711	han:110905137
TRINITY_DN81291_c0_g1_i4.p1	TRINITY_DN81291_c0_g1~~TRINITY_DN81291_c0_g1_i4.p1 ORF type:5prime_partial len:679 (+),score=115.84 TRINITY_DN81291_c0_g1_i4:1-2037(+)	1000	9.96578	5	0	inf	XP_022029067	han:110930143	protein-arginine N-methyltransferase activity (16274); histone methyltransferase activity (42054); kinase activity (16301)	peptidyl-arginine N-methylation (35246); histone arginine methylation (34969); positive regulation of vernalization response (10220); regulation of flower development (9909); regulation of transcription, DNA-templated (6355); phosphorylation (16310)	cytosol (5829); nucleus (5634); integral component of membrane (16021)
TRINITY_DN75500_c0_g1_i4.p1	TRINITY_DN75500_c0_g1~~TRINITY_DN75500_c0_g1_i4.p1 ORF type:complete len:321 (-),score=53.91 TRINITY_DN75500_c0_g1_i4:263-1225(-)	1000	9.96578	5	0	inf	XP_022025998	han:110926521	ketoreductase activity (45703); 3-oxo-arachidoyl-CoA reductase activity (102339); 3-oxo-lignoceroyl-CoA reductase activity (102341); 3-oxo-behenoyl-CoA reductase activity (102340); 3-oxo-cerotoyl-CoA reductase activity (102342); estradiol 17-beta-dehydrogenase activity (4303); acetoacetyl-CoA reductase activity (18454)	oxidation-reduction process (55114); very long-chain fatty acid biosynthetic process (42761); embryo development ending in seed dormancy (9793)	endoplasmic reticulum (5783); integral component of membrane (16021)
TRINITY_DN76955_c0_g1_i3.p1	TRINITY_DN76955_c0_g1~~TRINITY_DN76955_c0_g1_i3.p1 ORF type:complete len:626 (+),score=108.39 TRINITY_DN76955_c0_g1_i3:221-2098(+)	1000	9.96578	5	0	inf	XP_021983896	no kegg id	methyltransferase activity (8168); lyase activity (16829)	methylation (32259)	trans-Golgi network (5802); endosome (5768); integral component of membrane (16021)
TRINITY_DN77313_c0_g1_i5.p1	TRINITY_DN77313_c0_g1~~TRINITY_DN77313_c0_g1_i5.p1 ORF type:complete len:281 (-),score=48.34 TRINITY_DN77313_c0_g1_i5:146-988(-)	1000	9.96578	5	0	inf	XP_021989999	han:110886492	oxidoreductase activity, acting on paired donors, with incorporation or reduction of molecular oxygen (16705); monooxygenase activity (4497); iron ion binding (5506); heme binding (20037)	oxidation-reduction process (55114)	integral component of membrane (16021)
TRINITY_DN82446_c1_g1_i4.p1	TRINITY_DN82446_c1_g1~~TRINITY_DN82446_c1_g1_i4.p1 ORF type:internal len:1069 (-),score=184.24 TRINITY_DN82446_c1_g1_i4:3-3206(-)	1000	9.96578	5	0	inf	XP_022012183	han:110911844	DNA-directed 5'-3' RNA polymerase activity (3899); ribonucleoside binding (32549); DNA binding (3677); metal ion binding (46872)	transcription, DNA-templated (6351); production of miRNAs involved in gene silencing by miRNA (35196)	RNA polymerase II, core complex (5665); plasmodesma (9506); cytosol (5829)
TRINITY_DN76452_c0_g1_i2.p1	TRINITY_DN76452_c0_g1~~TRINITY_DN76452_c0_g1_i2.p1 ORF type:5prime_partial len:188 (-),score=24.34 TRINITY_DN76452_c0_g1_i2:275-838(-)	1000	9.96578	5	0	inf	XP_021984809	han:110880634
TRINITY_DN77410_c1_g2_i1.p1	TRINITY_DN77410_c1_g2~~TRINITY_DN77410_c1_g2_i1.p1 ORF type:5prime_partial len:556 (+),score=118.28 TRINITY_DN77410_c1_g2_i1:2-1669(+)	1000	9.96578	5	0	inf	XP_022018470	no kegg id	DNA clamp loader activity (3689); ATP binding (5524); DNA-directed DNA polymerase activity (3887); metalloendopeptidase activity (4222)	DNA replication (6260); DNA repair (6281); regulation of histone H3-K9 methylation (51570); resolution of meiotic recombination intermediates (712); regulation of chromatin silencing (31935); response to abscisic acid (9737); DNA biosynthetic process (71897); proteolysis (6508)	DNA replication factor C complex (5663); nucleus (5634); DNA polymerase III complex (9360); integral component of membrane (16021)
TRINITY_DN77265_c1_g1_i1.p1	TRINITY_DN77265_c1_g1~~TRINITY_DN77265_c1_g1_i1.p1 ORF type:complete len:708 (-),score=101.22 TRINITY_DN77265_c1_g1_i1:423-2546(-)	1000	9.96578	5	0	inf	XP_021988308	no kegg id
TRINITY_DN78626_c0_g1_i2.p1	TRINITY_DN78626_c0_g1~~TRINITY_DN78626_c0_g1_i2.p1 ORF type:complete len:464 (-),score=88.85 TRINITY_DN78626_c0_g1_i2:208-1599(-)	1000	9.96578	5	0	inf	XP_021969585	no kegg id	UDP-galactosyltransferase activity (35250); DNA binding (3677)	galactolipid biosynthetic process (19375); cellular response to phosphate starvation (16036); nodulation (9877)	chloroplast outer membrane (9707); peribacteroid membrane (43661); host cell nucleus (42025)
TRINITY_DN64589_c0_g1_i4.p1	TRINITY_DN64589_c0_g1~~TRINITY_DN64589_c0_g1_i4.p1 ORF type:internal len:191 (-),score=17.40 TRINITY_DN64589_c0_g1_i4:1-570(-)	1000	9.96578	5	0	inf	XP_022034846	han:110936741	nucleic acid binding (3676)		integral component of membrane (16021)
TRINITY_DN81568_c0_g4_i2.p1	TRINITY_DN81568_c0_g4~~TRINITY_DN81568_c0_g4_i2.p1 ORF type:5prime_partial len:605 (+),score=156.82 TRINITY_DN81568_c0_g4_i2:1-1815(+)	1000	9.96578	5	0	inf	XP_022033862	no kegg id			integral component of membrane (16021)
TRINITY_DN71245_c0_g1_i2.p1	TRINITY_DN71245_c0_g1~~TRINITY_DN71245_c0_g1_i2.p1 ORF type:5prime_partial len:213 (-),score=22.88 TRINITY_DN71245_c0_g1_i2:99-737(-)	1000	9.96578	5	0	inf	XP_022039472	han:110942078	deaminase activity (19239)	organonitrogen compound catabolic process (1901565); response to cadmium ion (46686); isoleucine biosynthetic process (9097); response to toxic substance (9636)	cytosol (5829); mitochondrion (5739); chloroplast envelope (9941); chloroplast stroma (9570); vacuole (5773); thylakoid (9579); integral component of membrane (16021)
TRINITY_DN76487_c0_g1_i1.p1	TRINITY_DN76487_c0_g1~~TRINITY_DN76487_c0_g1_i1.p1 ORF type:5prime_partial len:195 (-),score=37.75 TRINITY_DN76487_c0_g1_i1:305-889(-)	1000	9.96578	5	0	inf	XP_021998895	han:110895839	transaminase activity (8483)	glycine biosynthetic process, by transamination of glyoxylate (19265)	microbody (42579); apoplast (48046); chloroplast stroma (9570); plasma membrane (5886)
TRINITY_DN62108_c0_g1_i2.p1	TRINITY_DN62108_c0_g1~~TRINITY_DN62108_c0_g1_i2.p1 ORF type:internal len:316 (+),score=47.56 TRINITY_DN62108_c0_g1_i2:3-947(+)	1000	9.96578	5	0	inf	XP_021993115	han:110889851	cobalt ion binding (50897); protein homodimerization activity (42803)	cytidine to uridine editing (16554); mitochondrial mRNA modification (80156); mRNA processing (6397)	mitochondrion (5739); cytosol (5829); chloroplast (9507)
TRINITY_DN82251_c0_g1_i2.p1	TRINITY_DN82251_c0_g1~~TRINITY_DN82251_c0_g1_i2.p1 ORF type:5prime_partial len:731 (+),score=67.55 TRINITY_DN82251_c0_g1_i2:1-2193(+)	1000	9.96578	5	0	inf	XP_021989985	han:110886486	serine-type endopeptidase activity (4252)	proteolysis (6508); shoot axis formation (10346); leaf senescence (10150); morphogenesis of a branching structure (1763); transmembrane transport (55085)	apoplast (48046); vacuolar membrane (5774); secretory vesicle (99503); cytosol (5829); integral component of membrane (16021)
TRINITY_DN69861_c1_g2_i2.p1	TRINITY_DN69861_c1_g2~~TRINITY_DN69861_c1_g2_i2.p1 ORF type:5prime_partial len:261 (+),score=75.50 TRINITY_DN69861_c1_g2_i2:2-784(+)	1000	9.96578	5	0	inf	XP_022015396	han:110915083	RNA binding (3723)
TRINITY_DN71655_c0_g2_i2.p1	TRINITY_DN71655_c0_g2~~TRINITY_DN71655_c0_g2_i2.p1 ORF type:complete len:269 (-),score=28.61 TRINITY_DN71655_c0_g2_i2:184-990(-)	1000	9.96578	5	0	inf	XP_022033060	han:110934181	methyltransferase activity (8168)
TRINITY_DN3424_c0_g1_i1.p1	TRINITY_DN3424_c0_g1~~TRINITY_DN3424_c0_g1_i1.p1 ORF type:internal len:182 (+),score=28.68 TRINITY_DN3424_c0_g1_i1:2-544(+)	1000	9.96578	5	0	inf	XP_022017659	han:110917399	peroxidase activity (4601); heme binding (20037); metal ion binding (46872); kinase activity (16301); ATP binding (5524); phosphotransferase activity, alcohol group as acceptor (16773); catalytic activity, acting on a protein (140096)	hydrogen peroxide catabolic process (42744); response to oxidative stress (6979); cellular oxidant detoxification (98869); oxidation-reduction process (55114); phosphorylation (16310); cellular protein modification process (6464)	extracellular region (5576); plant-type cell wall (9505); plasmodesma (9506); vacuole (5773); integral component of membrane (16021)
TRINITY_DN80661_c0_g1_i3.p1	TRINITY_DN80661_c0_g1~~TRINITY_DN80661_c0_g1_i3.p1 ORF type:complete len:448 (+),score=63.21 TRINITY_DN80661_c0_g1_i3:190-1533(+)	1000	9.96578	5	0	inf	XP_022005389	han:110903903	oxidoreductase activity (16491)	glycolipid biosynthetic process (9247); oxidation-reduction process (55114)	lipid droplet (5811); mitochondrion (5739); plasma membrane (5886); chloroplast envelope (9941); vacuolar membrane (5774); integral component of membrane (16021)
TRINITY_DN70536_c0_g1_i1.p1	TRINITY_DN70536_c0_g1~~TRINITY_DN70536_c0_g1_i1.p1 ORF type:complete len:387 (+),score=88.76 TRINITY_DN70536_c0_g1_i1:41-1201(+)	1000	9.96578	5	0	inf	XP_022021256	han:110921272	NAD binding (51287); oxidoreductase activity, acting on the CH-OH group of donors, NAD or NADP as acceptor (16616); poly(U) RNA binding (8266); DNA binding (3677)	oxidation-reduction process (55114); oxidative photosynthetic carbon pathway (9854); cellular response to water deprivation (42631); cellular response to light stimulus (71482)	cytosol (5829); microbody (42579); apoplast (48046); chloroplast (9507); mitochondrion (5739); nucleus (5634); integral component of membrane (16021)
TRINITY_DN83227_c2_g1_i11.p1	TRINITY_DN83227_c2_g1~~TRINITY_DN83227_c2_g1_i11.p1 ORF type:complete len:718 (+),score=137.60 TRINITY_DN83227_c2_g1_i11:246-2399(+)	1000	9.96578	5	0	inf	XP_021973829	han:110868870	glutamate 5-kinase activity (4349); glutamate-5-semialdehyde dehydrogenase activity (4350); ATP binding (5524); delta1-pyrroline-5-carboxylate synthetase activity (17084)	L-proline biosynthetic process (55129); phosphorylation (16310); oxidation-reduction process (55114); pollen development (9555); hyperosmotic salinity response (42538); system development (48731); response to water deprivation (9414); post-embryonic development (9791); developmental process involved in reproduction (3006); embryo development (9790); response to oxidative stress (6979)	cytoplasm (5737); plasmodesma (9506); intracellular membrane-bounded organelle (43231); endomembrane system (12505)
TRINITY_DN72955_c0_g3_i3.p1	TRINITY_DN72955_c0_g3~~TRINITY_DN72955_c0_g3_i3.p1 ORF type:5prime_partial len:260 (+),score=50.48 TRINITY_DN72955_c0_g3_i3:1-780(+)	1000	9.96578	5	0	inf	XP_022034160	han:110936135	succinate dehydrogenase (ubiquinone) activity (8177)	tricarboxylic acid cycle (6099)	succinate dehydrogenase complex (ubiquinone) (45257); fumarate reductase complex (45283); mitochondrial respirasome (5746); inner mitochondrial membrane protein complex (98800); nucleus (5634)
TRINITY_DN80067_c1_g1_i2.p1	TRINITY_DN80067_c1_g1~~TRINITY_DN80067_c1_g1_i2.p1 ORF type:internal len:281 (+),score=34.43 TRINITY_DN80067_c1_g1_i2:3-842(+)	1000	9.96578	5	0	inf	XP_022016637	han:110916185
TRINITY_DN79649_c0_g1_i3.p1	TRINITY_DN79649_c0_g1~~TRINITY_DN79649_c0_g1_i3.p1 ORF type:complete len:707 (+),score=157.92 TRINITY_DN79649_c0_g1_i3:153-2273(+)	1000	9.96578	5	0	inf	XP_021972769	han:110867993		RNA processing (6396); ribonucleoprotein complex assembly (22618); mRNA metabolic process (16071)	U2-type catalytic step 2 spliceosome (71007); post-mRNA release spliceosomal complex (71014); Prp19 complex (974); plastid (9536); integral component of membrane (16021)
TRINITY_DN78401_c0_g1_i3.p1	TRINITY_DN78401_c0_g1~~TRINITY_DN78401_c0_g1_i3.p1 ORF type:5prime_partial len:535 (+),score=86.59 TRINITY_DN78401_c0_g1_i3:2-1606(+)	1000	9.96578	5	0	inf	XP_021985914	han:110882135	oxidoreductase activity, acting on paired donors, with incorporation or reduction of molecular oxygen (16705); monooxygenase activity (4497); iron ion binding (5506); heme binding (20037)	oxidation-reduction process (55114); carotenoid biosynthetic process (16117); protein transport (15031)	chloroplast (9507); plastid envelope (9526); integral component of membrane (16021)
TRINITY_DN80919_c0_g1_i1.p1	TRINITY_DN80919_c0_g1~~TRINITY_DN80919_c0_g1_i1.p1 ORF type:complete len:211 (-),score=47.83 TRINITY_DN80919_c0_g1_i1:181-813(-)	1000	9.96578	5	0	inf	XP_022038853	han:110941521	5-(carboxyamino)imidazole ribonucleotide mutase activity (34023); lyase activity (16829); ATP binding (5524); metal ion binding (46872)	'de novo' IMP biosynthetic process (6189)
TRINITY_DN64084_c0_g1_i1.p1	TRINITY_DN64084_c0_g1~~TRINITY_DN64084_c0_g1_i1.p1 ORF type:internal len:218 (+),score=29.03 TRINITY_DN64084_c0_g1_i1:1-651(+)	1000	9.96578	5	0	inf	XP_022034465	han:110936393
TRINITY_DN76990_c2_g1_i10.p1	TRINITY_DN76990_c2_g1~~TRINITY_DN76990_c2_g1_i10.p1 ORF type:complete len:287 (+),score=61.97 TRINITY_DN76990_c2_g1_i10:113-973(+)	1000	9.96578	5	0	inf	XP_022015626	han:110915266	succinate dehydrogenase (ubiquinone) activity (8177); flavin adenine dinucleotide binding (50660); electron transfer activity (9055); cobalt ion binding (50897); oxidoreductase activity, acting on paired donors, with incorporation or reduction of molecular oxygen (16705); iron ion binding (5506); heme binding (20037); ATP binding (5524)	tricarboxylic acid cycle (6099); electron transport chain (22900); oxidative phosphorylation (6119)	mitochondrial inner membrane (5743); respiratory chain complex II (45273); mitochondrial protein complex (98798); oxidoreductase complex (1990204); cell wall (5618); Golgi apparatus (5794); plastid (9536); integral component of membrane (16021)
TRINITY_DN29195_c0_g1_i1.p1	TRINITY_DN29195_c0_g1~~TRINITY_DN29195_c0_g1_i1.p1 ORF type:3prime_partial len:147 (+),score=31.06 TRINITY_DN29195_c0_g1_i1:170-607(+)	1000	9.96578	5	0	inf	XP_021973268	no kegg id	hydrolase activity, hydrolyzing O-glycosyl compounds (4553); polysaccharide binding (30247)	carbohydrate metabolic process (5975)
TRINITY_DN83100_c3_g2_i1.p1	TRINITY_DN83100_c3_g2~~TRINITY_DN83100_c3_g2_i1.p1 ORF type:5prime_partial len:134 (+),score=16.28 TRINITY_DN83100_c3_g2_i1:2-403(+)	1000	9.96578	5	0	inf	XP_021993715	han:110890413	metalloaminopeptidase activity (70006); metal ion binding (46872)	proteolysis (6508)
TRINITY_DN69965_c0_g1_i1.p1	TRINITY_DN69965_c0_g1~~TRINITY_DN69965_c0_g1_i1.p1 ORF type:5prime_partial len:312 (-),score=21.88 TRINITY_DN69965_c0_g1_i1:89-1024(-)	1000	9.96578	5	0	inf	XP_021972860	han:110868080	hydrolase activity, hydrolyzing O-glycosyl compounds (4553)	carbohydrate metabolic process (5975); defense response (6952); cell wall organization (71555)	anchored component of plasma membrane (46658); integral component of membrane (16021); cell wall (5618); extracellular region (5576)
TRINITY_DN83288_c2_g1_i1.p1	TRINITY_DN83288_c2_g1~~TRINITY_DN83288_c2_g1_i1.p1 ORF type:internal len:218 (-),score=43.30 TRINITY_DN83288_c2_g1_i1:1-651(-)	1000	9.96578	5	0	inf	XP_021982022	han:110878075
TRINITY_DN79692_c0_g1_i1.p1	TRINITY_DN79692_c0_g1~~TRINITY_DN79692_c0_g1_i1.p1 ORF type:3prime_partial len:470 (+),score=99.62 TRINITY_DN79692_c0_g1_i1:159-1565(+)	1000	9.96578	5	0	inf	XP_022002434	no kegg id	succinate-semialdehyde dehydrogenase (NAD+) activity (4777); copper ion binding (5507); NAD binding (51287)	gamma-aminobutyric acid catabolic process (9450); glutamate decarboxylation to succinate (6540); maintenance of shoot apical meristem identity (10492); adaxial/abaxial axis specification (9943); cotyledon development (48825); response to salt (1902074); response to cold (9409); oxidation-reduction process (55114); response to light stimulus (9416); response to heat (9408); reactive oxygen species…	mitochondrion (5739); chloroplast stroma (9570); intracellular organelle lumen (70013)
TRINITY_DN69400_c0_g1_i3.p1	TRINITY_DN69400_c0_g1~~TRINITY_DN69400_c0_g1_i3.p1 ORF type:complete len:175 (-),score=26.81 TRINITY_DN69400_c0_g1_i3:549-1073(-)	1000	9.96578	5	0	inf	XP_022022393	han:110922390
TRINITY_DN81958_c0_g4_i1.p1	TRINITY_DN81958_c0_g4~~TRINITY_DN81958_c0_g4_i1.p1 ORF type:internal len:386 (+),score=79.16 TRINITY_DN81958_c0_g4_i1:1-1155(+)	1000	9.96578	5	0	inf	XP_021989957	han:110886458
TRINITY_DN83404_c2_g1_i2.p1	TRINITY_DN83404_c2_g1~~TRINITY_DN83404_c2_g1_i2.p1 ORF type:3prime_partial len:2218 (-),score=518.23 TRINITY_DN83404_c2_g1_i2:2-6652(-)	1000	9.96578	5	0	inf	XP_022029530	han:110930521
TRINITY_DN75738_c1_g4_i1.p1	TRINITY_DN75738_c1_g4~~TRINITY_DN75738_c1_g4_i1.p1 ORF type:3prime_partial len:178 (+),score=49.07 TRINITY_DN75738_c1_g4_i1:177-707(+)	1000	9.96578	5	0	inf	XP_022021463	han:110921450	enzyme regulator activity (30234); ubiquitin binding (43130); RNA binding (3723)	regulation of protein catabolic process (42176); protein catabolic process (30163); regulation of catalytic activity (50790); modification-dependent macromolecule catabolic process (43632); proteolysis (6508); cellular protein metabolic process (44267); response to salicylic acid (9751); innate immune response (45087); regulation of cell cycle (51726)	proteasome regulatory particle, base subcomplex (8540); proteasome storage granule (34515); nucleus (5634); plasmodesma (9506); mitochondrion (5739); plasma membrane (5886)
TRINITY_DN78004_c0_g1_i1.p1	TRINITY_DN78004_c0_g1~~TRINITY_DN78004_c0_g1_i1.p1 ORF type:5prime_partial len:420 (+),score=66.69 TRINITY_DN78004_c0_g1_i1:1-1260(+)	1000	9.96578	5	0	inf	XP_022035308	no kegg id	protein-lysine N-methyltransferase activity (16279); [ribulose-bisphosphate carboxylase]-lysine N-methyltransferase activity (30785); protein binding (5515)	plastid transcription (42793); thylakoid membrane organization (10027); chloroplast organization (9658); peptidyl-lysine monomethylation (18026); response to light stimulus (9416)	plastid chromosome (9508); plastid-encoded plastid RNA polymerase complex (427); chloroplast nucleoid (42644); chloroplast thylakoid (9534); integral component of membrane (16021)
TRINITY_DN72492_c2_g1_i3.p1	TRINITY_DN72492_c2_g1~~TRINITY_DN72492_c2_g1_i3.p1 ORF type:5prime_partial len:237 (-),score=40.46 TRINITY_DN72492_c2_g1_i3:211-921(-)	1000	9.96578	5	0	inf	XP_021988554	han:110885178			chloroplast (9507); integral component of membrane (16021); plastid thylakoid membrane (55035); cytosol (5829)
TRINITY_DN80640_c1_g1_i1.p1	TRINITY_DN80640_c1_g1~~TRINITY_DN80640_c1_g1_i1.p1 ORF type:internal len:277 (+),score=80.63 TRINITY_DN80640_c1_g1_i1:1-828(+)	1000	9.96578	5	0	inf	XP_021988882	han:110885481	unfolded protein binding (51082); ATP binding (5524); 2-alkenal reductase [NAD(P)+] activity (32440)	protein folding (6457); oxidation-reduction process (55114)	chloroplast (9507); plastid stroma (9532); integral component of membrane (16021)
TRINITY_DN73000_c1_g1_i2.p1	TRINITY_DN73000_c1_g1~~TRINITY_DN73000_c1_g1_i2.p1 ORF type:5prime_partial len:375 (+),score=50.90 TRINITY_DN73000_c1_g1_i2:1-1125(+)	1000	9.96578	5	0	inf	XP_022035787	han:110937644	MAP kinase activity (4707); ATP binding (5524); ADP binding (43531)	MAPK cascade (165); regulation of gene expression (10468); cyclic nucleotide biosynthetic process (9190)	nucleus (5634); cytoplasm (5737); integral component of membrane (16021)
TRINITY_DN72169_c3_g1_i7.p1	TRINITY_DN72169_c3_g1~~TRINITY_DN72169_c3_g1_i7.p1 ORF type:5prime_partial len:172 (+),score=2.34 TRINITY_DN72169_c3_g1_i7:2-517(+)	1000	9.96578	5	0	inf	YP_588147	han:4055689	electron transporter, transferring electrons within cytochrome b6/f complex of photosystem II activity (45158); metal ion binding (46872); electron transporter, transferring electrons within the cyclic electron transport pathway of photosynthesis activity (45156)	photosynthesis (15979); respiratory electron transport chain (22904)	thylakoid membrane (42651); plastid (9536); organelle subcompartment (31984); integral component of membrane (16021)
TRINITY_DN70439_c2_g1_i4.p1	TRINITY_DN70439_c2_g1~~TRINITY_DN70439_c2_g1_i4.p1 ORF type:5prime_partial len:264 (+),score=46.52 TRINITY_DN70439_c2_g1_i4:3-794(+)	1000	9.96578	5	0	inf	XP_021969716	han:110864866	protein binding (5515)	photosystem II assembly (10207); protein import into chloroplast thylakoid membrane (45038); protein import into chloroplast stroma (45037); thylakoid membrane organization (10027); positive regulation of stomatal opening (1902458); regulation of response to water deprivation (2000070); sugar mediated signaling pathway (10182); chlorophyll catabolic process (15996); regulation of reactive oxygen …	chloroplast thylakoid (9534); plastid outer membrane (9527); chloroplast envelope (9941); chloroplast stroma (9570); stromule (10319); plastid inner membrane (9528); plastid thylakoid membrane (55035); mitochondrion (5739); integral component of membrane (16021)
TRINITY_DN75822_c0_g1_i5.p1	TRINITY_DN75822_c0_g1~~TRINITY_DN75822_c0_g1_i5.p1 ORF type:5prime_partial len:326 (+),score=40.04 TRINITY_DN75822_c0_g1_i5:1-978(+)	1000	9.96578	5	0	inf	XP_021977932	han:110873310	structural constituent of ribosome (3735)	translation (6412)	integral component of membrane (16021); ribosome (5840)
TRINITY_DN82890_c0_g2_i4.p1	TRINITY_DN82890_c0_g2~~TRINITY_DN82890_c0_g2_i4.p1 ORF type:internal len:453 (+),score=27.96 TRINITY_DN82890_c0_g2_i4:1-1356(+)	1000	9.96578	5	0	inf	XP_022010357	no kegg id	methyltransferase activity (8168)	proteolysis (6508); tRNA processing (8033)	cytosol (5829)
TRINITY_DN72494_c0_g1_i1.p1	TRINITY_DN72494_c0_g1~~TRINITY_DN72494_c0_g1_i1.p1 ORF type:complete len:664 (-),score=158.52 TRINITY_DN72494_c0_g1_i1:21-2012(-)	1000	9.96578	5	0	inf	XP_021998642	han:110895635	zeaxanthin epoxidase [overall] activity (9540); FAD binding (71949)	apocarotenoid biosynthetic process (43289); abscisic acid metabolic process (9687); sesquiterpenoid biosynthetic process (16106); tertiary alcohol biosynthetic process (1902645); monocarboxylic acid biosynthetic process (72330); oxidation-reduction process (55114); xanthophyll biosynthetic process (16123); response to red light (10114); response to water deprivation (9414); response to heat (9408…	chloroplast (9507); membrane (16020); plastid envelope (9526); plastid thylakoid (31976)
TRINITY_DN70739_c0_g1_i2.p1	TRINITY_DN70739_c0_g1~~TRINITY_DN70739_c0_g1_i2.p1 ORF type:complete len:230 (-),score=33.22 TRINITY_DN70739_c0_g1_i2:217-906(-)	1000	9.96578	5	0	inf	XP_022039008	han:110941650	calcium ion binding (5509)	photosynthesis (15979)	photosystem II oxygen evolving complex (9654); extrinsic component of membrane (19898); thylakoid lumen (31977); chloroplast (9507)
TRINITY_DN69888_c0_g2_i1.p1	TRINITY_DN69888_c0_g2~~TRINITY_DN69888_c0_g2_i1.p1 ORF type:complete len:193 (+),score=45.88 TRINITY_DN69888_c0_g2_i1:149-727(+)	1000	9.96578	5	0	inf	XP_021972717	han:110867962	rRNA binding (19843); structural constituent of ribosome (3735); translation elongation factor activity (3746)	translation (6412)	ribosome (5840); chloroplast (9507); plastid thylakoid membrane (55035); nucleus (5634)
TRINITY_DN74472_c0_g1_i2.p1	TRINITY_DN74472_c0_g1~~TRINITY_DN74472_c0_g1_i2.p1 ORF type:5prime_partial len:576 (+),score=164.33 TRINITY_DN74472_c0_g1_i2:3-1730(+)	1000	9.96578	5	0	inf	XP_022035473	han:110937372		cytokinesis by cell plate formation (911)	cell plate (9504); nuclear envelope (5635); cell division site (32153); vacuolar membrane (5774); endoplasmic reticulum (5783); plasma membrane (5886)
TRINITY_DN71375_c0_g2_i1.p1	TRINITY_DN71375_c0_g2~~TRINITY_DN71375_c0_g2_i1.p1 ORF type:complete len:442 (+),score=70.01 TRINITY_DN71375_c0_g2_i1:120-1445(+)	1000	9.96578	5	0	inf	XP_021993641	no kegg id	heat shock protein binding (31072); unfolded protein binding (51082); ATP binding (5524); metal ion binding (46872); hydrolase activity (16787)	response to heat (9408); protein folding (6457)	chloroplast thylakoid membrane (9535); chloroplast envelope (9941); vacuole (5773); integral component of membrane (16021)
TRINITY_DN69021_c0_g1_i1.p1	TRINITY_DN69021_c0_g1~~TRINITY_DN69021_c0_g1_i1.p1 ORF type:complete len:377 (+),score=73.44 TRINITY_DN69021_c0_g1_i1:147-1277(+)	1000	9.96578	5	0	inf	XP_021998529	han:110895512			integral component of membrane (16021); endoplasmic reticulum (5783)
TRINITY_DN73822_c5_g1_i1.p1	TRINITY_DN73822_c5_g1~~TRINITY_DN73822_c5_g1_i1.p1 ORF type:complete len:356 (+),score=58.67 TRINITY_DN73822_c5_g1_i1:415-1482(+)	1000	9.96578	5	0	inf	XP_022028156	han:110929322	methyltransferase activity (8168)	methylation (32259); lipid biosynthetic process (8610)	vacuolar membrane (5774); plasma membrane (5886); integral component of membrane (16021)
TRINITY_DN64407_c0_g1_i1.p1	TRINITY_DN64407_c0_g1~~TRINITY_DN64407_c0_g1_i1.p1 ORF type:complete len:229 (+),score=30.23 TRINITY_DN64407_c0_g1_i1:47-733(+)	1000	9.96578	5	0	inf	XP_022020235	han:110920324			integral component of membrane (16021); Golgi apparatus (5794); mitochondrion (5739)
TRINITY_DN78184_c3_g2_i7.p1	TRINITY_DN78184_c3_g2~~TRINITY_DN78184_c3_g2_i7.p1 ORF type:5prime_partial len:373 (+),score=64.38 TRINITY_DN78184_c3_g2_i7:2-1120(+)	1000	9.96578	5	0	inf	XP_022001229	han:110898709	structural molecule activity (5198); translation initiation factor activity (3743)	proteasome assembly (43248); ubiquitin-dependent protein catabolic process (6511); translational initiation (6413)	proteasome complex (502); cytosol (5829); nucleus (5634); integral component of membrane (16021)
TRINITY_DN74267_c0_g1_i1.p1	TRINITY_DN74267_c0_g1~~TRINITY_DN74267_c0_g1_i1.p1 ORF type:internal len:483 (+),score=97.65 TRINITY_DN74267_c0_g1_i1:1-1446(+)	1000	9.96578	5	0	inf	XP_022037717	han:110940490	diacylglycerol kinase activity (4143); NAD+ kinase activity (3951); ATP binding (5524)	protein kinase C-activating G protein-coupled receptor signaling pathway (7205); defense response (6952); phosphorylation (16310)	chloroplast (9507); integral component of membrane (16021)
TRINITY_DN77402_c1_g1_i5.p1	TRINITY_DN77402_c1_g1~~TRINITY_DN77402_c1_g1_i5.p1 ORF type:5prime_partial len:588 (+),score=167.89 TRINITY_DN77402_c1_g1_i5:1-1764(+)	1000	9.96578	5	0	inf	XP_022010814	han:110910475	ATP binding (5524)	protein refolding (42026)	cytosol (5829); mitochondrion (5739)
TRINITY_DN67969_c0_g2_i1.p1	TRINITY_DN67969_c0_g2~~TRINITY_DN67969_c0_g2_i1.p1 ORF type:complete len:510 (+),score=108.93 TRINITY_DN67969_c0_g2_i1:44-1573(+)	1000	9.96578	5	0	inf	XP_021999986	han:110897535	dihydrolipoyl dehydrogenase activity (4148); flavin adenine dinucleotide binding (50660); leghemoglobin reductase activity (15043)	cell redox homeostasis (45454); oxidation-reduction process (55114)	oxoglutarate dehydrogenase complex (45252); mitochondrion (5739)
TRINITY_DN76890_c1_g2_i6.p1	TRINITY_DN76890_c1_g2~~TRINITY_DN76890_c1_g2_i6.p1 ORF type:internal len:483 (-),score=40.71 TRINITY_DN76890_c1_g2_i6:3-1448(-)	1000	9.96578	5	0	inf	XP_022002546	han:110899957	oxidoreductase activity, acting on paired donors, with incorporation or reduction of molecular oxygen (16705); iron ion binding (5506); monooxygenase activity (4497); heme binding (20037)	oxidation-reduction process (55114)	integral component of membrane (16021)
TRINITY_DN81913_c0_g1_i8.p1	TRINITY_DN81913_c0_g1~~TRINITY_DN81913_c0_g1_i8.p1 ORF type:internal len:648 (+),score=71.92 TRINITY_DN81913_c0_g1_i8:3-1943(+)	1000	9.96578	5	0	inf	XP_021984153	han:110879918	acetolactate synthase activity (3984); thiamine pyrophosphate binding (30976); flavin adenine dinucleotide binding (50660); magnesium ion binding (287); lyase activity (16829)	valine biosynthetic process (9099); isoleucine biosynthetic process (9097); response to herbicide (9635)	acetolactate synthase complex (5948); chloroplast (9507)
TRINITY_DN81326_c2_g1_i1.p1	TRINITY_DN81326_c2_g1~~TRINITY_DN81326_c2_g1_i1.p1 ORF type:internal len:143 (+),score=14.06 TRINITY_DN81326_c2_g1_i1:3-428(+)	1000	9.96578	5	0	inf	XP_022017669	han:110917417
TRINITY_DN74168_c0_g2_i2.p1	TRINITY_DN74168_c0_g2~~TRINITY_DN74168_c0_g2_i2.p1 ORF type:5prime_partial len:202 (+),score=42.79 TRINITY_DN74168_c0_g2_i2:1-606(+)	1000	9.96578	5	0	inf	XP_021981546	han:110877681	GTP binding (5525)	Golgi to plasma membrane protein transport (43001); protein localization to organelle (33365); intracellular protein transport (6886)	Golgi apparatus (5794)
TRINITY_DN78209_c1_g2_i1.p1	TRINITY_DN78209_c1_g2~~TRINITY_DN78209_c1_g2_i1.p1 ORF type:5prime_partial len:675 (+),score=105.59 TRINITY_DN78209_c1_g2_i1:3-2027(+)	1000	9.96578	5	0	inf	XP_022011776	han:110911463			cytosol (5829); nucleus (5634)
TRINITY_DN78848_c0_g2_i1.p1	TRINITY_DN78848_c0_g2~~TRINITY_DN78848_c0_g2_i1.p1 ORF type:5prime_partial len:387 (+),score=110.32 TRINITY_DN78848_c0_g2_i1:1-1161(+)	1000	9.96578	5	0	inf	XP_021969980	han:110865083	aspartic-type endopeptidase activity (4190); phosphatase activity (16791)	dephosphorylation (16311); proteolysis (6508); cellular protein modification process (6464)	cytosol (5829); integral component of membrane (16021)
TRINITY_DN76540_c0_g1_i3.p1	TRINITY_DN76540_c0_g1~~TRINITY_DN76540_c0_g1_i3.p1 ORF type:internal len:455 (+),score=7.38 TRINITY_DN76540_c0_g1_i3:2-1363(+)	1000	9.96578	5	0	inf	XP_021997613	han:110894697	ligase activity (16874); ATP binding (5524)	jasmonic acid biosynthetic process (9695); response to jasmonic acid (9753); response to wounding (9611); response to bacterium (9617)	microbody (42579); integral component of membrane (16021)
TRINITY_DN82815_c2_g1_i7.p1	TRINITY_DN82815_c2_g1~~TRINITY_DN82815_c2_g1_i7.p1 ORF type:internal len:237 (+),score=32.36 TRINITY_DN82815_c2_g1_i7:1-708(+)	1000	9.96578	5	0	inf	XP_022002942	han:110900369	hydrolase activity, hydrolyzing O-glycosyl compounds (4553)	carbohydrate metabolic process (5975); glycosinolate catabolic process (19759); glucosinolate metabolic process (19760); response to salt stress (9651)
TRINITY_DN75727_c0_g2_i1.p1	TRINITY_DN75727_c0_g2~~TRINITY_DN75727_c0_g2_i1.p1 ORF type:3prime_partial len:323 (-),score=66.24 TRINITY_DN75727_c0_g2_i1:3-968(-)	1000	9.96578	5	0	inf	XP_021993495	no kegg id	glycylpeptide N-tetradecanoyltransferase activity (4379); protein kinase activity (4672); ATP binding (5524)	protein myristoylation (18377); N-terminal protein lipidation (6498); peptidyl-glycine modification (18201); protein phosphorylation (6468)	cytoplasm (5737)
TRINITY_DN71467_c0_g2_i1.p1	TRINITY_DN71467_c0_g2~~TRINITY_DN71467_c0_g2_i1.p1 ORF type:3prime_partial len:254 (+),score=28.74 TRINITY_DN71467_c0_g2_i1:66-824(+)	1000	9.96578	5	0	inf	XP_022036241	han:110938080	methyltransferase activity (8168)
TRINITY_DN82698_c1_g1_i1.p1	TRINITY_DN82698_c1_g1~~TRINITY_DN82698_c1_g1_i1.p1 ORF type:3prime_partial len:140 (-),score=31.86 TRINITY_DN82698_c1_g1_i1:3-419(-)	1000	9.96578	5	0	inf	XP_021981148	han:110877310
TRINITY_DN80799_c0_g1_i7.p1	TRINITY_DN80799_c0_g1~~TRINITY_DN80799_c0_g1_i7.p1 ORF type:complete len:369 (+),score=63.81 TRINITY_DN80799_c0_g1_i7:128-1234(+)	1000	9.96578	5	0	inf	XP_022038030	han:110940775	oxidoreductase activity (16491)	oxidation-reduction process (55114)	plastoglobule (10287); chloroplast envelope (9941); chloroplast thylakoid membrane (9535); extracellular region (5576)
TRINITY_DN79014_c1_g1_i3.p1	TRINITY_DN79014_c1_g1~~TRINITY_DN79014_c1_g1_i3.p1 ORF type:internal len:551 (+),score=52.31 TRINITY_DN79014_c1_g1_i3:2-1651(+)	1000	9.96578	5	0	inf	XP_022010328	han:110909907	thiamine pyrophosphate binding (30976); carboxy-lyase activity (16831); magnesium ion binding (287)	response to hypoxia (1666); cellular response to decreased oxygen levels (36294); response to anoxia (34059); cellular response to stress (33554)	cytosol (5829); plastid (9536); plasma membrane (5886)
TRINITY_DN74563_c1_g1_i1.p1	TRINITY_DN74563_c1_g1~~TRINITY_DN74563_c1_g1_i1.p1 ORF type:complete len:338 (-),score=9.96 TRINITY_DN74563_c1_g1_i1:171-1184(-)	1000	9.96578	5	0	inf	XP_022017286	han:110916956	oxidoreductase activity (16491); metal ion binding (46872)	oxidation-reduction process (55114); salicylic acid catabolic process (46244); flavone biosynthetic process (51553); leaf senescence (10150); response to salicylic acid (9751); defense response to oomycetes (2229); cellular response to hypoxia (71456); response to fungus (9620); defense response to bacterium (42742)
TRINITY_DN75611_c0_g1_i1.p1	TRINITY_DN75611_c0_g1~~TRINITY_DN75611_c0_g1_i1.p1 ORF type:5prime_partial len:306 (-),score=62.43 TRINITY_DN75611_c0_g1_i1:208-1125(-)	1000	9.96578	5	0	inf	XP_021974245	han:110869262	zinc ion binding (8270); oxidoreductase activity (16491)	oxidation-reduction process (55114)	plasmodesma (9506); cytosol (5829); plastid (9536); mitochondrial membrane (31966); plasma membrane (5886)
TRINITY_DN79948_c0_g1_i2.p1	TRINITY_DN79948_c0_g1~~TRINITY_DN79948_c0_g1_i2.p1 ORF type:complete len:639 (+),score=101.40 TRINITY_DN79948_c0_g1_i2:212-2128(+)	1000	9.96578	5	0	inf	XP_021978006	han:110873397	carotenoid isomerase activity (46608); oxidoreductase activity (16491)	carotenoid biosynthetic process (16117); oxidation-reduction process (55114); etioplast organization (9662)	chloroplast membrane (31969)
TRINITY_DN78355_c4_g1_i6.p1	TRINITY_DN78355_c4_g1~~TRINITY_DN78355_c4_g1_i6.p1 ORF type:complete len:619 (-),score=132.17 TRINITY_DN78355_c4_g1_i6:316-2172(-)	1000	9.96578	5	0	inf	XP_021978201	han:110873556	malate dehydrogenase (decarboxylating) (NAD+) activity (4471); NAD binding (51287); metal ion binding (46872); protein homodimerization activity (42803); ATP binding (5524); oxaloacetate decarboxylase activity (8948)	malate metabolic process (6108); oxidation-reduction process (55114); pyruvate metabolic process (6090)	mitochondrion (5739); intracellular organelle lumen (70013)
TRINITY_DN67547_c0_g1_i6.p1	TRINITY_DN67547_c0_g1~~TRINITY_DN67547_c0_g1_i6.p1 ORF type:complete len:193 (+),score=47.94 TRINITY_DN67547_c0_g1_i6:89-667(+)	1000	9.96578	5	0	inf	XP_021980888	han:110877037	translation initiation factor activity (3743); mRNA binding (3729)	translational initiation (6413); cytoplasmic translation (2181); ribonucleoprotein complex assembly (22618)	ribosome (5840); cytoplasm (5737); integral component of membrane (16021)
TRINITY_DN78511_c1_g1_i12.p1	TRINITY_DN78511_c1_g1~~TRINITY_DN78511_c1_g1_i12.p1 ORF type:5prime_partial len:282 (-),score=52.85 TRINITY_DN78511_c1_g1_i12:370-1215(-)	1000	9.96578	5	0	inf	XP_022037174	han:110939906	peroxidase activity (4601); heme binding (20037); metal ion binding (46872)	response to oxidative stress (6979); cellular oxidant detoxification (98869); oxidation-reduction process (55114); hydrogen peroxide catabolic process (42744); cellular response to chemical stress (62197); response to oxygen-containing compound (1901700); seed trichome elongation (90378); response to ethylene (9723); response to inorganic substance (10035)	chloroplast (9507); cytosol (5829)
TRINITY_DN78547_c1_g1_i7.p1	TRINITY_DN78547_c1_g1~~TRINITY_DN78547_c1_g1_i7.p1 ORF type:internal len:137 (-),score=24.30 TRINITY_DN78547_c1_g1_i7:2-409(-)	1000	9.96578	5	0	inf	XP_021970409	han:110865466
TRINITY_DN79381_c0_g2_i6.p1	TRINITY_DN79381_c0_g2~~TRINITY_DN79381_c0_g2_i6.p1 ORF type:5prime_partial len:272 (-),score=18.33 TRINITY_DN79381_c0_g2_i6:161-976(-)	1000	9.96578	5	0	inf	XP_022036413	han:110938257	hydrolase activity (16787); 2-hydroxyisoflavanone dehydratase activity (33987)		cytosol (5829)
TRINITY_DN75497_c0_g2_i1.p1	TRINITY_DN75497_c0_g2~~TRINITY_DN75497_c0_g2_i1.p1 ORF type:complete len:379 (+),score=42.88 TRINITY_DN75497_c0_g2_i1:57-1193(+)	1000	9.96578	5	0	inf	XP_022037403	han:110940150	hydrolase activity, acting on ester bonds (16788); alpha-L-fucosidase activity (4560)	lipid catabolic process (16042)	chloroplast stroma (9570); extracellular region (5576); integral component of membrane (16021)
TRINITY_DN82277_c0_g2_i3.p1	TRINITY_DN82277_c0_g2~~TRINITY_DN82277_c0_g2_i3.p1 ORF type:5prime_partial len:615 (-),score=140.56 TRINITY_DN82277_c0_g2_i3:142-1986(-)	1000	9.96578	5	0	inf	XP_021980764	no kegg id	starch binding (2001070); phosphoglucan, water dikinase activity (51752); ATP binding (5524); 6-phosphoglucan, water dikinase activity (102217); carbohydrate kinase activity (19200); metal ion binding (46872)	phosphorylation (16310); starch metabolic process (5982); cellular protein modification process (6464); glucan catabolic process (9251); cellular polysaccharide catabolic process (44247)	chloroplast stroma (9570)
TRINITY_DN76225_c0_g3_i1.p1	TRINITY_DN76225_c0_g3~~TRINITY_DN76225_c0_g3_i1.p1 ORF type:internal len:122 (+),score=14.32 TRINITY_DN76225_c0_g3_i1:1-363(+)	1000	9.96578	5	0	inf	XP_022028436	han:110929588	chlorophyll binding (16168); metal ion binding (46872)	photosynthesis, light harvesting (9765); protein-chromophore linkage (18298); response to light stimulus (9416)	photosystem I (9522); photosystem II (9523); chloroplast thylakoid membrane (9535); plastoglobule (10287); chloroplast envelope (9941); integral component of membrane (16021)
TRINITY_DN57519_c0_g1_i2.p1	TRINITY_DN57519_c0_g1~~TRINITY_DN57519_c0_g1_i2.p1 ORF type:3prime_partial len:229 (+),score=46.44 TRINITY_DN57519_c0_g1_i2:106-789(+)	1000	9.96578	5	0	inf	XP_021997599	no kegg id	nucleic acid binding (3676)
TRINITY_DN82838_c0_g1_i4.p1	TRINITY_DN82838_c0_g1~~TRINITY_DN82838_c0_g1_i4.p1 ORF type:internal len:170 (+),score=21.27 TRINITY_DN82838_c0_g1_i4:1-507(+)	1000	9.96578	5	0	inf	XP_021975933	no kegg id
TRINITY_DN72462_c0_g1_i3.p1	TRINITY_DN72462_c0_g1~~TRINITY_DN72462_c0_g1_i3.p1 ORF type:5prime_partial len:468 (+),score=59.54 TRINITY_DN72462_c0_g1_i3:3-1406(+)	1000	9.96578	5	0	inf	XP_021974235	han:110869252	alpha-L-fucosidase activity (4560)	carbohydrate metabolic process (5975); glycoside catabolic process (16139); small molecule metabolic process (44281)	vacuole (5773); integral component of membrane (16021)
TRINITY_DN74499_c0_g2_i4.p1	TRINITY_DN74499_c0_g2~~TRINITY_DN74499_c0_g2_i4.p1 ORF type:internal len:147 (-),score=33.43 TRINITY_DN74499_c0_g2_i4:2-439(-)	1000	9.96578	5	0	inf	XP_022037162	han:110939888
TRINITY_DN74604_c1_g2_i3.p1	TRINITY_DN74604_c1_g2~~TRINITY_DN74604_c1_g2_i3.p1 ORF type:5prime_partial len:651 (-),score=115.17 TRINITY_DN74604_c1_g2_i3:530-2482(-)	1000	9.96578	5	0	inf	XP_022024658	han:110924990	glucose-6-phosphate dehydrogenase activity (4345); NADP binding (50661); metal ion binding (46872)	pentose-phosphate shunt (6098); glucose metabolic process (6006)	chloroplast stroma (9570); integral component of membrane (16021)
TRINITY_DN79795_c0_g1_i4.p1	TRINITY_DN79795_c0_g1~~TRINITY_DN79795_c0_g1_i4.p1 ORF type:3prime_partial len:591 (+),score=136.53 TRINITY_DN79795_c0_g1_i4:1172-2941(+)	1000	9.96578	5	0	inf	XP_021977430	no kegg id	RNA binding (3723)
TRINITY_DN76122_c0_g1_i18.p1	TRINITY_DN76122_c0_g1~~TRINITY_DN76122_c0_g1_i18.p1 ORF type:3prime_partial len:605 (-),score=153.16 TRINITY_DN76122_c0_g1_i18:1-1812(-)	1000	9.96578	5	0	inf	XP_021993130	han:110889864	helicase activity (4386); ATP binding (5524); nucleic acid binding (3676); catalytic activity, acting on RNA (140098)	nuclear-transcribed mRNA catabolic process, nonsense-mediated decay (184); rRNA processing (6364)	ribonucleoprotein complex (1990904); nucleus (5634); vacuole (5773); intracellular organelle lumen (70013); intracellular non-membrane-bounded organelle (43232)
TRINITY_DN80664_c2_g2_i8.p1	TRINITY_DN80664_c2_g2~~TRINITY_DN80664_c2_g2_i8.p1 ORF type:3prime_partial len:179 (-),score=10.42 TRINITY_DN80664_c2_g2_i8:1-534(-)	1000	9.96578	5	0	inf	XP_022000549	han:110898111	O-acetyltransferase activity (16413)		Golgi apparatus (5794); integral component of membrane (16021)
TRINITY_DN74221_c0_g1_i3.p1	TRINITY_DN74221_c0_g1~~TRINITY_DN74221_c0_g1_i3.p1 ORF type:complete len:463 (+),score=82.33 TRINITY_DN74221_c0_g1_i3:84-1472(+)	1000	9.96578	5	0	inf	XP_022037397	han:110940144	transaminase activity (8483); pyridoxal phosphate binding (30170); copper ion binding (5507)	biosynthetic process (9058); systemic acquired resistance, salicylic acid mediated signaling pathway (9862); diaminopimelate metabolic process (46451); lysine metabolic process (6553)	chloroplast (9507); plastid stroma (9532); cytosol (5829); plasma membrane (5886)
TRINITY_DN77971_c0_g1_i3.p1	TRINITY_DN77971_c0_g1~~TRINITY_DN77971_c0_g1_i3.p1 ORF type:complete len:706 (+),score=145.44 TRINITY_DN77971_c0_g1_i3:114-2231(+)	1000	9.96578	5	0	inf	XP_022011989	han:110911677			chloroplast (9507)
TRINITY_DN81398_c1_g1_i1.p1	TRINITY_DN81398_c1_g1~~TRINITY_DN81398_c1_g1_i1.p1 ORF type:5prime_partial len:523 (-),score=74.66 TRINITY_DN81398_c1_g1_i1:597-2165(-)	1000	9.96578	5	0	inf	XP_022038543	han:110941226	metal ion binding (46872); 5'-nucleotidase activity (8253)	dephosphorylation (16311)
TRINITY_DN71550_c0_g1_i2.p1	TRINITY_DN71550_c0_g1~~TRINITY_DN71550_c0_g1_i2.p1 ORF type:complete len:577 (+),score=103.64 TRINITY_DN71550_c0_g1_i2:121-1851(+)	1000	9.96578	5	0	inf	XP_022025630	no kegg id	calcium ion binding (5509); oxidoreductase activity (16491)	oxidation-reduction process (55114)
TRINITY_DN77705_c0_g1_i3.p1	TRINITY_DN77705_c0_g1~~TRINITY_DN77705_c0_g1_i3.p1 ORF type:complete len:423 (-),score=81.90 TRINITY_DN77705_c0_g1_i3:164-1432(-)	1000	9.96578	5	0	inf	XP_021993996	han:110890680	diphosphomevalonate decarboxylase activity (4163); ATP binding (5524); kinase activity (16301)	isopentenyl diphosphate biosynthetic process, mevalonate pathway (19287); sterol biosynthetic process (16126); saponin biosynthetic process (16135); phosphorylation (16310); triterpenoid biosynthetic process (16104)	cytosol (5829); peroxisome (5777); integral component of membrane (16021)
TRINITY_DN79868_c1_g2_i3.p1	TRINITY_DN79868_c1_g2~~TRINITY_DN79868_c1_g2_i3.p1 ORF type:internal len:329 (+),score=55.85 TRINITY_DN79868_c1_g2_i3:3-986(+)	1000	9.96578	5	0	inf	XP_022035876	han:110937729	transferase activity, transferring glycosyl groups (16757); hydrolase activity, acting on glycosyl bonds (16798)		endoplasmic reticulum (5783); integral component of membrane (16021)
TRINITY_DN79600_c0_g1_i1.p1	TRINITY_DN79600_c0_g1~~TRINITY_DN79600_c0_g1_i1.p1 ORF type:complete len:414 (+),score=64.42 TRINITY_DN79600_c0_g1_i1:357-1598(+)	1000	9.96578	5	0	inf	XP_022006224	han:110904689	protein binding (5515)	nucleocytoplasmic transport (6913); mRNA transport (51028); protein transport (15031)	nuclear pore (5643); endoplasmic reticulum (5783); integral component of membrane (16021)
TRINITY_DN72553_c0_g2_i12.p1	TRINITY_DN72553_c0_g2~~TRINITY_DN72553_c0_g2_i12.p1 ORF type:complete len:847 (+),score=160.81 TRINITY_DN72553_c0_g2_i12:141-2681(+)	1000	9.96578	5	0	inf	XP_021999249	han:110896120	urease activity (9039); nickel cation binding (16151)	urea catabolic process (43419)	cytosol (5829); integral component of membrane (16021)
TRINITY_DN79947_c0_g1_i1.p1	TRINITY_DN79947_c0_g1~~TRINITY_DN79947_c0_g1_i1.p1 ORF type:internal len:245 (+),score=27.31 TRINITY_DN79947_c0_g1_i1:2-733(+)	1000	9.96578	5	0	inf	XP_022020484	han:110920618
TRINITY_DN75089_c0_g2_i2.p1	TRINITY_DN75089_c0_g2~~TRINITY_DN75089_c0_g2_i2.p1 ORF type:5prime_partial len:361 (-),score=34.16 TRINITY_DN75089_c0_g2_i2:3-1085(-)	1000	9.96578	5	0	inf	XP_021997007	han:110894130	ATP transmembrane transporter activity (5347); ADP transmembrane transporter activity (15217); antiporter activity (15297); ATP-dependent NAD(P)H-hydrate dehydratase activity (47453); ADP-dependent NAD(P)H-hydrate dehydratase activity (52855)	ATP transport (15867); ADP transport (15866); peroxisome organization (7031); fatty acid beta-oxidation (6635); transmembrane transport (55085); indolebutyric acid metabolic process (80024); seedling development (90351); nicotinamide nucleotide metabolic process (46496)	integral component of peroxisomal membrane (5779)
TRINITY_DN81141_c3_g1_i7.p1	TRINITY_DN81141_c3_g1~~TRINITY_DN81141_c3_g1_i7.p1 ORF type:internal len:491 (+),score=94.54 TRINITY_DN81141_c3_g1_i7:2-1471(+)	1000	9.96578	5	0	inf	XP_022037672	han:110940445	thiol-dependent ubiquitinyl hydrolase activity (36459); calmodulin binding (5516)	protein deubiquitination (16579); ubiquitin-dependent protein catabolic process (6511)	nucleus (5634); plasmodesma (9506)
TRINITY_DN80812_c0_g1_i1.p1	TRINITY_DN80812_c0_g1~~TRINITY_DN80812_c0_g1_i1.p1 ORF type:3prime_partial len:536 (+),score=140.05 TRINITY_DN80812_c0_g1_i1:162-1766(+)	1000	9.96578	5	0	inf	XP_021973522	han:110868621	DNA binding (3677)	shoot apical meristem development (1902182); regulation of flower development (9909); leaf development (48366); embryo development ending in seed dormancy (9793); chromatin silencing (6342)	nucleus (5634); cytosol (5829)
TRINITY_DN71942_c0_g1_i1.p1	TRINITY_DN71942_c0_g1~~TRINITY_DN71942_c0_g1_i1.p1 ORF type:3prime_partial len:639 (+),score=98.42 TRINITY_DN71942_c0_g1_i1:66-1979(+)	1000	9.96578	5	0	inf	XP_022015319	han:110915006	mRNA binding (3729)	chloroplast RNA processing (31425); chloroplast organization (9658); positive regulation of translation (45727)	chloroplast (9507); plastid stroma (9532)
TRINITY_DN76946_c0_g1_i1.p1	TRINITY_DN76946_c0_g1~~TRINITY_DN76946_c0_g1_i1.p1 ORF type:3prime_partial len:338 (+),score=67.97 TRINITY_DN76946_c0_g1_i1:225-1235(+)	1000	9.96578	5	0	inf	XP_022038478	han:110941169	protein serine/threonine kinase activity (4674); ATP binding (5524); non-membrane spanning protein tyrosine kinase activity (4715); protein binding (5515)	protein phosphorylation (6468); plant-type hypersensitive response (9626); peptidyl-tyrosine modification (18212)
TRINITY_DN69562_c1_g2_i4.p1	TRINITY_DN69562_c1_g2~~TRINITY_DN69562_c1_g2_i4.p1 ORF type:5prime_partial len:125 (+),score=24.61 TRINITY_DN69562_c1_g2_i4:2-376(+)	1000	9.96578	5	0	inf	XP_022029022	han:110930106			integral component of membrane (16021)
TRINITY_DN82759_c0_g1_i2.p1	TRINITY_DN82759_c0_g1~~TRINITY_DN82759_c0_g1_i2.p1 ORF type:5prime_partial len:538 (+),score=91.21 TRINITY_DN82759_c0_g1_i2:1-1614(+)	1000	9.96578	5	0	inf	XP_022000645	no kegg id		regulation of autophagy (10506)	Mon1-Ccz1 complex (35658); late endosome membrane (31902); integral component of membrane (16021)
TRINITY_DN72047_c0_g1_i1.p1	TRINITY_DN72047_c0_g1~~TRINITY_DN72047_c0_g1_i1.p1 ORF type:internal len:108 (-),score=39.99 TRINITY_DN72047_c0_g1_i1:1-321(-)	1000	9.96578	5	0	inf	XP_021970302	han:110865369	unfolded protein binding (51082)	protein targeting to membrane (6612)	nascent polypeptide-associated complex (5854); plasmodesma (9506); cytosolic ribosome (22626); Golgi apparatus (5794); integral component of membrane (16021)
TRINITY_DN79676_c0_g1_i5.p1	TRINITY_DN79676_c0_g1~~TRINITY_DN79676_c0_g1_i5.p1 ORF type:5prime_partial len:603 (+),score=98.83 TRINITY_DN79676_c0_g1_i5:1-1809(+)	1000	9.96578	5	0	inf	XP_022019424	han:110919465	methyl indole-3-acetate esterase activity (80030)	lipid metabolic process (6629)	integral component of membrane (16021)
TRINITY_DN83278_c0_g1_i2.p1	TRINITY_DN83278_c0_g1~~TRINITY_DN83278_c0_g1_i2.p1 ORF type:3prime_partial len:694 (+),score=120.13 TRINITY_DN83278_c0_g1_i2:196-2274(+)	1000	9.96578	5	0	inf	XP_021996901	han:110894046	phospholipase D activity (4630); N-acylphosphatidylethanolamine-specific phospholipase D activity (70290); calcium ion binding (5509); phosphatidylinositol-4,5-bisphosphate binding (5546); serine-type endopeptidase activity (4252); protein binding (5515)	lipid catabolic process (16042); phosphatidylcholine metabolic process (46470); organophosphate catabolic process (46434); cellular catabolic process (44248); defense response to bacterium, incompatible interaction (9816); response to cadmium ion (46686); proteolysis (6508)	plasma membrane (5886); plasmodesma (9506); cytoplasm (5737)
TRINITY_DN77672_c0_g1_i1.p1	TRINITY_DN77672_c0_g1~~TRINITY_DN77672_c0_g1_i1.p1 ORF type:5prime_partial len:824 (+),score=169.59 TRINITY_DN77672_c0_g1_i1:3-2474(+)	1000	9.96578	5	0	inf	XP_022025539	han:110926102	protein binding (5515)	vesicle-mediated transport (16192); intracellular protein transport (6886); establishment of protein localization to vacuole (72666); protein storage vacuole organization (1990019); vacuolar transport (7034); endosome organization (7032); lytic vacuole organization (80171); establishment of vesicle localization (51650)	AP-3 adaptor complex (30123); Golgi apparatus (5794); endosome membrane (10008); nucleus (5634)
TRINITY_DN73710_c0_g1_i1.p1	TRINITY_DN73710_c0_g1~~TRINITY_DN73710_c0_g1_i1.p1 ORF type:5prime_partial len:449 (-),score=56.73 TRINITY_DN73710_c0_g1_i1:224-1570(-)	1000	9.96578	5	0	inf	XP_021981543	han:110877676		negative regulation of gluconeogenesis (45721); proteasome-mediated ubiquitin-dependent protein catabolic process (43161)	GID complex (34657); nucleus (5634); cytoplasm (5737)
TRINITY_DN83069_c0_g2_i1.p1	TRINITY_DN83069_c0_g2~~TRINITY_DN83069_c0_g2_i1.p1 ORF type:5prime_partial len:646 (+),score=150.24 TRINITY_DN83069_c0_g2_i1:1-1938(+)	1000	9.96578	5	0	inf	XP_021973631	han:110868700	ATP binding (5524); hydrolase activity (16787)	protein refolding (42026); response to heat (9408); chloroplast organization (9658)	cytoplasm (5737); intracellular membrane-bounded organelle (43231)
TRINITY_DN72389_c1_g1_i2.p1	TRINITY_DN72389_c1_g1~~TRINITY_DN72389_c1_g1_i2.p1 ORF type:internal len:180 (+),score=30.04 TRINITY_DN72389_c1_g1_i2:2-538(+)	1000	9.96578	5	0	inf	XP_021999894	no kegg id
TRINITY_DN67857_c0_g1_i1.p1	TRINITY_DN67857_c0_g1~~TRINITY_DN67857_c0_g1_i1.p1 ORF type:5prime_partial len:244 (+),score=32.79 TRINITY_DN67857_c0_g1_i1:1-732(+)	1000	9.96578	5	0	inf	XP_022002946	han:110900374	mRNA binding (3729); AU-rich element binding (17091); hydrolase activity (16787)	mRNA polyadenylation (6378); rRNA processing (6364)	mRNA cleavage factor complex (5849); cytosol (5829)
TRINITY_DN65875_c0_g1_i1.p1	TRINITY_DN65875_c0_g1~~TRINITY_DN65875_c0_g1_i1.p1 ORF type:5prime_partial len:352 (-),score=25.02 TRINITY_DN65875_c0_g1_i1:41-1096(-)	1000	9.96578	5	0	inf	XP_021996905	han:110894019	sulfotransferase activity (8146); hydrolase activity (16787)
TRINITY_DN66298_c0_g1_i1.p1	TRINITY_DN66298_c0_g1~~TRINITY_DN66298_c0_g1_i1.p1 ORF type:internal len:196 (+),score=52.46 TRINITY_DN66298_c0_g1_i1:3-587(+)	1000	9.96578	5	0	inf	XP_022037097	han:110939833		vesicle-mediated transport (16192)	integral component of membrane (16021)
TRINITY_DN68840_c1_g3_i1.p1	TRINITY_DN68840_c1_g3~~TRINITY_DN68840_c1_g3_i1.p1 ORF type:5prime_partial len:316 (-),score=26.00 TRINITY_DN68840_c1_g3_i1:314-1261(-)	1000	9.96578	5	0	inf	XP_022038626	han:110941314	cysteine-type peptidase activity (8234)	proteolysis (6508)
TRINITY_DN76188_c0_g2_i6.p1	TRINITY_DN76188_c0_g2~~TRINITY_DN76188_c0_g2_i6.p1 ORF type:5prime_partial len:568 (+),score=138.23 TRINITY_DN76188_c0_g2_i6:3-1706(+)	1000	9.96578	5	0	inf	XP_021977940	han:110873319	7S RNA binding (8312); GTPase activity (3924); GTP binding (5525); protein domain specific binding (19904)	SRP-dependent cotranslational protein targeting to membrane (6614); protein heterotrimerization (70208)	signal recognition particle (48500); chloroplast stroma (9570); integral component of membrane (16021)
TRINITY_DN82623_c0_g1_i3.p1	TRINITY_DN82623_c0_g1~~TRINITY_DN82623_c0_g1_i3.p1 ORF type:3prime_partial len:963 (+),score=172.93 TRINITY_DN82623_c0_g1_i3:296-3181(+)	1000	9.96578	5	0	inf	XP_021983316	han:110879206	ATPase activity (16887); ATP binding (5524); metal ion binding (46872); structural constituent of ribosome (3735)	cation transport (6812); cellular calcium ion homeostasis (6874); pollen maturation (10152); stem cell fate determination (48867); pollen germination (9846); meristem maintenance (10073); cellular response to phosphate starvation (16036); translation (6412)	integral component of membrane (16021); endoplasmic reticulum (5783); plasma membrane (5886); ribosome (5840)
TRINITY_DN79892_c1_g1_i5.p1	TRINITY_DN79892_c1_g1~~TRINITY_DN79892_c1_g1_i5.p1 ORF type:3prime_partial len:778 (+),score=178.32 TRINITY_DN79892_c1_g1_i5:76-2406(+)	1000	9.96578	5	0	inf	XP_021997045	han:110894165		ribosome biogenesis (42254); polar nucleus fusion (10197)	nucleus (5634); intracellular organelle lumen (70013); intracellular non-membrane-bounded organelle (43232); integral component of membrane (16021)
TRINITY_DN75076_c0_g1_i1.p1	TRINITY_DN75076_c0_g1~~TRINITY_DN75076_c0_g1_i1.p1 ORF type:5prime_partial len:513 (-),score=99.92 TRINITY_DN75076_c0_g1_i1:287-1825(-)	1000	9.96578	5	0	inf	XP_021972712	han:110867957	succinate-semialdehyde dehydrogenase (NAD+) activity (4777); copper ion binding (5507); NAD binding (51287)	gamma-aminobutyric acid catabolic process (9450); glutamate decarboxylation to succinate (6540); maintenance of shoot apical meristem identity (10492); adaxial/abaxial axis specification (9943); cotyledon development (48825); response to salt (1902074); oxidation-reduction process (55114); response to cold (9409); response to light stimulus (9416); response to heat (9408); reactive oxygen species…	mitochondrion (5739); chloroplast stroma (9570); intracellular organelle lumen (70013)
TRINITY_DN82203_c1_g3_i1.p1	TRINITY_DN82203_c1_g3~~TRINITY_DN82203_c1_g3_i1.p1 ORF type:internal len:102 (+),score=21.43 TRINITY_DN82203_c1_g3_i1:1-303(+)	1000	9.96578	5	0	inf	XP_021987858	han:110884458
TRINITY_DN82609_c1_g2_i3.p1	TRINITY_DN82609_c1_g2~~TRINITY_DN82609_c1_g2_i3.p1 ORF type:internal len:194 (-),score=30.86 TRINITY_DN82609_c1_g2_i3:3-581(-)	1000	9.96578	5	0	inf	XP_022023079	han:110923232
TRINITY_DN79861_c1_g1_i1.p1	TRINITY_DN79861_c1_g1~~TRINITY_DN79861_c1_g1_i1.p1 ORF type:complete len:353 (+),score=57.07 TRINITY_DN79861_c1_g1_i1:77-1135(+)	1000	9.96578	5	0	inf	XP_021992359	han:110889154	4 iron, 4 sulfur cluster binding (51539); ATP binding (5524); metal ion binding (46872); protein homodimerization activity (42803); zinc ion transmembrane transporter activity (5385); RNA-DNA hybrid ribonuclease activity (4523); oxidoreductase activity, acting on the aldehyde or oxo group of donors, NAD or NADP as acceptor (16620); NADP binding (50661); NAD binding (51287); nucleic acid binding (…	iron-sulfur cluster assembly (16226); zinc ion transmembrane transport (71577); glucose metabolic process (6006); RNA phosphodiester bond hydrolysis, endonucleolytic (90502); oxidation-reduction process (55114)	cytoplasm (5737); integral component of membrane (16021)
TRINITY_DN82516_c0_g1_i1.p1	TRINITY_DN82516_c0_g1~~TRINITY_DN82516_c0_g1_i1.p1 ORF type:5prime_partial len:280 (-),score=44.90 TRINITY_DN82516_c0_g1_i1:603-1442(-)	1000	9.96578	5	0	inf	XP_022029730	han:110930689
TRINITY_DN71062_c0_g2_i1.p1	TRINITY_DN71062_c0_g2~~TRINITY_DN71062_c0_g2_i1.p1 ORF type:complete len:227 (+),score=43.89 TRINITY_DN71062_c0_g2_i1:124-804(+)	1000	9.96578	5	0	inf	XP_022009089	no kegg id	peptidyl-prolyl cis-trans isomerase activity (3755); oxidoreductase activity (16491)	protein peptidyl-prolyl isomerization (413); oxidation-reduction process (55114)	chloroplast thylakoid lumen (9543); chloroplast stroma (9570); cytosol (5829); integral component of membrane (16021)
TRINITY_DN71822_c1_g1_i5.p1	TRINITY_DN71822_c1_g1~~TRINITY_DN71822_c1_g1_i5.p1 ORF type:complete len:309 (+),score=44.98 TRINITY_DN71822_c1_g1_i5:216-1142(+)	1000	9.96578	5	0	inf	XP_022008673	han:110908076	3R-hydroxyacyl-CoA dehydratase activity (80023); oxidoreductase activity (16491)	fatty acid beta-oxidation, unsaturated, even number (33542)	microbody (42579); mitochondrion (5739)
TRINITY_DN81474_c0_g3_i1.p1	TRINITY_DN81474_c0_g3~~TRINITY_DN81474_c0_g3_i1.p1 ORF type:5prime_partial len:247 (-),score=22.14 TRINITY_DN81474_c0_g3_i1:387-1127(-)	1000	9.96578	5	0	inf	XP_021999594	han:110896767	oxidoreductase activity (16491); metal ion binding (46872)	oxidation-reduction process (55114)
TRINITY_DN82867_c0_g2_i1.p1	TRINITY_DN82867_c0_g2~~TRINITY_DN82867_c0_g2_i1.p1 ORF type:5prime_partial len:209 (+),score=47.16 TRINITY_DN82867_c0_g2_i1:1-627(+)	1000	9.96578	5	0	inf	XP_022028931	han:110930029	xyloglucan 6-xylosyltransferase activity (33843); UDP-xylosyltransferase activity (35252); transferase activity, transferring hexosyl groups (16758); protein homodimerization activity (42803)	xyloglucan biosynthetic process (9969); root hair elongation (48767); sexual reproduction (19953)	trans-Golgi network (5802); endosome (5768); integral component of membrane (16021); Golgi membrane (139); Golgi trans cisterna (138); cytosol (5829); extracellular region (5576)
TRINITY_DN83046_c1_g4_i3.p1	TRINITY_DN83046_c1_g4~~TRINITY_DN83046_c1_g4_i3.p1 ORF type:3prime_partial len:813 (-),score=158.16 TRINITY_DN83046_c1_g4_i3:2-2437(-)	1000	9.96578	5	0	inf	XP_022035869	han:110937723	ARF guanyl-nucleotide exchange factor activity (5086)	regulation of ARF protein signal transduction (32012); megagametogenesis (9561); vesicle-mediated transport (16192)	trans-Golgi network (5802); cytosol (5829); Golgi membrane (139); nucleus (5634)
TRINITY_DN83294_c4_g2_i2.p1	TRINITY_DN83294_c4_g2~~TRINITY_DN83294_c4_g2_i2.p1 ORF type:complete len:285 (+),score=29.66 TRINITY_DN83294_c4_g2_i2:16-870(+)	1000	9.96578	5	0	inf	XP_022013072	han:110912609	oxidoreductase activity (16491)	oxidation-reduction process (55114); lignan metabolic process (9806); phenylpropanoid biosynthetic process (9699)
TRINITY_DN114395_c0_g1_i1.p1	TRINITY_DN114395_c0_g1~~TRINITY_DN114395_c0_g1_i1.p1 ORF type:complete len:330 (+),score=24.46 TRINITY_DN114395_c0_g1_i1:321-1310(+)	1000	9.96578	5	0	inf	XP_022038149	han:110940885	phosphoprotein phosphatase activity (4721); metal ion binding (46872); protein N-terminus binding (47485); protein kinase binding (19901); protein phosphatase 1 binding (8157); lamin binding (5521); protein C-terminus binding (8022); protein-containing complex binding (44877); protein domain specific binding (19904); cadherin binding involved in cell-cell adhesion (98641)	protein dephosphorylation (6470); entrainment of circadian clock by photoperiod (43153); circadian regulation of gene expression (32922); regulation of nucleocytoplasmic transport (46822); olfactory learning (8355); visual learning (8542); cell cycle (7049); adult locomotory behavior (8344); positive regulation of canonical Wnt signaling pathway (90263); establishment of chromosome localization (…	protein phosphatase type 1 complex (164); PTW/PP1 phosphatase complex (72357); chromosomal region (98687); nucleolus (5730); mitochondrial outer membrane (5741); nuclear chromosome (228); polytene chromosome (5700); cleavage furrow (32154); midbody (30496); nuclear speck (16607); condensed chromosome (793); supramolecular complex (99080); dendritic spine (43197); glutamatergic synapse (98978); pr…
TRINITY_DN80051_c0_g1_i2.p1	TRINITY_DN80051_c0_g1~~TRINITY_DN80051_c0_g1_i2.p1 ORF type:5prime_partial len:260 (+),score=51.70 TRINITY_DN80051_c0_g1_i2:3-782(+)	1000	9.96578	5	0	inf	XP_021970324	han:110865387	uracil phosphoribosyltransferase activity (4845); kinase activity (16301); GTP binding (5525)	uracil salvage (6223); nucleoside metabolic process (9116); phosphorylation (16310); UMP salvage (44206); cellular response to phosphate starvation (16036); developmental process (32502)	cytosol (5829); chloroplast (9507); plastid stroma (9532); integral component of membrane (16021)
TRINITY_DN82431_c1_g4_i1.p1	TRINITY_DN82431_c1_g4~~TRINITY_DN82431_c1_g4_i1.p1 ORF type:internal len:185 (-),score=34.81 TRINITY_DN82431_c1_g4_i1:3-554(-)	1000	9.96578	5	0	inf	XP_021990089	no kegg id	translation initiation factor activity (3743); mRNA binding (3729)	translational initiation (6413); transport of virus in host, cell to cell (46740); response to virus (9615); regulation of translation (6417)	eukaryotic translation initiation factor 4F complex (16281)
TRINITY_DN83029_c1_g1_i5.p1	TRINITY_DN83029_c1_g1~~TRINITY_DN83029_c1_g1_i5.p1 ORF type:complete len:2546 (+),score=576.33 TRINITY_DN83029_c1_g1_i5:825-8462(+)	1000	9.96578	5	0	inf	XP_021990399	no kegg id	transferase activity, transferring acyl groups other than amino-acyl groups (16747); transmembrane transporter activity (22857)	vesicle-mediated transport (16192); amyloplast organization (9660); phototropism (9638); negative gravitropism (9959); embryonic axis specification (578); endosome organization (7032); embryo development ending in seed dormancy (9793); protein targeting to vacuole (6623); vacuole organization (7033); response to starvation (42594); cell division (51301); transmembrane transport (55085)	endosome membrane (10008); late endosome (5770); trans-Golgi network (5802); vacuolar membrane (5774); endoplasmic reticulum (5783); integral component of membrane (16021)
TRINITY_DN81530_c1_g1_i4.p1	TRINITY_DN81530_c1_g1~~TRINITY_DN81530_c1_g1_i4.p1 ORF type:complete len:1199 (+),score=226.63 TRINITY_DN81530_c1_g1_i4:175-3771(+)	1000	9.96578	5	0	inf	XP_021992266	no kegg id	DNA-directed 5'-3' RNA polymerase activity (3899); ribonucleoside binding (32549); DNA binding (3677); protein binding (5515); metal ion binding (46872)	transcription, DNA-templated (6351); production of siRNA involved in RNA interference (30422); defense response to fungus (50832); regulation of immune response (50776); DNA methylation (6306)	RNA polymerase IV complex (418); RNA polymerase V complex (419); nuclear heterochromatin (5720); RNA polymerase II, core complex (5665)
TRINITY_DN80262_c1_g1_i7.p1	TRINITY_DN80262_c1_g1~~TRINITY_DN80262_c1_g1_i7.p1 ORF type:complete len:892 (-),score=179.17 TRINITY_DN80262_c1_g1_i7:658-3333(-)	1000	9.96578	5	0	inf	XP_022034805	han:110936697	Ran GTPase binding (8536); nuclear localization sequence binding (8139); nuclear import signal receptor activity (61608)	protein import into nucleus (6606); miRNA loading onto RISC involved in gene silencing by miRNA (35280)	nucleus (5634); cytoplasm (5737); intracellular organelle lumen (70013); integral component of membrane (16021)
TRINITY_DN73358_c0_g1_i2.p1	TRINITY_DN73358_c0_g1~~TRINITY_DN73358_c0_g1_i2.p1 ORF type:complete len:205 (+),score=24.36 TRINITY_DN73358_c0_g1_i2:85-699(+)	1000	9.96578	5	0	inf	XP_021993328	han:110890068		mitotic sister chromatid cohesion (7064)	ER membrane protein complex (72546); endoplasmic reticulum (5783); plastid (9536)
TRINITY_DN75356_c0_g1_i2.p1	TRINITY_DN75356_c0_g1~~TRINITY_DN75356_c0_g1_i2.p1 ORF type:complete len:681 (+),score=156.22 TRINITY_DN75356_c0_g1_i2:173-2215(+)	1000	9.96578	5	0	inf	XP_022025814	han:110926370		intra-Golgi vesicle-mediated transport (6891)	integral component of Golgi membrane (30173); trans-Golgi network (5802); endosome (5768)
TRINITY_DN71922_c1_g1_i2.p1	TRINITY_DN71922_c1_g1~~TRINITY_DN71922_c1_g1_i2.p1 ORF type:internal len:162 (-),score=14.54 TRINITY_DN71922_c1_g1_i2:2-484(-)	1000	9.96578	5	0	inf	XP_022030635	han:110931557	transferase activity, transferring acyl groups other than amino-acyl groups (16747)
TRINITY_DN79377_c0_g2_i1.p1	TRINITY_DN79377_c0_g2~~TRINITY_DN79377_c0_g2_i1.p1 ORF type:complete len:572 (+),score=103.71 TRINITY_DN79377_c0_g2_i1:150-1865(+)	1000	9.96578	5	0	inf	XP_021973009	no kegg id	thiamine pyrophosphate binding (30976); magnesium ion binding (287); lyase activity (16829)	fatty acid alpha-oxidation (1561)	microbody (42579); cytosol (5829); plastid (9536)
TRINITY_DN80146_c0_g1_i1.p1	TRINITY_DN80146_c0_g1~~TRINITY_DN80146_c0_g1_i1.p1 ORF type:complete len:967 (+),score=211.78 TRINITY_DN80146_c0_g1_i1:223-3123(+)	1000	9.96578	5	0	inf	XP_022035692	han:110937562	Ran GTPase binding (8536); nuclear export signal receptor activity (5049)	intracellular protein transport (6886); import into nucleus (51170); protein localization to nucleus (34504); nuclear export (51168); protein import (17038); establishment of protein localization to organelle (72594)	nucleus (5634); cytosol (5829); endomembrane system (12505); organelle envelope (31967); plasmodesma (9506)
TRINITY_DN83266_c0_g2_i1.p1	TRINITY_DN83266_c0_g2~~TRINITY_DN83266_c0_g2_i1.p1 ORF type:5prime_partial len:820 (-),score=155.65 TRINITY_DN83266_c0_g2_i1:289-2748(-)	1000	9.96578	5	0	inf	XP_022020650	han:110920763		mRNA splicing, via spliceosome (398)	spliceosomal complex (5681)
TRINITY_DN80894_c0_g1_i3.p1	TRINITY_DN80894_c0_g1~~TRINITY_DN80894_c0_g1_i3.p1 ORF type:complete len:1016 (-),score=199.80 TRINITY_DN80894_c0_g1_i3:202-3249(-)	1000	9.96578	5	0	inf	XP_021983207	han:110879111	ubiquitin-ubiquitin ligase activity (34450); protein tyrosine/serine/threonine phosphatase activity (8138); protein tyrosine phosphatase activity (4725); transferase activity, transferring acyl groups (16746)	ubiquitin-dependent protein catabolic process (6511); protein ubiquitination (16567); ERAD pathway (36503); peptidyl-tyrosine dephosphorylation (35335)	ubiquitin ligase complex (151); nucleus (5634); cytosol (5829)
TRINITY_DN77432_c0_g1_i3.p1	TRINITY_DN77432_c0_g1~~TRINITY_DN77432_c0_g1_i3.p1 ORF type:3prime_partial len:345 (+),score=42.07 TRINITY_DN77432_c0_g1_i3:88-1119(+)	1000	9.96578	5	0	inf	XP_021989144	han:110885747	polygalacturonase activity (4650); protein binding (5515)	cell wall organization (71555); carbohydrate metabolic process (5975); fruit dehiscence (10047); anther dehiscence (9901); macromolecule catabolic process (9057); fruit ripening (9835); pollen sperm cell differentiation (48235); abscission (9838); plant-type cell wall organization or biogenesis (71669); cellular component disassembly (22411)	extracellular region (5576); cell wall (5618); integral component of membrane (16021)
TRINITY_DN77824_c0_g3_i8.p1	TRINITY_DN77824_c0_g3~~TRINITY_DN77824_c0_g3_i8.p1 ORF type:complete len:632 (-),score=82.70 TRINITY_DN77824_c0_g3_i8:139-2034(-)	1000	9.96578	5	0	inf	XP_022016094	han:110915671	acid phosphatase activity (3993); metal ion binding (46872)	dephosphorylation (16311)	integral component of membrane (16021)
TRINITY_DN77844_c0_g1_i1.p1	TRINITY_DN77844_c0_g1~~TRINITY_DN77844_c0_g1_i1.p1 ORF type:5prime_partial len:686 (+),score=128.07 TRINITY_DN77844_c0_g1_i1:2-2059(+)	1000	9.96578	5	0	inf	XP_021997767	han:110894842	1-deoxy-D-xylulose-5-phosphate synthase activity (8661)	terpenoid biosynthetic process (16114)
TRINITY_DN68658_c1_g1_i6.p1	TRINITY_DN68658_c1_g1~~TRINITY_DN68658_c1_g1_i6.p1 ORF type:complete len:440 (-),score=57.72 TRINITY_DN68658_c1_g1_i6:241-1560(-)	1000	9.96578	5	0	inf	XP_022041769	no kegg id
TRINITY_DN82858_c1_g1_i4.p1	TRINITY_DN82858_c1_g1~~TRINITY_DN82858_c1_g1_i4.p1 ORF type:3prime_partial len:252 (+),score=46.34 TRINITY_DN82858_c1_g1_i4:254-1006(+)	1000	9.96578	5	0	inf	XP_022036004	han:110937863
TRINITY_DN69116_c0_g1_i1.p1	TRINITY_DN69116_c0_g1~~TRINITY_DN69116_c0_g1_i1.p1 ORF type:complete len:265 (+),score=35.23 TRINITY_DN69116_c0_g1_i1:119-913(+)	1000	9.96578	5	0	inf	XP_022024879	han:110925218	protein domain specific binding (19904); xanthophyll binding (51738); phosphoprotein binding (51219); chlorophyll binding (16168); identical protein binding (42802)	nonphotochemical quenching (10196); response to karrikin (80167); thylakoid membrane organization (10027); photosynthesis (15979); response to red light (10114); response to blue light (9637); response to high light intensity (9644)	chloroplast (9507); plastid thylakoid membrane (55035); photosystem II (9523); integral component of membrane (16021); light-harvesting complex (30076); nucleus (5634)
TRINITY_DN67346_c0_g2_i1.p1	TRINITY_DN67346_c0_g2~~TRINITY_DN67346_c0_g2_i1.p1 ORF type:5prime_partial len:144 (+),score=30.52 TRINITY_DN67346_c0_g2_i1:3-434(+)	1000	9.96578	5	0	inf	XP_022021364	han:110921357	hydrolase activity, acting on acid anhydrides, in sulfonyl-containing anhydrides (16819)	sulfur compound metabolic process (6790); purine ribonucleotide metabolic process (9150)	cytoplasm (5737); intracellular membrane-bounded organelle (43231); plasma membrane (5886); integral component of membrane (16021)
TRINITY_DN81834_c0_g2_i3.p1	TRINITY_DN81834_c0_g2~~TRINITY_DN81834_c0_g2_i3.p1 ORF type:5prime_partial len:723 (+),score=111.55 TRINITY_DN81834_c0_g2_i3:1-2169(+)	1000	9.96578	5	0	inf	XP_021970742	han:110865721	1,4-alpha-glucan branching enzyme activity (3844); hydrolase activity, hydrolyzing O-glycosyl compounds (4553); cation binding (43169)	glycogen biosynthetic process (5978); starch metabolic process (5982); cellular response to fructose stimulus (71332); cellular response to sucrose stimulus (71329); cellular response to glucose stimulus (71333); cellular response to light stimulus (71482)	cytoplasm (5737); intracellular membrane-bounded organelle (43231)
TRINITY_DN80943_c1_g2_i3.p1	TRINITY_DN80943_c1_g2~~TRINITY_DN80943_c1_g2_i3.p1 ORF type:3prime_partial len:289 (-),score=56.94 TRINITY_DN80943_c1_g2_i3:3-866(-)	1000	9.96578	5	0	inf	XP_022005688	han:110904168	alcohol-forming fatty acyl-CoA reductase activity (102965); fatty-acyl-CoA reductase (alcohol-forming) activity (80019); metal ion transmembrane transporter activity (46873)	suberin biosynthetic process (10345); lipid metabolic process (6629); long-chain fatty-acyl-CoA metabolic process (35336); oxidation-reduction process (55114); metal ion transport (30001)	intracellular membrane-bounded organelle (43231); integral component of membrane (16021)
TRINITY_DN75098_c0_g1_i4.p1	TRINITY_DN75098_c0_g1~~TRINITY_DN75098_c0_g1_i4.p1 ORF type:5prime_partial len:297 (+),score=42.55 TRINITY_DN75098_c0_g1_i4:1-891(+)	1000	9.96578	5	0	inf	XP_021999169	han:110896051	methyltransferase activity (8168); lyase activity (16829); nucleic acid binding (3676)	methylation (32259)	trans-Golgi network (5802); endosome (5768); integral component of membrane (16021)
TRINITY_DN80461_c0_g1_i25.p1	TRINITY_DN80461_c0_g1~~TRINITY_DN80461_c0_g1_i25.p1 ORF type:complete len:956 (+),score=148.78 TRINITY_DN80461_c0_g1_i25:279-3146(+)	1000	9.96578	5	0	inf	XP_021980004	han:110876132	protein kinase activity (4672); ATP binding (5524); zinc ion binding (8270); nucleic acid binding (3676)	protein phosphorylation (6468); DNA integration (15074)	integral component of membrane (16021)
TRINITY_DN83271_c0_g1_i2.p1	TRINITY_DN83271_c0_g1~~TRINITY_DN83271_c0_g1_i2.p1 ORF type:complete len:286 (-),score=44.67 TRINITY_DN83271_c0_g1_i2:668-1525(-)	1000	9.96578	5	0	inf	XP_021981783	han:110877869
TRINITY_DN76069_c1_g1_i4.p1	TRINITY_DN76069_c1_g1~~TRINITY_DN76069_c1_g1_i4.p1 ORF type:3prime_partial len:149 (+),score=31.21 TRINITY_DN76069_c1_g1_i4:526-969(+)	1000	9.96578	5	0	inf	XP_021973053	han:110868239		vesicle-mediated transport (16192); protein targeting to vacuole (6623); vacuole organization (7033)	CORVET complex (33263); SNARE complex (31201); integral component of membrane (16021); early endosome membrane (31901)
TRINITY_DN75659_c1_g2_i3.p1	TRINITY_DN75659_c1_g2~~TRINITY_DN75659_c1_g2_i3.p1 ORF type:5prime_partial len:535 (+),score=67.72 TRINITY_DN75659_c1_g2_i3:3-1607(+)	1000	9.96578	5	0	inf	XP_021997668	han:110894743	oxidoreductase activity, acting on paired donors, with incorporation or reduction of molecular oxygen (16705); iron ion binding (5506); monooxygenase activity (4497); heme binding (20037); secologanin synthase activity (50616)	oxidation-reduction process (55114)	integral component of membrane (16021)
TRINITY_DN80571_c1_g3_i1.p1	TRINITY_DN80571_c1_g3~~TRINITY_DN80571_c1_g3_i1.p1 ORF type:internal len:287 (-),score=59.68 TRINITY_DN80571_c1_g3_i1:2-859(-)	1000	9.96578	5	0	inf	XP_022005393	han:110903906	ligase activity (16874)	circadian rhythm (7623)
TRINITY_DN68752_c0_g1_i2.p1	TRINITY_DN68752_c0_g1~~TRINITY_DN68752_c0_g1_i2.p1 ORF type:5prime_partial len:590 (+),score=108.54 TRINITY_DN68752_c0_g1_i2:2-1771(+)	1000	9.96578	5	0	inf	XP_022027146	han:110928435	RNA helicase activity (3724); RNA binding (3723); ATP binding (5524)	ribosome biogenesis (42254); response to salt stress (9651)	nucleus (5634); integral component of membrane (16021)

## Sheet: Q8_O
Accession	Description	ratio	log2FoldChange	score_overlap	pvalue	#NAME?	Accession_ncbi	KEGG_gene_id	GO_MF	GO_BP	GO_CC
TRINITY_DN62214_c0_g1_i2.p1	TRINITY_DN62214_c0_g1~~TRINITY_DN62214_c0_g1_i2.p1 ORF type:3prime_partial len:149 (-),score=36.44 TRINITY_DN62214_c0_g1_i2:1-444(-)	1000	9.96578	5	0	inf	XP_021998232	han:110895257	structural constituent of ribosome (3735)	translation (6412)	ribosome (5840)
TRINITY_DN68025_c0_g1_i2.p1	TRINITY_DN68025_c0_g1~~TRINITY_DN68025_c0_g1_i2.p1 ORF type:internal len:252 (+),score=34.46 TRINITY_DN68025_c0_g1_i2:3-755(+)	1000	9.96578	5	0	inf	XP_022012488	han:110912123	adenosylhomocysteinase activity (4013); structural constituent of ribosome (3735); RNA binding (3723); ATP binding (5524)	one-carbon metabolic process (6730); S-adenosylmethionine cycle (33353); maturation of LSU-rRNA from tricistronic rRNA transcript (SSU-rRNA, 5.8S rRNA, LSU-rRNA) (463)	cytosol (5829); large ribosomal subunit (15934)
TRINITY_DN83328_c0_g1_i1.p1	TRINITY_DN83328_c0_g1~~TRINITY_DN83328_c0_g1_i1.p1 ORF type:5prime_partial len:1226 (-),score=227.52 TRINITY_DN83328_c0_g1_i1:628-4305(-)	1000	9.96578	5	0	inf	XP_021989786	han:110886307	isoleucine-tRNA ligase activity (4822); aminoacyl-tRNA editing activity (2161); tRNA binding (49); ATP binding (5524)	isoleucyl-tRNA aminoacylation (6428); aminoacyl-tRNA metabolism involved in translational fidelity (106074)	integral component of membrane (16021)
TRINITY_DN74361_c0_g1_i4.p1	TRINITY_DN74361_c0_g1~~TRINITY_DN74361_c0_g1_i4.p1 ORF type:5prime_partial len:302 (+),score=42.96 TRINITY_DN74361_c0_g1_i4:1-906(+)	1000	9.96578	5	0	inf	XP_022038603	han:110941291	peroxidase activity (4601); heme binding (20037); protein binding (5515)	response to oxidative stress (6979); cellular oxidant detoxification (98869); oxidation-reduction process (55114); hydrogen peroxide catabolic process (42744); cellular response to chemical stress (62197); response to oxygen-containing compound (1901700)	chloroplast thylakoid membrane (9535); chloroplast thylakoid lumen (9543); cytosol (5829); nucleus (5634); integral component of membrane (16021)
TRINITY_DN76941_c0_g1_i3.p1	TRINITY_DN76941_c0_g1~~TRINITY_DN76941_c0_g1_i3.p1 ORF type:5prime_partial len:319 (+),score=73.00 TRINITY_DN76941_c0_g1_i3:1-957(+)	1000	9.96578	5	0	inf	XP_022025898	han:110926440	peptidyl-prolyl cis-trans isomerase activity (3755)	protein peptidyl-prolyl isomerization (413)
TRINITY_DN32555_c0_g1_i1.p1	TRINITY_DN32555_c0_g1~~TRINITY_DN32555_c0_g1_i1.p1 ORF type:complete len:126 (-),score=24.16 TRINITY_DN32555_c0_g1_i1:162-539(-)	1000	9.96578	5	0	inf	XP_021969764	han:110864906	calcium ion binding (5509)	photosynthesis (15979)	photosystem II oxygen evolving complex (9654); extrinsic component of membrane (19898)
TRINITY_DN81564_c2_g3_i2.p1	TRINITY_DN81564_c2_g3~~TRINITY_DN81564_c2_g3_i2.p1 ORF type:5prime_partial len:202 (+),score=19.04 TRINITY_DN81564_c2_g3_i2:2-607(+)	1000	9.96578	5	0	inf	XP_021986376	han:110882734	fructose-bisphosphate aldolase activity (4332); protein phosphatase regulator activity (19888)	glycolytic process (6096); fructose 1,6-bisphosphate metabolic process (30388); regulation of phosphoprotein phosphatase activity (43666); signal transduction (7165)	cytosol (5829); protein phosphatase type 2A complex (159); integral component of membrane (16021)
TRINITY_DN61948_c1_g2_i1.p1	TRINITY_DN61948_c1_g2~~TRINITY_DN61948_c1_g2_i1.p1 ORF type:complete len:400 (+),score=79.90 TRINITY_DN61948_c1_g2_i1:57-1256(+)	1000	9.96578	5	0	inf	XP_022012475	han:110912106	ferredoxin-NADP+ reductase activity (4324); electron transporter, transferring electrons within the noncyclic electron transport pathway of photosynthesis activity (45157); poly(U) RNA binding (8266); protein domain specific binding (19904); electron transporter, transferring electrons within the cyclic electron transport pathway of photosynthesis activity (45156); NADPH dehydrogenase activity (3…	oxidation-reduction process (55114); defense response to bacterium (42742); photosynthesis (15979); defense response to fungus, incompatible interaction (9817); generation of precursor metabolites and energy (6091)	chloroplast (9507); plastid stroma (9532); plastid thylakoid membrane (55035); apoplast (48046); thylakoid lumen (31977); plastid envelope (9526); membrane protein complex (98796)
TRINITY_DN78295_c1_g2_i1.p1	TRINITY_DN78295_c1_g2~~TRINITY_DN78295_c1_g2_i1.p1 ORF type:3prime_partial len:226 (+),score=64.17 TRINITY_DN78295_c1_g2_i1:224-898(+)	1000	9.96578	5	0	inf	XP_021999098	han:110896005	aminopeptidase activity (4177); nucleic acid binding (3676)	proteolysis (6508)	nucleolus (5730); cytoplasm (5737)
TRINITY_DN74841_c0_g1_i8.p1	TRINITY_DN74841_c0_g1~~TRINITY_DN74841_c0_g1_i8.p1 ORF type:complete len:355 (+),score=59.91 TRINITY_DN74841_c0_g1_i8:71-1135(+)	1000	9.96578	5	0	inf	XP_022016104	han:110915682	glutamate-ammonia ligase activity (4356); ATP binding (5524); copper ion binding (5507); protein binding (5515)	glutamine biosynthetic process (6542); nitrate assimilation (42128)	cytoplasm (5737); apoplast (48046); organelle envelope (31967); ribosome (5840); intracellular membrane-bounded organelle (43231)
TRINITY_DN78295_c1_g3_i1.p1	TRINITY_DN78295_c1_g3~~TRINITY_DN78295_c1_g3_i1.p1 ORF type:internal len:318 (+),score=79.55 TRINITY_DN78295_c1_g3_i1:2-952(+)	1000	9.96578	5	0	inf	XP_021970772	han:110865768	nucleic acid binding (3676)	cell cycle G1/S phase transition (44843); auxin-activated signaling pathway (9734); regulation of cell growth (1558); regulation of cell division (51302); multicellular organism development (7275); rRNA processing (6364)	nucleolus (5730); cytoplasm (5737); integral component of membrane (16021)
TRINITY_DN71254_c1_g1_i5.p1	TRINITY_DN71254_c1_g1~~TRINITY_DN71254_c1_g1_i5.p1 ORF type:5prime_partial len:300 (-),score=44.86 TRINITY_DN71254_c1_g1_i5:294-1193(-)	1000	9.96578	5	0	inf	XP_022039824	han:110942373
TRINITY_DN63325_c1_g1_i1.p1	TRINITY_DN63325_c1_g1~~TRINITY_DN63325_c1_g1_i1.p1 ORF type:internal len:192 (-),score=50.21 TRINITY_DN63325_c1_g1_i1:1-573(-)	1000	9.96578	5	0	inf	XP_022000685	han:110898235	5-methyltetrahydropteroyltri-L-glutamate-dependent methyltransferase activity (42085); S-methyltransferase activity (8172); zinc ion binding (8270); 5-methyltetrahydrofolate-dependent methyltransferase activity (42084)	methionine biosynthetic process (9086); methylation (32259)	cytosol (5829); integral component of membrane (16021)
TRINITY_DN78471_c1_g1_i4.p1	TRINITY_DN78471_c1_g1~~TRINITY_DN78471_c1_g1_i4.p1 ORF type:5prime_partial len:276 (+),score=56.21 TRINITY_DN78471_c1_g1_i4:1-828(+)	1000	9.96578	5	0	inf	XP_021983759	no kegg id	cysteine synthase activity (4124); pyridoxal phosphate binding (30170); lyase activity (16829); structural constituent of ribosome (3735); protein kinase activity (4672); ATP binding (5524)	cysteine biosynthetic process from serine (6535); cellular protein metabolic process (44267); peptide biosynthetic process (43043); cellular macromolecule biosynthetic process (34645); gene expression (10467); protein modification process (36211); phosphorylation (16310)	cytoplasm (5737); ribosome (5840); integral component of membrane (16021)
TRINITY_DN74937_c1_g3_i3.p1	TRINITY_DN74937_c1_g3~~TRINITY_DN74937_c1_g3_i3.p1 ORF type:5prime_partial len:200 (+),score=38.90 TRINITY_DN74937_c1_g3_i3:3-602(+)	1000	9.96578	5	0	inf	XP_022000635	han:110898184	peroxiredoxin activity (51920); peroxidase activity (4601); protein binding (5515)	cellular oxidant detoxification (98869); oxidation-reduction process (55114); cell redox homeostasis (45454); response to oxidative stress (6979); hydrogen peroxide catabolic process (42744); response to cold (9409); defense response to bacterium (42742)	chloroplast (9507); stromule (10319); apoplast (48046); plastid stroma (9532); thylakoid (9579)
TRINITY_DN81669_c0_g3_i1.p1	TRINITY_DN81669_c0_g3~~TRINITY_DN81669_c0_g3_i1.p1 ORF type:3prime_partial len:677 (+),score=127.61 TRINITY_DN81669_c0_g3_i1:255-2282(+)	1000	9.96578	5	0	inf	XP_021969978	han:110865084	oxidoreductase activity, acting on the CH-NH2 group of donors, disulfide as acceptor (16642); glycine binding (16594); pyridoxal phosphate binding (30170); ATP binding (5524); sequence-specific DNA binding (43565); protein binding (5515); zinc ion binding (8270)	glycine catabolic process (6546); oxidation-reduction process (55114); response to cadmium ion (46686); regulation of transcription, DNA-templated (6355)	mitochondrion (5739); chloroplast envelope (9941); apoplast (48046); glycine cleavage complex (5960); chloroplast stroma (9570); chloroplast thylakoid (9534); cytosol (5829); vacuole (5773); plasma membrane (5886); integral component of membrane (16021)
TRINITY_DN81781_c1_g1_i3.p1	TRINITY_DN81781_c1_g1~~TRINITY_DN81781_c1_g1_i3.p1 ORF type:complete len:770 (+),score=144.17 TRINITY_DN81781_c1_g1_i3:173-2482(+)	1000	9.96578	5	0	inf	XP_022029657	han:110930620	methyltransferase activity (8168)	methylation (32259)	trans-Golgi network (5802); endosome (5768); integral component of membrane (16021)
TRINITY_DN83058_c1_g1_i1.p1	TRINITY_DN83058_c1_g1~~TRINITY_DN83058_c1_g1_i1.p1 ORF type:complete len:1619 (+),score=360.87 TRINITY_DN83058_c1_g1_i1:319-5175(+)	1000	9.96578	5	0	inf	XP_022027274	han:110928568	glutamate synthase activity (15930); oxidoreductase activity, acting on the CH-NH2 group of donors, NAD or NADP as acceptor (16639); transferase activity (16740)	glutamate biosynthetic process (6537); ammonia assimilation cycle (19676); oxidation-reduction process (55114)	integral component of membrane (16021)
TRINITY_DN67247_c0_g1_i3.p1	TRINITY_DN67247_c0_g1~~TRINITY_DN67247_c0_g1_i3.p1 ORF type:complete len:295 (-),score=63.32 TRINITY_DN67247_c0_g1_i3:27-911(-)	1000	9.96578	5	0	inf	XP_022005378	han:110903891	phosphatidic acid binding (70300)
TRINITY_DN73760_c0_g1_i1.p1	TRINITY_DN73760_c0_g1~~TRINITY_DN73760_c0_g1_i1.p1 ORF type:5prime_partial len:277 (+),score=56.09 TRINITY_DN73760_c0_g1_i1:3-833(+)	1000	9.96578	5	0	inf	XP_022006439	han:110904870	ferroxidase activity (4322); ferric iron binding (8199); ferrous iron binding (8198); protein domain specific binding (19904); zinc ion binding (8270)	cellular iron ion homeostasis (6879); iron ion transport (6826); sequestering of metal ion (51238); oxidation-reduction process (55114); maintenance of location in cell (51651); response to zinc ion (10043); response to iron ion (10039); leaf development (48366); response to hydrogen peroxide (42542); flower development (9908); response to cold (9409); response to bacterium (9617); photosynthesis…	cytoplasm (5737); organelle subcompartment (31984); thylakoid membrane (42651); intracellular membrane-bounded organelle (43231); integral component of membrane (16021)
TRINITY_DN82990_c2_g1_i1.p1	TRINITY_DN82990_c2_g1~~TRINITY_DN82990_c2_g1_i1.p1 ORF type:internal len:185 (-),score=40.38 TRINITY_DN82990_c2_g1_i1:3-554(-)	1000	9.96578	5	0	inf	XP_022035724	han:110937588
TRINITY_DN80563_c0_g1_i5.p1	TRINITY_DN80563_c0_g1~~TRINITY_DN80563_c0_g1_i5.p1 ORF type:3prime_partial len:353 (+),score=61.02 TRINITY_DN80563_c0_g1_i5:281-1336(+)	1000	9.96578	5	0	inf	XP_021994125	no kegg id	GTPase activity (3924); GTP binding (5525); translation initiation factor activity (3743); DNA binding (3677)	positive regulation of translational fidelity (45903); formation of translation preinitiation complex (1731); chromatin silencing (6342)	eukaryotic translation initiation factor 2 complex (5850); cytosol (5829); nuclear chromatin (790)
TRINITY_DN75376_c1_g1_i3.p1	TRINITY_DN75376_c1_g1~~TRINITY_DN75376_c1_g1_i3.p1 ORF type:5prime_partial len:365 (+),score=61.73 TRINITY_DN75376_c1_g1_i3:2-1096(+)	1000	9.96578	5	0	inf	XP_022038173	han:110940917	small molecule binding (36094); nutrient reservoir activity (45735)	photoprotection (10117); response to paraquat (1901562); negative regulation of fatty acid oxidation (46322); seed maturation (10431); response to high light intensity (9644); response to water deprivation (9414); response to abscisic acid (9737); response to heat (9408); response to oxidative stress (6979); lipid metabolic process (6629)	thylakoid lumen (31977); chloroplast thylakoid membrane (9535); cytosol (5829)
TRINITY_DN74937_c1_g2_i1.p1	TRINITY_DN74937_c1_g2~~TRINITY_DN74937_c1_g2_i1.p1 ORF type:internal len:192 (+),score=38.36 TRINITY_DN74937_c1_g2_i1:3-575(+)	1000	9.96578	5	0	inf	XP_022025396	han:110925901	peroxiredoxin activity (51920); peroxidase activity (4601); protein binding (5515)	cellular oxidant detoxification (98869); oxidation-reduction process (55114); cell redox homeostasis (45454); response to oxidative stress (6979); response to cold (9409); defense response to bacterium (42742); hydrogen peroxide catabolic process (42744)	stromule (10319); apoplast (48046); chloroplast stroma (9570); chloroplast envelope (9941); thylakoid (9579); cytosol (5829); plasma membrane (5886)
TRINITY_DN71539_c1_g2_i1.p1	TRINITY_DN71539_c1_g2~~TRINITY_DN71539_c1_g2_i1.p1 ORF type:5prime_partial len:128 (-),score=31.52 TRINITY_DN71539_c1_g2_i1:193-576(-)	1000	9.96578	5	0	inf	XP_021999828	han:110897386	transmembrane transporter activity (22857); metal ion binding (46872)	defense response (6952); transmembrane transport (55085)	polysomal ribosome (42788); nascent polypeptide-associated complex (5854); cytosol (5829); integral component of membrane (16021)
TRINITY_DN71683_c1_g1_i3.p1	TRINITY_DN71683_c1_g1~~TRINITY_DN71683_c1_g1_i3.p1 ORF type:5prime_partial len:281 (-),score=41.32 TRINITY_DN71683_c1_g1_i3:213-1055(-)	1000	9.96578	5	0	inf	XP_022022806	han:110922921			chloroplast thylakoid lumen (9543); chloroplast thylakoid membrane (9535); extracellular region (5576); integral component of membrane (16021)
TRINITY_DN82330_c2_g1_i1.p1	TRINITY_DN82330_c2_g1~~TRINITY_DN82330_c2_g1_i1.p1 ORF type:internal len:218 (+),score=29.94 TRINITY_DN82330_c2_g1_i1:2-652(+)	1000	9.96578	5	0	inf	XP_022024406	han:110924718	phenylalanine ammonia-lyase activity (45548); amino acid binding (16597)	cinnamic acid biosynthetic process (9800); erythrose 4-phosphate/phosphoenolpyruvate family amino acid catabolic process (1902222); L-phenylalanine metabolic process (6558); aromatic amino acid family catabolic process (9074)	cytoplasm (5737); protein-containing complex (32991)
TRINITY_DN80509_c1_g1_i3.p1	TRINITY_DN80509_c1_g1~~TRINITY_DN80509_c1_g1_i3.p1 ORF type:internal len:371 (+),score=82.89 TRINITY_DN80509_c1_g1_i3:2-1111(+)	1000	9.96578	5	0	inf	XP_022026652	han:110927293	transferase activity, transferring acyl groups (16746)
TRINITY_DN76330_c3_g2_i1.p1	TRINITY_DN76330_c3_g2~~TRINITY_DN76330_c3_g2_i1.p1 ORF type:internal len:199 (-),score=23.10 TRINITY_DN76330_c3_g2_i1:3-596(-)	1000	9.96578	5	0	inf	XP_021972445	han:110867747	oxidoreductase activity, acting on paired donors, with incorporation or reduction of molecular oxygen (16705); iron ion binding (5506); heme binding (20037); monooxygenase activity (4497); phenylalanine ammonia-lyase activity (45548)	oxidation-reduction process (55114); lignin metabolic process (9808)	integral component of membrane (16021)
TRINITY_DN80922_c1_g1_i1.p1	TRINITY_DN80922_c1_g1~~TRINITY_DN80922_c1_g1_i1.p1 ORF type:complete len:556 (-),score=48.03 TRINITY_DN80922_c1_g1_i1:178-1845(-)	1000	9.96578	5	0	inf	XP_021982926	han:110878854	transferase activity, transferring acyl groups other than amino-acyl groups (16747)	fatty acid biosynthetic process (6633); response to karrikin (80167); response to cold (9409); response to light stimulus (9416); seed trichome initiation (90377)	endoplasmic reticulum (5783); integral component of membrane (16021); peroxisome (5777); endoplasmic reticulum membrane (5789)
TRINITY_DN76255_c0_g1_i5.p1	TRINITY_DN76255_c0_g1~~TRINITY_DN76255_c0_g1_i5.p1 ORF type:complete len:557 (-),score=99.60 TRINITY_DN76255_c0_g1_i5:170-1840(-)	1000	9.96578	5	0	inf	XP_022013773	no kegg id	transaminase activity (8483)	branched-chain amino acid biosynthetic process (9082)	cytosol (5829)
TRINITY_DN82369_c0_g1_i7.p1	TRINITY_DN82369_c0_g1~~TRINITY_DN82369_c0_g1_i7.p1 ORF type:complete len:2189 (+),score=506.22 TRINITY_DN82369_c0_g1_i7:81-6647(+)	1000	9.96578	5	0	inf	XP_022021010	no kegg id	helicase activity (4386); ATP binding (5524); nucleic acid binding (3676); catalytic activity, acting on RNA (140098)	RNA catabolic process (6401)
TRINITY_DN82725_c2_g2_i3.p1	TRINITY_DN82725_c2_g2~~TRINITY_DN82725_c2_g2_i3.p1 ORF type:5prime_partial len:339 (+),score=75.92 TRINITY_DN82725_c2_g2_i3:1-1017(+)	1000	9.96578	5	0	inf	XP_022034574	han:110936487	S-(hydroxymethyl)glutathione dehydrogenase activity (51903); zinc ion binding (8270); alcohol dehydrogenase activity, zinc-dependent (4024); S-nitrosoglutathione reductase activity (80007); lyase activity (16829); nucleotide binding (166)	ethanol oxidation (6069); formaldehyde metabolic process (46292); cellular detoxification of aldehyde (110095); aldehyde catabolic process (46185); small molecule catabolic process (44282); heat acclimation (10286); seed development (48316); cell death (8219)	cytosol (5829); peroxisome (5777); plastid (9536); integral component of membrane (16021)
TRINITY_DN83033_c4_g1_i14.p1	TRINITY_DN83033_c4_g1~~TRINITY_DN83033_c4_g1_i14.p1 ORF type:internal len:319 (+),score=79.15 TRINITY_DN83033_c4_g1_i14:3-956(+)	1000	9.96578	5	0	inf	XP_021997041	han:110894161	pyridoxal phosphate binding (30170); L-alanine:2-oxoglutarate aminotransferase activity (4021); aspartyl esterase activity (45330); pectinesterase activity (30599); enzyme inhibitor activity (4857)	cell wall modification (42545); pectin catabolic process (45490); biosynthetic process (9058); negative regulation of catalytic activity (43086)	integral component of membrane (16021)
TRINITY_DN76343_c1_g1_i1.p1	TRINITY_DN76343_c1_g1~~TRINITY_DN76343_c1_g1_i1.p1 ORF type:complete len:356 (+),score=32.03 TRINITY_DN76343_c1_g1_i1:40-1107(+)	1000	9.96578	5	0	inf	XP_022017686	han:110917441	hydrolase activity, acting on ester bonds (16788)		integral component of membrane (16021)
TRINITY_DN82895_c1_g2_i3.p1	TRINITY_DN82895_c1_g2~~TRINITY_DN82895_c1_g2_i3.p1 ORF type:5prime_partial len:828 (-),score=196.26 TRINITY_DN82895_c1_g2_i3:1889-4372(-)	1000	9.96578	5	0	inf	XP_021989039	han:110885644	metal ion binding (46872); metalloendopeptidase activity (4222)	protein processing (16485); response to cadmium ion (46686)	chloroplast (9507); mitochondrion (5739); apoplast (48046); plastid envelope (9526); plastid stroma (9532)
TRINITY_DN82002_c1_g2_i2.p1	TRINITY_DN82002_c1_g2~~TRINITY_DN82002_c1_g2_i2.p1 ORF type:5prime_partial len:144 (+),score=37.83 TRINITY_DN82002_c1_g2_i2:1-432(+)	1000	9.96578	5	0	inf	XP_022020886	han:110920947	metalloendopeptidase activity (4222); ATP binding (5524); ATP-dependent peptidase activity (4176); zinc ion binding (8270)	proteolysis (6508); cell division (51301)	mitochondrion (5739); integral component of membrane (16021); chloroplast thylakoid membrane (9535)
TRINITY_DN76999_c1_g2_i4.p1	TRINITY_DN76999_c1_g2~~TRINITY_DN76999_c1_g2_i4.p1 ORF type:5prime_partial len:280 (+),score=60.37 TRINITY_DN76999_c1_g2_i4:3-842(+)	1000	9.96578	5	0	inf	XP_021971118	han:110866074
TRINITY_DN82530_c5_g3_i2.p1	TRINITY_DN82530_c5_g3~~TRINITY_DN82530_c5_g3_i2.p1 ORF type:internal len:184 (-),score=28.82 TRINITY_DN82530_c5_g3_i2:3-551(-)	1000	9.96578	5	0	inf	XP_021981351	han:110877508
TRINITY_DN80905_c3_g1_i1.p1	TRINITY_DN80905_c3_g1~~TRINITY_DN80905_c3_g1_i1.p1 ORF type:5prime_partial len:819 (+),score=88.20 TRINITY_DN80905_c3_g1_i1:3-2459(+)	1000	9.96578	5	0	inf	XP_021987478	han:110884117	terpene synthase activity (10333); magnesium ion binding (287); ent-copalyl diphosphate synthase activity (9905); copalyl diphosphate synthase activity (50559)	gibberellin biosynthetic process (9686); gibberellic acid mediated signaling pathway (9740)	chloroplast (9507)
TRINITY_DN79631_c2_g1_i3.p1	TRINITY_DN79631_c2_g1~~TRINITY_DN79631_c2_g1_i3.p1 ORF type:internal len:264 (-),score=31.25 TRINITY_DN79631_c2_g1_i3:2-790(-)	1000	9.96578	5	0	inf	XP_022038126	han:110940865	oxidoreductase activity, acting on the aldehyde or oxo group of donors, NAD or NADP as acceptor (16620); NADP binding (50661); NAD binding (51287); ribonuclease activity (4540); protein kinase activity (4672); ATP binding (5524)	glucose metabolic process (6006); oxidation-reduction process (55114); response to sucrose (9744); response to cadmium ion (46686); response to cold (9409); response to light stimulus (9416); reductive pentose-phosphate cycle (19253); mRNA processing (6397); RNA phosphodiester bond hydrolysis (90501); protein phosphorylation (6468)	stromule (10319); apoplast (48046); chloroplast envelope (9941); chloroplast stroma (9570); chloroplast thylakoid membrane (9535); plastid membrane (42170); cytosol (5829); nucleus (5634)
TRINITY_DN80743_c0_g2_i2.p1	TRINITY_DN80743_c0_g2~~TRINITY_DN80743_c0_g2_i2.p1 ORF type:complete len:581 (+),score=121.03 TRINITY_DN80743_c0_g2_i2:94-1836(+)	1000	9.96578	5	0	inf	XP_021973421	han:110868535	intramolecular oxidoreductase activity, transposing S-S bonds (16864); catalytic activity, acting on a protein (140096); transferase activity, transferring glycosyl groups (16757)	cell redox homeostasis (45454); response to endoplasmic reticulum stress (34976); protein folding (6457); response to oxidative stress (6979)	endoplasmic reticulum (5783); vacuolar membrane (5774); mitochondrion (5739); integral component of membrane (16021)
TRINITY_DN72821_c3_g1_i8.p1	TRINITY_DN72821_c3_g1~~TRINITY_DN72821_c3_g1_i8.p1 ORF type:internal len:182 (+),score=34.34 TRINITY_DN72821_c3_g1_i8:3-545(+)	1000	9.96578	5	0	inf	XP_022015241	han:110914950	oxidoreductase activity, acting on the aldehyde or oxo group of donors, NAD or NADP as acceptor (16620); NADP binding (50661); NAD binding (51287)	glucose metabolic process (6006); oxidation-reduction process (55114); glycolytic process (6096)	cytoplasm (5737)
TRINITY_DN83334_c1_g1_i5.p1	TRINITY_DN83334_c1_g1~~TRINITY_DN83334_c1_g1_i5.p1 ORF type:complete len:2593 (+),score=583.11 TRINITY_DN83334_c1_g1_i5:103-7881(+)	1000	9.96578	5	0	inf	XP_022038157	han:110940899	protein kinase regulator activity (19887); protein kinase binding (19901); ribosome binding (43022)	positive regulation of kinase activity (33674); regulation of protein kinase activity (45859); regulation of translation (6417); induced systemic resistance (9682)	cytosol (5829); nucleus (5634); integral component of membrane (16021)
TRINITY_DN78865_c0_g1_i1.p1	TRINITY_DN78865_c0_g1~~TRINITY_DN78865_c0_g1_i1.p1 ORF type:5prime_partial len:779 (+),score=58.72 TRINITY_DN78865_c0_g1_i1:3-2339(+)	1000	9.96578	5	0	inf	XP_021999354	han:110896199	serine-type endopeptidase activity (4252)	proteolysis (6508); plant-type cell wall modification (9827)	plasma membrane (5886); integral component of membrane (16021)
TRINITY_DN79804_c0_g1_i6.p1	TRINITY_DN79804_c0_g1~~TRINITY_DN79804_c0_g1_i6.p1 ORF type:complete len:482 (+),score=98.52 TRINITY_DN79804_c0_g1_i6:408-1853(+)	1000	9.96578	5	0	inf	XP_021976040	no kegg id	pyridoxal phosphate binding (30170); transaminase activity (8483); leukotriene C4 gamma-glutamyl transferase activity (103068); hypoglycin A gamma-glutamyl transpeptidase activity (102953)	biosynthetic process (9058); photorespiration (9853); response to hypoxia (1666); L-alanine catabolic process (42853); glycine metabolic process (6544)	peroxisome (5777); chloroplast (9507); apoplast (48046); plastid stroma (9532); vacuole (5773); cytosol (5829); mitochondrion (5739); nucleus (5634)
TRINITY_DN75188_c0_g1_i2.p1	TRINITY_DN75188_c0_g1~~TRINITY_DN75188_c0_g1_i2.p1 ORF type:5prime_partial len:377 (+),score=72.76 TRINITY_DN75188_c0_g1_i2:1-1131(+)	1000	9.96578	5	0	inf	XP_021976739	han:110872274	catalase activity (4096); heme binding (20037); metal ion binding (46872); phosphatidylinositol phosphate phosphatase activity (52866); protein binding (5515)	hydrogen peroxide catabolic process (42744); response to oxidative stress (6979); cellular oxidant detoxification (98869); oxidation-reduction process (55114); response to inorganic substance (10035); response to oxygen-containing compound (1901700); nitric oxide homeostasis (33484); protein nitrosylation (17014); response to salt (1902074); seed germination (9845); hydrogen peroxide biosynthetic…	peroxisome (5777); stromule (10319); cytosolic ribosome (22626); nucleus (5634); plasma membrane (5886); mitochondrion (5739); integral component of membrane (16021)
TRINITY_DN83381_c0_g1_i1.p1	TRINITY_DN83381_c0_g1~~TRINITY_DN83381_c0_g1_i1.p1 ORF type:3prime_partial len:1603 (+),score=294.24 TRINITY_DN83381_c0_g1_i1:222-5027(+)	1000	9.96578	5	0	inf	XP_022033769	han:110935725	U5 snRNA binding (30623); U6 snRNA binding (17070); isopeptidase activity (70122); metallopeptidase activity (8237); pre-mRNA intronic binding (97157); U2 snRNA binding (30620); second spliceosomal transesterification activity (386); U1 snRNA binding (30619)	mRNA splicing, via spliceosome (398); proteolysis (6508); ribonucleoprotein complex assembly (22618)	spliceosomal complex (5681); U5 snRNP (5682); catalytic complex (1902494)
TRINITY_DN71613_c5_g1_i4.p1	TRINITY_DN71613_c5_g1~~TRINITY_DN71613_c5_g1_i4.p1 ORF type:complete len:194 (+),score=32.92 TRINITY_DN71613_c5_g1_i4:259-840(+)	1000	9.96578	5	0	inf	XP_021993872	han:110890568	GTP binding (5525); GTPase activity (3924); unfolded protein binding (51082); calcium ion binding (5509)	intracellular protein transport (6886); vesicle-mediated transport (16192); regulation of ER to Golgi vesicle-mediated transport by GTP hydrolysis (90113); regulation of vesicle targeting, to, from or within Golgi (48209); positive regulation of protein exit from endoplasmic reticulum (70863); vesicle organization (16050); regulation of protein-containing complex assembly (43254); regulation of o…	endoplasmic reticulum (5783); Golgi apparatus (5794); COPII vesicle coat (30127)
TRINITY_DN73460_c0_g1_i5.p1	TRINITY_DN73460_c0_g1~~TRINITY_DN73460_c0_g1_i5.p1 ORF type:5prime_partial len:273 (+),score=49.20 TRINITY_DN73460_c0_g1_i5:2-820(+)	1000	9.96578	5	0	inf	XP_022039636	no kegg id	calcium ion binding (5509); protein binding (5515)	photosynthesis (15979)	photosystem II oxygen evolving complex (9654); extrinsic component of membrane (19898); thylakoid lumen (31977); chloroplast stroma (9570); chloroplast thylakoid (9534); cytosol (5829); integral component of membrane (16021)
TRINITY_DN80947_c0_g2_i1.p1	TRINITY_DN80947_c0_g2~~TRINITY_DN80947_c0_g2_i1.p1 ORF type:5prime_partial len:352 (-),score=53.51 TRINITY_DN80947_c0_g2_i1:356-1411(-)	1000	9.96578	5	0	inf	XP_022015312	han:110915000	isomerase activity (16853)
TRINITY_DN63364_c0_g2_i2.p1	TRINITY_DN63364_c0_g2~~TRINITY_DN63364_c0_g2_i2.p1 ORF type:internal len:168 (+),score=38.91 TRINITY_DN63364_c0_g2_i2:1-501(+)	1000	9.96578	5	0	inf	XP_021973355	han:110868490
TRINITY_DN76819_c0_g3_i2.p1	TRINITY_DN76819_c0_g3~~TRINITY_DN76819_c0_g3_i2.p1 ORF type:5prime_partial len:253 (+),score=83.28 TRINITY_DN76819_c0_g3_i2:2-760(+)	1000	9.96578	5	0	inf	XP_022039613	han:110942177	phosphoglycerate kinase activity (4618); ATP binding (5524); ADP binding (43531); protein kinase activity (4672)	glycolytic process (6096); positive regulation of oxidative phosphorylation (1903862); gluconeogenesis (6094); response to glucose (9749); response to molecule of bacterial origin (2237); response to light stimulus (9416); response to heat (9408); response to cadmium ion (46686); protein phosphorylation (6468)	cytosol (5829); plasmodesma (9506); apoplast (48046); chloroplast stroma (9570); vacuolar membrane (5774); nucleus (5634); plasma membrane (5886); Golgi apparatus (5794); mitochondrion (5739); integral component of membrane (16021)
TRINITY_DN72779_c0_g2_i3.p1	TRINITY_DN72779_c0_g2~~TRINITY_DN72779_c0_g2_i3.p1 ORF type:3prime_partial len:162 (+),score=24.43 TRINITY_DN72779_c0_g2_i3:142-624(+)	1000	9.96578	5	0	inf	XP_021993723	han:110890423	calcium ion binding (5509); electron transporter, transferring electrons within the cyclic electron transport pathway of photosynthesis activity (45156); RNA-DNA hybrid ribonuclease activity (4523); nucleic acid binding (3676)	photosynthesis (15979); electron transport chain (22900); RNA phosphodiester bond hydrolysis, endonucleolytic (90502)	photosystem II oxygen evolving complex (9654); extrinsic component of membrane (19898); chloroplast (9507); plastid thylakoid membrane (55035); thylakoid lumen (31977); plastid stroma (9532); cytosol (5829)
TRINITY_DN78604_c0_g1_i1.p1	TRINITY_DN78604_c0_g1~~TRINITY_DN78604_c0_g1_i1.p1 ORF type:complete len:556 (+),score=96.44 TRINITY_DN78604_c0_g1_i1:95-1762(+)	1000	9.96578	5	0	inf	XP_021987816	han:110884411	protoporphyrinogen oxidase activity (70818); oxidoreductase activity, acting on the CH-CH group of donors, oxygen as acceptor (16634); protein binding (5515)	protoporphyrinogen IX biosynthetic process (6782); oxidation-reduction process (55114); chlorophyll biosynthetic process (15995)	chloroplast envelope (9941); chloroplast thylakoid (9534); plastid inner membrane (9528); plastid thylakoid membrane (55035); cytosol (5829); integral component of membrane (16021)
TRINITY_DN77791_c0_g2_i1.p1	TRINITY_DN77791_c0_g2~~TRINITY_DN77791_c0_g2_i1.p1 ORF type:internal len:143 (+),score=27.62 TRINITY_DN77791_c0_g2_i1:1-426(+)	1000	9.96578	5	0	inf	XP_022008693	han:110908094	intramolecular oxidoreductase activity, transposing S-S bonds (16864); catalytic activity, acting on a protein (140096)	cell redox homeostasis (45454); lipid metabolic process (6629)	integral component of membrane (16021)
TRINITY_DN74347_c2_g1_i13.p1	TRINITY_DN74347_c2_g1~~TRINITY_DN74347_c2_g1_i13.p1 ORF type:5prime_partial len:424 (-),score=85.49 TRINITY_DN74347_c2_g1_i13:38-1309(-)	1000	9.96578	5	0	inf	XP_022037952	han:110940701	NADPH-hemoprotein reductase activity (3958); FMN binding (10181); NADP binding (50661); flavin adenine dinucleotide binding (50660); oxidoreductase activity, acting on paired donors, with incorporation or reduction of molecular oxygen, NAD(P)H as one donor, and incorporation of one atom of oxygen (16709); protein heterodimerization activity (46982); DNA binding (3677)	oxidation-reduction process (55114)	endoplasmic reticulum membrane (5789); endoplasmic reticulum (5783); cytosol (5829); integral component of membrane (16021); nucleosome (786); host cell nucleus (42025); plastid (9536); nucleus (5634)
TRINITY_DN75920_c0_g1_i3.p1	TRINITY_DN75920_c0_g1~~TRINITY_DN75920_c0_g1_i3.p1 ORF type:complete len:518 (-),score=114.24 TRINITY_DN75920_c0_g1_i3:188-1741(-)	1000	9.96578	5	0	inf	XP_021992581	no kegg id	glycine hydroxymethyltransferase activity (4372); pyridoxal phosphate binding (30170); serine binding (70905); cobalt ion binding (50897); methyltransferase activity (8168); zinc ion binding (8270); poly(U) RNA binding (8266); metalloendopeptidase activity (4222); protein binding (5515)	glycine biosynthetic process from serine (19264); tetrahydrofolate interconversion (35999); response to tetrahydrofolate (1904481); L-serine catabolic process (6565); cellular response to organic cyclic compound (71407); cellular response to organonitrogen compound (71417); methylation (32259); folic acid metabolic process (46655); cellular response to oxygen-containing compound (1901701); respon…	stromule (10319); apoplast (48046); chloroplast stroma (9570); cytosolic ribosome (22626); chloroplast thylakoid (9534); mitochondrion (5739); nucleus (5634); plasma membrane (5886); intracellular organelle lumen (70013); integral component of membrane (16021)
TRINITY_DN77286_c0_g1_i4.p1	TRINITY_DN77286_c0_g1~~TRINITY_DN77286_c0_g1_i4.p1 ORF type:5prime_partial len:590 (-),score=110.59 TRINITY_DN77286_c0_g1_i4:97-1866(-)	1000	9.96578	5	0	inf	XP_022019187	han:110919216	hydrolase activity, hydrolyzing O-glycosyl compounds (4553)	carbohydrate metabolic process (5975); cell wall macromolecule catabolic process (16998)	plant-type cell wall (9505); plasmodesma (9506); apoplast (48046); chloroplast (9507); mitochondrion (5739); integral component of membrane (16021)
TRINITY_DN73153_c1_g1_i2.p1	TRINITY_DN73153_c1_g1~~TRINITY_DN73153_c1_g1_i2.p1 ORF type:5prime_partial len:345 (+),score=56.95 TRINITY_DN73153_c1_g1_i2:3-1037(+)	1000	9.96578	5	0	inf	XP_022035105	han:110937001	methyltransferase activity (8168)	methylation (32259)	integral component of membrane (16021)
TRINITY_DN80210_c1_g1_i6.p1	TRINITY_DN80210_c1_g1~~TRINITY_DN80210_c1_g1_i6.p1 ORF type:5prime_partial len:723 (-),score=93.56 TRINITY_DN80210_c1_g1_i6:240-2408(-)	1000	9.96578	5	0	inf	XP_022012537	han:110912173	ATPase-coupled transmembrane transporter activity (42626); ATPase activity (16887); ATP binding (5524)	transmembrane transport (55085)	chloroplast envelope (9941); integral component of membrane (16021)
TRINITY_DN77173_c0_g2_i4.p1	TRINITY_DN77173_c0_g2~~TRINITY_DN77173_c0_g2_i4.p1 ORF type:5prime_partial len:149 (+),score=31.10 TRINITY_DN77173_c0_g2_i4:1-447(+)	1000	9.96578	5	0	inf	XP_022035257	han:110937154	serine-type endopeptidase activity (4252)	photosystem II repair (10206); proteolysis (6508)	chloroplast thylakoid lumen (9543)
TRINITY_DN80000_c1_g4_i2.p1	TRINITY_DN80000_c1_g4~~TRINITY_DN80000_c1_g4_i2.p1 ORF type:internal len:398 (+),score=74.05 TRINITY_DN80000_c1_g4_i2:3-1193(+)	1000	9.96578	5	0	inf	XP_022001221	han:110898706	phosphoribulokinase activity (8974); ATP binding (5524); disordered domain specific binding (97718); protein homodimerization activity (42803); hydrolase activity (16787)	carbohydrate metabolic process (5975); phosphorylation (16310); response to cold (9409); defense response to bacterium (42742)	chloroplast (9507); stromule (10319); apoplast (48046); plastid stroma (9532); supramolecular complex (99080); plastid thylakoid membrane (55035); integral component of membrane (16021)
TRINITY_DN75540_c0_g2_i1.p1	TRINITY_DN75540_c0_g2~~TRINITY_DN75540_c0_g2_i1.p1 ORF type:5prime_partial len:638 (+),score=97.06 TRINITY_DN75540_c0_g2_i1:1-1914(+)	1000	9.96578	5	0	inf	XP_022038124	han:110940861	transferase activity (16740); aspartic-type endopeptidase activity (4190); protein binding (5515); nucleic acid binding (3676)	protein glycosylation (6486); peptidyl-asparagine modification (18196); stomatal closure (90332); DNA integration (15074); proteolysis (6508)	oligosaccharyltransferase complex (8250); integral component of membrane (16021); Golgi apparatus (5794); mitochondrion (5739)
TRINITY_DN80770_c0_g1_i1.p1	TRINITY_DN80770_c0_g1~~TRINITY_DN80770_c0_g1_i1.p1 ORF type:3prime_partial len:678 (-),score=198.19 TRINITY_DN80770_c0_g1_i1:2-2032(-)	1000	9.96578	5	0	inf	XP_021976601	han:110872133	ATPase activity (16887); ATP binding (5524)
TRINITY_DN81653_c2_g1_i2.p1	TRINITY_DN81653_c2_g1~~TRINITY_DN81653_c2_g1_i2.p1 ORF type:complete len:1153 (+),score=247.98 TRINITY_DN81653_c2_g1_i2:91-3549(+)	1000	9.96578	5	0	inf	XP_022016153	han:110915725	rRNA binding (19843); structural constituent of ribosome (3735)	cell plate assembly (919); translation (6412)	trans-Golgi network (5802); early endosome (5769); ribosome (5840); plasma membrane (5886)
TRINITY_DN81096_c0_g1_i1.p1	TRINITY_DN81096_c0_g1~~TRINITY_DN81096_c0_g1_i1.p1 ORF type:complete len:527 (+),score=95.09 TRINITY_DN81096_c0_g1_i1:105-1685(+)	1000	9.96578	5	0	inf	XP_021994020	han:110890703	ubiquitin protein ligase activity (61630)	protein ubiquitination (16567); mRNA splicing, via spliceosome (398); DNA repair (6281); ribonucleoprotein complex assembly (22618)	Prp19 complex (974); U2-type catalytic step 1 spliceosome (71006); catalytic step 2 spliceosome (71013)
TRINITY_DN80550_c1_g1_i11.p1	TRINITY_DN80550_c1_g1~~TRINITY_DN80550_c1_g1_i11.p1 ORF type:5prime_partial len:516 (+),score=101.17 TRINITY_DN80550_c1_g1_i11:1-1548(+)	1000	9.96578	5	0	inf	XP_021987506	han:110884133	asparagine-tRNA ligase activity (4816); ATP binding (5524); nucleic acid binding (3676)	asparaginyl-tRNA aminoacylation (6421)	cytosol (5829)
TRINITY_DN76479_c1_g2_i3.p1	TRINITY_DN76479_c1_g2~~TRINITY_DN76479_c1_g2_i3.p1 ORF type:5prime_partial len:170 (-),score=28.04 TRINITY_DN76479_c1_g2_i3:157-666(-)	1000	9.96578	5	0	inf	XP_022000808	han:110898343	phenylalanine ammonia-lyase activity (45548); amino acid binding (16597)	cinnamic acid biosynthetic process (9800); erythrose 4-phosphate/phosphoenolpyruvate family amino acid catabolic process (1902222); L-phenylalanine metabolic process (6558); aromatic amino acid family catabolic process (9074); response to karrikin (80167); response to oxidative stress (6979)	cytoplasm (5737); protein-containing complex (32991)
TRINITY_DN72340_c2_g2_i4.p1	TRINITY_DN72340_c2_g2~~TRINITY_DN72340_c2_g2_i4.p1 ORF type:5prime_partial len:410 (+),score=77.92 TRINITY_DN72340_c2_g2_i4:3-1232(+)	1000	9.96578	5	0	inf	XP_022026690	han:110927332	cysteine synthase activity (4124); pyridoxal phosphate binding (30170); lyase activity (16829); ribosomal small subunit binding (43024); transition metal ion binding (46914); ATP binding (5524); ubiquitin-protein transferase activity (4842); hydrolase activity (16787)	cysteine biosynthetic process from serine (6535); double fertilization forming a zygote and endosperm (9567); pollen tube growth (9860); response to cadmium ion (46686); ribosomal subunit export from nucleus (54); translational termination (6415); translational initiation (6413); protein ubiquitination (16567)	cytoplasm (5737); apoplast (48046); intracellular vesicle (97708); organelle subcompartment (31984); endomembrane system (12505); intracellular membrane-bounded organelle (43231); organelle envelope (31967); integral component of membrane (16021)
TRINITY_DN81911_c1_g3_i5.p1	TRINITY_DN81911_c1_g3~~TRINITY_DN81911_c1_g3_i5.p1 ORF type:internal len:347 (+),score=84.12 TRINITY_DN81911_c1_g3_i5:3-1040(+)	1000	9.96578	5	0	inf	XP_022035896	han:110937748	transketolase activity (4802); sedoheptulose-7-phosphate:D-glyceraldehyde-3-phosphate glyceronetransferase activity (4801); metal ion binding (46872)	pentose-phosphate shunt (6098)	cytosol (5829); plastid (9536)
TRINITY_DN74056_c0_g1_i2.p1	TRINITY_DN74056_c0_g1~~TRINITY_DN74056_c0_g1_i2.p1 ORF type:5prime_partial len:318 (-),score=71.68 TRINITY_DN74056_c0_g1_i2:430-1383(-)	1000	9.96578	5	0	inf	XP_021972511	han:110867810	calcium ion binding (5509); protein kinase activity (4672); ATP binding (5524); calmodulin binding (5516)	protein phosphorylation (6468); peptidyl-serine modification (18209); intracellular signal transduction (35556)	nucleus (5634); cytoplasm (5737); membrane (16020)
TRINITY_DN71091_c0_g1_i2.p1	TRINITY_DN71091_c0_g1~~TRINITY_DN71091_c0_g1_i2.p1 ORF type:3prime_partial len:229 (-),score=55.42 TRINITY_DN71091_c0_g1_i2:1-684(-)	1000	9.96578	5	0	inf	XP_021988446	han:110885059	cysteine synthase activity (4124); pyridoxal phosphate binding (30170); lyase activity (16829); actin binding (3779); motor activity (3774); L-mimosine synthase activity (50461); beta-pyrazolylalanine synthase activity (47458); ATP binding (5524); sequence-specific DNA binding (43565); DNA-binding transcription factor activity (3700)	cysteine biosynthetic process from serine (6535); double fertilization forming a zygote and endosperm (9567); pollen tube growth (9860); response to cadmium ion (46686); actin filament organization (7015); aging (7568); regulation of transcription, DNA-templated (6355)	cytoplasm (5737); myosin complex (16459); apoplast (48046); whole membrane (98805); bounding membrane of organelle (98588); nucleus (5634); plasma membrane (5886); integral component of membrane (16021)
TRINITY_DN77524_c0_g1_i6.p1	TRINITY_DN77524_c0_g1~~TRINITY_DN77524_c0_g1_i6.p1 ORF type:internal len:266 (-),score=47.31 TRINITY_DN77524_c0_g1_i6:3-797(-)	1000	9.96578	5	0	inf	XP_021983526	han:110879387	cysteine-type peptidase activity (8234); endopeptidase activity (4175)	proteolysis (6508); cellular protein catabolic process (44257)	lysosome (5764); extracellular space (5615)
TRINITY_DN80852_c1_g1_i1.p1	TRINITY_DN80852_c1_g1~~TRINITY_DN80852_c1_g1_i1.p1 ORF type:3prime_partial len:353 (+),score=78.82 TRINITY_DN80852_c1_g1_i1:82-1137(+)	1000	9.96578	5	0	inf	XP_022038973	han:110941618	snoRNA binding (30515); adenylate kinase activity (4017); ATP binding (5524)	nucleoside monophosphate phosphorylation (46940); phosphorylation (16310)	box C/D snoRNP complex (31428); small-subunit processome (32040); plasmodesma (9506); cell wall (5618); cytosol (5829); integral component of membrane (16021)
TRINITY_DN82843_c0_g1_i6.p1	TRINITY_DN82843_c0_g1~~TRINITY_DN82843_c0_g1_i6.p1 ORF type:3prime_partial len:1262 (+),score=265.66 TRINITY_DN82843_c0_g1_i6:224-4006(+)	1000	9.96578	5	0	inf	XP_021984311	no kegg id
TRINITY_DN76862_c1_g2_i1.p1	TRINITY_DN76862_c1_g2~~TRINITY_DN76862_c1_g2_i1.p1 ORF type:complete len:294 (+),score=19.96 TRINITY_DN76862_c1_g2_i1:91-972(+)	1000	9.96578	5	0	inf	XP_021970125	han:110865209	xyloglucan:xyloglucosyl transferase activity (16762); hydrolase activity, hydrolyzing O-glycosyl compounds (4553); carbohydrate binding (30246); protein-cysteine S-palmitoyltransferase activity (19706)	xyloglucan metabolic process (10411); cell wall biogenesis (42546); cell wall organization (71555)	apoplast (48046); cell wall (5618); integral component of membrane (16021)
TRINITY_DN80121_c2_g3_i3.p1	TRINITY_DN80121_c2_g3~~TRINITY_DN80121_c2_g3_i3.p1 ORF type:3prime_partial len:398 (-),score=62.99 TRINITY_DN80121_c2_g3_i3:3-1193(-)	1000	9.96578	5	0	inf	XP_022029561	han:110930558	Rab GDP-dissociation inhibitor activity (5093); Rab GTPase binding (17137); GTPase activator activity (5096); transferase activity (16740); nucleic acid binding (3676)	small GTPase mediated signal transduction (7264); regulation of catalytic activity (50790); protein transport (15031); vesicle-mediated transport (16192); positive regulation of molecular function (44093)	cytoplasm (5737); integral component of membrane (16021)
TRINITY_DN71040_c0_g1_i2.p1	TRINITY_DN71040_c0_g1~~TRINITY_DN71040_c0_g1_i2.p1 ORF type:5prime_partial len:391 (+),score=66.48 TRINITY_DN71040_c0_g1_i2:3-1175(+)	1000	9.96578	5	0	inf	XP_022021533	no kegg id	DNA binding (3677); ATP binding (5524); protein-DNA loading ATPase activity (33170); DNA-directed DNA polymerase activity (3887)	DNA replication (6260); negative regulation of defense response (31348); DNA repair (6281); defense response (6952); DNA biosynthetic process (71897)	DNA replication factor C complex (5663); nucleus (5634)
TRINITY_DN72047_c0_g3_i1.p1	TRINITY_DN72047_c0_g3~~TRINITY_DN72047_c0_g3_i1.p1 ORF type:5prime_partial len:220 (-),score=57.43 TRINITY_DN72047_c0_g3_i1:126-785(-)	1000	9.96578	5	0	inf	XP_021971236	han:110866391	unfolded protein binding (51082); metalloendopeptidase activity (4222)	protein targeting to membrane (6612); proteolysis (6508)	nascent polypeptide-associated complex (5854); plasmodesma (9506); cytosolic ribosome (22626); Golgi apparatus (5794); plastid (9536); integral component of membrane (16021)
TRINITY_DN79635_c0_g1_i3.p1	TRINITY_DN79635_c0_g1~~TRINITY_DN79635_c0_g1_i3.p1 ORF type:5prime_partial len:532 (+),score=78.63 TRINITY_DN79635_c0_g1_i3:2-1597(+)	1000	9.96578	5	0	inf	XP_021996994	han:110894122	pyridoxal phosphate binding (30170); metallopeptidase activity (8237); threonine synthase activity (4795); zinc ion binding (8270)	cellular amino acid metabolic process (6520); proteolysis (6508); carboxylic acid biosynthetic process (46394); organonitrogen compound biosynthetic process (1901566)
TRINITY_DN80053_c0_g2_i3.p1	TRINITY_DN80053_c0_g2~~TRINITY_DN80053_c0_g2_i3.p1 ORF type:internal len:811 (+),score=95.94 TRINITY_DN80053_c0_g2_i3:3-2432(+)	1000	9.96578	5	0	inf	XP_022026449	han:110927144	oxidoreductase activity, acting on single donors with incorporation of molecular oxygen, incorporation of two atoms of oxygen (16702); metal ion binding (46872); structural constituent of ribosome (3735)	oxylipin biosynthetic process (31408); oxidation-reduction process (55114); lipid modification (30258); green leaf volatile biosynthetic process (10597); translation (6412)	chloroplast (9507); ribosome (5840)
TRINITY_DN81892_c1_g1_i4.p1	TRINITY_DN81892_c1_g1~~TRINITY_DN81892_c1_g1_i4.p1 ORF type:5prime_partial len:279 (+),score=68.61 TRINITY_DN81892_c1_g1_i4:1-837(+)	1000	9.96578	5	0	inf	XP_022035910	han:110937759	translation initiation factor activity (3743); mRNA binding (3729)	formation of cytoplasmic translation initiation complex (1732)	eukaryotic 48S preinitiation complex (33290); eukaryotic 43S preinitiation complex (16282); eukaryotic translation initiation factor 3 complex (5852); plasma membrane (5886); integral component of membrane (16021)
TRINITY_DN73868_c1_g1_i14.p1	TRINITY_DN73868_c1_g1~~TRINITY_DN73868_c1_g1_i14.p1 ORF type:5prime_partial len:163 (+),score=40.41 TRINITY_DN73868_c1_g1_i14:1-489(+)	1000	9.96578	5	0	inf	XP_022029817	han:110930754	GTPase activity (3924); GTP binding (5525)	intracellular protein transport (6886)	endomembrane system (12505)
TRINITY_DN82530_c5_g1_i1.p1	TRINITY_DN82530_c5_g1~~TRINITY_DN82530_c5_g1_i1.p1 ORF type:internal len:207 (-),score=68.19 TRINITY_DN82530_c5_g1_i1:3-620(-)	1000	9.96578	5	0	inf	XP_021982246	han:110878276	FMN binding (10181); oxidoreductase activity (16491); flavin adenine dinucleotide binding (50660); NADP binding (50661)	oxidation-reduction process (55114)	integral component of membrane (16021); endoplasmic reticulum membrane (5789); cytosol (5829)
TRINITY_DN71482_c2_g3_i5.p1	TRINITY_DN71482_c2_g3~~TRINITY_DN71482_c2_g3_i5.p1 ORF type:complete len:596 (-),score=69.91 TRINITY_DN71482_c2_g3_i5:253-2040(-)	1000	9.96578	5	0	inf	XP_022012853	han:110912451	phosphatidylinositol phosphate phosphatase activity (52866); protein kinase activity (4672); ATP binding (5524)	dephosphorylation (16311); phosphatidylinositol metabolic process (46488); lipid modification (30258); root hair cell tip growth (48768); response to salt stress (9651); glycerophospholipid biosynthetic process (46474); response to wounding (9611); protein phosphorylation (6468)	endoplasmic reticulum (5783); integral component of membrane (16021); root hair tip (35619); pollen tube tip (90404); plasma membrane of cell tip (31520); plasmodesma (9506); endoplasmic reticulum membrane (5789); cytoplasmic vesicle membrane (30659); cytosol (5829)
TRINITY_DN80406_c0_g1_i6.p1	TRINITY_DN80406_c0_g1~~TRINITY_DN80406_c0_g1_i6.p1 ORF type:internal len:462 (+),score=77.21 TRINITY_DN80406_c0_g1_i6:3-1385(+)	1000	9.96578	5	0	inf	XP_021988057	han:110884640	peptidyl-prolyl cis-trans isomerase activity (3755)	protein peptidyl-prolyl isomerization (413)	thylakoid lumen (31977); chloroplast thylakoid membrane (9535); integral component of membrane (16021)
TRINITY_DN83181_c1_g1_i6.p1	TRINITY_DN83181_c1_g1~~TRINITY_DN83181_c1_g1_i6.p1 ORF type:5prime_partial len:385 (+),score=64.54 TRINITY_DN83181_c1_g1_i6:1-1155(+)	1000	9.96578	5	0	inf	XP_022029122	no kegg id	hydrolase activity (16787)
TRINITY_DN78710_c0_g2_i3.p1	TRINITY_DN78710_c0_g2~~TRINITY_DN78710_c0_g2_i3.p1 ORF type:internal len:326 (+),score=52.41 TRINITY_DN78710_c0_g2_i3:3-977(+)	1000	9.96578	5	0	inf	XP_022025833	han:110926389	tryptophan-tRNA ligase activity (4830); ATP binding (5524)	tryptophanyl-tRNA aminoacylation (6436); transcription, DNA-templated (6351)	cytosol (5829)
TRINITY_DN81947_c0_g1_i9.p1	TRINITY_DN81947_c0_g1~~TRINITY_DN81947_c0_g1_i9.p1 ORF type:internal len:378 (+),score=46.40 TRINITY_DN81947_c0_g1_i9:3-1133(+)	1000	9.96578	5	0	inf	XP_021988105	han:110884690	farnesyl-diphosphate farnesyltransferase activity (4310); squalene synthase activity (51996); metal ion binding (46872)	lipid biosynthetic process (8610); isoprenoid metabolic process (6720); response to jasmonic acid (9753); response to molecule of fungal origin (2238); phospholipid metabolic process (6644); response to vanadate(3-) (1902438); saponin biosynthetic process (16135); response to nitric oxide (71731); cellular biosynthetic process (44249); response to salicylic acid (9751); response to ethylene (9723…	endoplasmic reticulum membrane (5789); integral component of membrane (16021); endoplasmic reticulum (5783)
TRINITY_DN83111_c2_g1_i1.p1	TRINITY_DN83111_c2_g1~~TRINITY_DN83111_c2_g1_i1.p1 ORF type:3prime_partial len:530 (+),score=97.87 TRINITY_DN83111_c2_g1_i1:276-1862(+)	1000	9.96578	5	0	inf	XP_022038170	han:110940910	lipid binding (8289)	lipid transport (6869)	integral component of membrane (16021)
TRINITY_DN75289_c1_g2_i1.p1	TRINITY_DN75289_c1_g2~~TRINITY_DN75289_c1_g2_i1.p1 ORF type:internal len:292 (-),score=59.90 TRINITY_DN75289_c1_g2_i1:3-875(-)	1000	9.96578	5	0	inf	XP_022000003	han:110897550	RNA binding (3723)
TRINITY_DN81925_c0_g1_i5.p1	TRINITY_DN81925_c0_g1~~TRINITY_DN81925_c0_g1_i5.p1 ORF type:5prime_partial len:1067 (+),score=208.38 TRINITY_DN81925_c0_g1_i5:1-3201(+)	1000	9.96578	5	0	inf	XP_021982967	no kegg id	RNA binding (3723)	tRNA-containing ribonucleoprotein complex export from nucleus (71431); tRNA transport (51031); ncRNA export from nucleus (97064); rRNA processing (6364)	nucleolus (5730); CURI complex (32545); 90S preribosome (30686); small-subunit processome (32040); cytosol (5829)
TRINITY_DN82904_c0_g1_i2.p1	TRINITY_DN82904_c0_g1~~TRINITY_DN82904_c0_g1_i2.p1 ORF type:internal len:746 (+),score=243.73 TRINITY_DN82904_c0_g1_i2:3-2237(+)	1000	9.96578	5	0	inf	XP_021987645	han:110884259	GTP binding (5525); hydrolase activity, acting on acid anhydrides (16817)	protein targeting to chloroplast (45036)	chloroplast outer membrane (9707)
TRINITY_DN81226_c3_g1_i6.p1	TRINITY_DN81226_c3_g1~~TRINITY_DN81226_c3_g1_i6.p1 ORF type:3prime_partial len:478 (+),score=63.82 TRINITY_DN81226_c3_g1_i6:236-1666(+)	1000	9.96578	5	0	inf	XP_022012951	no kegg id	thiamine pyrophosphate binding (30976); carboxy-lyase activity (16831); magnesium ion binding (287)	response to hypoxia (1666)	cytosol (5829)
TRINITY_DN78724_c0_g1_i2.p1	TRINITY_DN78724_c0_g1~~TRINITY_DN78724_c0_g1_i2.p1 ORF type:5prime_partial len:269 (+),score=46.62 TRINITY_DN78724_c0_g1_i2:1-807(+)	1000	9.96578	5	0	inf	XP_021993153	han:110889881	acyl-CoA dehydrogenase activity (3995); flavin adenine dinucleotide binding (50660); acyl-CoA oxidase activity (3997)	oxidation-reduction process (55114); embryo development ending in seed dormancy (9793); fatty acid catabolic process (9062); lipid modification (30258); short-chain fatty acid metabolic process (46459)	microbody (42579); cytosol (5829)
TRINITY_DN81552_c2_g1_i2.p1	TRINITY_DN81552_c2_g1~~TRINITY_DN81552_c2_g1_i2.p1 ORF type:complete len:633 (+),score=143.62 TRINITY_DN81552_c2_g1_i2:239-2137(+)	1000	9.96578	5	0	inf	XP_021973325	han:110868471	formate-tetrahydrofolate ligase activity (4329); ATP binding (5524)	response to cadmium ion (46686)	apoplast (48046); cytosol (5829); chloroplast (9507); plasma membrane (5886)
TRINITY_DN81816_c0_g1_i19.p1	TRINITY_DN81816_c0_g1~~TRINITY_DN81816_c0_g1_i19.p1 ORF type:complete len:325 (+),score=47.80 TRINITY_DN81816_c0_g1_i19:1165-2139(+)	1000	9.96578	5	0	inf	XP_022000689	han:110898239	3-oxo-lignoceroyl-CoA reductase activity (102341); 3-oxo-arachidoyl-CoA reductase activity (102339); 3-oxo-cerotoyl-CoA reductase activity (102342); 3-oxo-behenoyl-CoA reductase activity (102340); protochlorophyllide reductase activity (16630)	oxidation-reduction process (55114)
TRINITY_DN75489_c2_g1_i1.p1	TRINITY_DN75489_c2_g1~~TRINITY_DN75489_c2_g1_i1.p1 ORF type:internal len:212 (+),score=31.89 TRINITY_DN75489_c2_g1_i1:2-634(+)	1000	9.96578	5	0	inf	XP_021987620	no kegg id	fumarylacetoacetase activity (4334); metal ion binding (46872); chaperone binding (51087)	tyrosine catabolic process (6572); erythrose 4-phosphate/phosphoenolpyruvate family amino acid catabolic process (1902222); L-phenylalanine metabolic process (6558); homogentisate catabolic process (1902000); cell death (8219)	cytosol (5829); extracellular region (5576)
TRINITY_DN83256_c0_g1_i4.p1	TRINITY_DN83256_c0_g1~~TRINITY_DN83256_c0_g1_i4.p1 ORF type:complete len:474 (-),score=32.43 TRINITY_DN83256_c0_g1_i4:375-1796(-)	1000	9.96578	5	0	inf	YP_588113	han:4055585	chlorophyll binding (16168); electron transporter, transferring electrons within the cyclic electron transport pathway of photosynthesis activity (45156); metal ion binding (46872); ATP binding (5524)	photosynthetic electron transport in photosystem II (9772); protein-chromophore linkage (18298)	photosystem II (9523); thylakoid membrane (42651); plastid (9536); organelle subcompartment (31984); integral component of membrane (16021)
TRINITY_DN80852_c1_g2_i3.p1	TRINITY_DN80852_c1_g2~~TRINITY_DN80852_c1_g2_i3.p1 ORF type:5prime_partial len:500 (+),score=151.76 TRINITY_DN80852_c1_g2_i3:1-1500(+)	1000	9.96578	5	0	inf	XP_021984124	no kegg id	snoRNA binding (30515); adenylate kinase activity (4017); ATP binding (5524)	nucleoside monophosphate phosphorylation (46940); phosphorylation (16310)	box C/D snoRNP complex (31428); small-subunit processome (32040); plasmodesma (9506); cell wall (5618); cytosol (5829)
TRINITY_DN73821_c0_g1_i2.p1	TRINITY_DN73821_c0_g1~~TRINITY_DN73821_c0_g1_i2.p1 ORF type:5prime_partial len:429 (+),score=50.64 TRINITY_DN73821_c0_g1_i2:1-1287(+)	1000	9.96578	5	0	inf	XP_022009745	han:110909040	protein serine/threonine kinase activity (4674); ATP binding (5524)	peptidyl-threonine phosphorylation (18107); peptidyl-serine phosphorylation (18105); regulation of cell cycle (51726)	protein kinase CK2 complex (5956); cytosol (5829); nucleus (5634)
TRINITY_DN68374_c1_g1_i1.p1	TRINITY_DN68374_c1_g1~~TRINITY_DN68374_c1_g1_i1.p1 ORF type:complete len:253 (-),score=34.57 TRINITY_DN68374_c1_g1_i1:229-987(-)	1000	9.96578	5	0	inf	XP_021978330	han:110873657	asparagine synthase (glutamine-hydrolyzing) activity (4066)
TRINITY_DN53503_c0_g1_i1.p1	TRINITY_DN53503_c0_g1~~TRINITY_DN53503_c0_g1_i1.p1 ORF type:internal len:117 (+),score=23.98 TRINITY_DN53503_c0_g1_i1:3-350(+)	1000	9.96578	5	0	inf	XP_021969707	han:110864851	2-alkenal reductase [NAD(P)+] activity (32440); ubiquitin-like modifier activating enzyme activity (8641); ATP binding (5524); hydrolase activity (16787)	regulation of hypoxia-induced intrinsic apoptotic signaling pathway (1903297); negative regulation of cellular response to hypoxia (1900038); cellular response to hypoxia (71456); negative regulation of intrinsic apoptotic signaling pathway (2001243); oxidation-reduction process (55114)	endoplasmic reticulum chaperone complex (34663); endoplasmic reticulum lumen (5788); secretory vesicle (99503); vacuolar membrane (5774); Golgi apparatus (5794); cytosol (5829)
TRINITY_DN69648_c0_g1_i2.p1	TRINITY_DN69648_c0_g1~~TRINITY_DN69648_c0_g1_i2.p1 ORF type:complete len:230 (+),score=30.12 TRINITY_DN69648_c0_g1_i2:195-884(+)	1000	9.96578	5	0	inf	XP_021981602	han:110877717		ribosome biogenesis (42254)	ribosome (5840)
TRINITY_DN75816_c0_g1_i11.p1	TRINITY_DN75816_c0_g1~~TRINITY_DN75816_c0_g1_i11.p1 ORF type:complete len:852 (+),score=164.41 TRINITY_DN75816_c0_g1_i11:217-2772(+)	1000	9.96578	5	0	inf	XP_022038109	han:110940842	glutamate-ammonia ligase activity (4356); hydrolase activity (16787); protein self-association (43621); gamma-tubulin binding (43015)	glutamine biosynthetic process (6542); root cap development (48829); lateral root formation (10311); response to abscisic acid (9737); response to bacterium (9617); plant-type cell wall organization (9664)	cytosol (5829); extracellular region (5576); integral component of membrane (16021)
TRINITY_DN79216_c0_g1_i2.p1	TRINITY_DN79216_c0_g1~~TRINITY_DN79216_c0_g1_i2.p1 ORF type:3prime_partial len:415 (+),score=83.64 TRINITY_DN79216_c0_g1_i2:265-1506(+)	1000	9.96578	5	0	inf	XP_022025609	no kegg id	RNA helicase activity (3724); ATP binding (5524); RNA binding (3723)		P granule (43186); nucleus (5634)
TRINITY_DN77723_c0_g1_i3.p1	TRINITY_DN77723_c0_g1~~TRINITY_DN77723_c0_g1_i3.p1 ORF type:5prime_partial len:521 (-),score=47.28 TRINITY_DN77723_c0_g1_i3:97-1659(-)	1000	9.96578	5	0	inf	XP_022008936	han:110908322	oxidoreductase activity, acting on paired donors, with incorporation or reduction of molecular oxygen (16705); iron ion binding (5506); monooxygenase activity (4497); heme binding (20037)	oxidation-reduction process (55114); response to auxin (9733); flavonoid biosynthetic process (9813)	integral component of membrane (16021); endoplasmic reticulum membrane (5789); endoplasmic reticulum (5783)
TRINITY_DN73775_c0_g1_i5.p1	TRINITY_DN73775_c0_g1~~TRINITY_DN73775_c0_g1_i5.p1 ORF type:5prime_partial len:622 (+),score=68.27 TRINITY_DN73775_c0_g1_i5:1-1866(+)	1000	9.96578	5	0	inf	XP_021970199	han:110865270	hydrolase activity, hydrolyzing O-glycosyl compounds (4553); zinc ion binding (8270); structural constituent of ribosome (3735)	carbohydrate metabolic process (5975); nectar secretion (71836); cellular catabolic process (44248); organic substance catabolic process (1901575); cellular macromolecule metabolic process (44260); peptide biosynthetic process (43043); gene expression (10467); macromolecule biosynthetic process (9059); protein metabolic process (19538)	cell wall (5618); extracellular region (5576); ribosome (5840); integral component of membrane (16021)
TRINITY_DN68259_c1_g1_i2.p1	TRINITY_DN68259_c1_g1~~TRINITY_DN68259_c1_g1_i2.p1 ORF type:5prime_partial len:137 (+),score=16.90 TRINITY_DN68259_c1_g1_i2:1-411(+)	1000	9.96578	5	0	inf	XP_022004534	han:110902108	methyltransferase activity (8168); lyase activity (16829)	methylation (32259)	trans-Golgi network (5802); endosome (5768); integral component of membrane (16021); vacuolar membrane (5774); plasmodesma (9506); nucleus (5634)
TRINITY_DN80472_c0_g4_i1.p1	TRINITY_DN80472_c0_g4~~TRINITY_DN80472_c0_g4_i1.p1 ORF type:3prime_partial len:180 (-),score=34.57 TRINITY_DN80472_c0_g4_i1:3-539(-)	1000	9.96578	5	0	inf	XP_022030076	han:110930994	GDP-mannose 3,5-epimerase activity (47918); NAD binding (51287)	L-ascorbic acid biosynthetic process (19853)
TRINITY_DN73636_c2_g1_i1.p1	TRINITY_DN73636_c2_g1~~TRINITY_DN73636_c2_g1_i1.p1 ORF type:5prime_partial len:183 (+),score=39.71 TRINITY_DN73636_c2_g1_i1:1-549(+)	1000	9.96578	5	0	inf	XP_022006487	han:110904932	superoxide dismutase activity (4784); metal ion binding (46872); structural constituent of ribosome (3735)	removal of superoxide radicals (19430); oxidation-reduction process (55114); response to zinc ion (10043); embryo development ending in seed dormancy (9793); response to abscisic acid (9737); response to osmotic stress (6970); defense response to bacterium (42742); translation (6412)	mitochondrion (5739); intracellular organelle lumen (70013); ribosome (5840)
TRINITY_DN82254_c5_g1_i5.p1	TRINITY_DN82254_c5_g1~~TRINITY_DN82254_c5_g1_i5.p1 ORF type:5prime_partial len:181 (+),score=14.98 TRINITY_DN82254_c5_g1_i5:1-543(+)	1000	9.96578	5	0	inf	XP_021997190	han:110894294	oxidoreductase activity (16491); cyclopropane-fatty-acyl-phospholipid synthase activity (8825)	oxidation-reduction process (55114); lipid biosynthetic process (8610); methylation (32259)
TRINITY_DN74239_c0_g1_i1.p1	TRINITY_DN74239_c0_g1~~TRINITY_DN74239_c0_g1_i1.p1 ORF type:complete len:400 (-),score=44.90 TRINITY_DN74239_c0_g1_i1:309-1508(-)	1000	9.96578	5	0	inf	XP_021976080	han:110871669	pectate lyase activity (30570); metal ion binding (46872)	pectin catabolic process (45490); seed trichome elongation (90378)	primary cell wall (9530); mitochondrion (5739); integral component of membrane (16021)
TRINITY_DN67292_c0_g1_i2.p1	TRINITY_DN67292_c0_g1~~TRINITY_DN67292_c0_g1_i2.p1 ORF type:internal len:202 (-),score=53.38 TRINITY_DN67292_c0_g1_i2:1-603(-)	1000	9.96578	5	0	inf	XP_021990207	no kegg id	peptide alpha-N-acetyltransferase activity (4596)	N-terminal peptidyl-methionine acetylation (17196)	cytoplasm (5737); integral component of membrane (16021)
TRINITY_DN68540_c0_g1_i1.p1	TRINITY_DN68540_c0_g1~~TRINITY_DN68540_c0_g1_i1.p1 ORF type:internal len:338 (-),score=50.61 TRINITY_DN68540_c0_g1_i1:2-1012(-)	1000	9.96578	5	0	inf	XP_022029607	han:110930584	copper ion binding (5507); oxidoreductase activity (16491)	oxidation-reduction process (55114)	anchored component of plasma membrane (46658); integral component of membrane (16021)
TRINITY_DN69546_c1_g1_i2.p1	TRINITY_DN69546_c1_g1~~TRINITY_DN69546_c1_g1_i2.p1 ORF type:5prime_partial len:285 (-),score=34.52 TRINITY_DN69546_c1_g1_i2:134-988(-)	1000	9.96578	5	0	inf	XP_022027480	han:110928755	peptidyl-prolyl cis-trans isomerase activity (3755)	protein peptidyl-prolyl isomerization (413)	thylakoid lumen (31977); chloroplast (9507)
TRINITY_DN80258_c0_g1_i2.p1	TRINITY_DN80258_c0_g1~~TRINITY_DN80258_c0_g1_i2.p1 ORF type:complete len:774 (-),score=138.62 TRINITY_DN80258_c0_g1_i2:443-2764(-)	1000	9.96578	5	0	inf	XP_022021550	han:110921520	primary amine oxidase activity (8131); copper ion binding (5507); quinone binding (48038); ATP binding (5524)	amine metabolic process (9308); oxidation-reduction process (55114)
TRINITY_DN79013_c1_g1_i4.p1	TRINITY_DN79013_c1_g1~~TRINITY_DN79013_c1_g1_i4.p1 ORF type:5prime_partial len:332 (-),score=73.98 TRINITY_DN79013_c1_g1_i4:160-1155(-)	1000	9.96578	5	0	inf	XP_021983324	han:110879214	serine-type endopeptidase activity (4252)	proteolysis (6508)
TRINITY_DN81657_c1_g2_i1.p1	TRINITY_DN81657_c1_g2~~TRINITY_DN81657_c1_g2_i1.p1 ORF type:5prime_partial len:157 (+),score=52.81 TRINITY_DN81657_c1_g2_i1:1-471(+)	1000	9.96578	5	0	inf	XP_021976713	han:110872247	phosphatidylcholine binding (31210); phosphatidylserine binding (1786); nickel cation binding (16151); copper ion binding (5507); actin binding (3779); calcium ion binding (5509)	response to water (9415); cold acclimation (9631); response to abscisic acid (9737); regulation of membrane permeability (90559); protein stabilization (50821); heat acclimation (10286); regulation of seed germination (10029); response to gibberellin (9739); defense response to fungus (50832); response to osmotic stress (6970)	cytosol (5829); extrinsic component of membrane (19898); Golgi apparatus (5794); plasmodesma (9506); nucleus (5634); chloroplast (9507); mitochondrion (5739); plasma membrane (5886)
TRINITY_DN76861_c2_g4_i2.p1	TRINITY_DN76861_c2_g4~~TRINITY_DN76861_c2_g4_i2.p1 ORF type:3prime_partial len:325 (+),score=83.62 TRINITY_DN76861_c2_g4_i2:358-1329(+)	1000	9.96578	5	0	inf	XP_022036386	han:110938237	RNA binding (3723)
TRINITY_DN79198_c0_g1_i1.p1	TRINITY_DN79198_c0_g1~~TRINITY_DN79198_c0_g1_i1.p1 ORF type:5prime_partial len:206 (+),score=49.46 TRINITY_DN79198_c0_g1_i1:2-619(+)	1000	9.96578	5	0	inf	XP_022005947	han:110904397	UDP-glucuronate decarboxylase activity (48040); NAD+ binding (70403)	D-xylose metabolic process (42732); UDP-D-xylose biosynthetic process (33320)	integral component of membrane (16021); cytoplasm (5737); organelle subcompartment (31984); endomembrane system (12505); intracellular vesicle (97708); bounding membrane of organelle (98588); intracellular membrane-bounded organelle (43231)
TRINITY_DN74942_c3_g1_i2.p1	TRINITY_DN74942_c3_g1~~TRINITY_DN74942_c3_g1_i2.p1 ORF type:5prime_partial len:594 (+),score=63.49 TRINITY_DN74942_c3_g1_i2:2-1783(+)	1000	9.96578	5	0	inf	XP_022016011	han:110915593	hydroxymethylglutaryl-CoA reductase (NADPH) activity (4420); hydroxymethylglutaryl-CoA reductase activity (42282)	coenzyme A metabolic process (15936); isoprenoid biosynthetic process (8299); oxidation-reduction process (55114); sterol biosynthetic process (16126); triterpenoid metabolic process (6722); saponin biosynthetic process (16135); response to jasmonic acid (9753); acetyl-CoA metabolic process (6084); isopentenyl diphosphate metabolic process (46490); response to absence of light (9646); phospholipi…	endoplasmic reticulum membrane (5789); endoplasmic reticulum (5783); microbody membrane (31903); peroxisome (5777); integral component of membrane (16021); plastid membrane (42170); chloroplast envelope (9941); mitochondrial membrane (31966)
TRINITY_DN81978_c1_g1_i10.p1	TRINITY_DN81978_c1_g1~~TRINITY_DN81978_c1_g1_i10.p1 ORF type:5prime_partial len:384 (+),score=64.52 TRINITY_DN81978_c1_g1_i10:3-1154(+)	1000	9.96578	5	0	inf	XP_021976889	han:110872406	O-phospho-L-serine:2-oxoglutarate aminotransferase activity (4648); pyridoxal phosphate binding (30170); protein homodimerization activity (42803); nucleotidyltransferase activity (16779); RNA binding (3723)	L-serine biosynthetic process (6564); response to cadmium ion (46686); RNA processing (6396)	chloroplast stroma (9570); host cell nucleus (42025); chloroplast thylakoid (9534); cytosol (5829)
TRINITY_DN80423_c3_g1_i5.p1	TRINITY_DN80423_c3_g1~~TRINITY_DN80423_c3_g1_i5.p1 ORF type:complete len:812 (+),score=142.50 TRINITY_DN80423_c3_g1_i5:151-2586(+)	1000	9.96578	5	0	inf	XP_021997863	no kegg id
TRINITY_DN77535_c1_g1_i10.p1	TRINITY_DN77535_c1_g1~~TRINITY_DN77535_c1_g1_i10.p1 ORF type:5prime_partial len:365 (+),score=58.04 TRINITY_DN77535_c1_g1_i10:2-1096(+)	1000	9.96578	5	0	inf	XP_021969790	han:110864930	translation initiation factor activity (3743); RNA helicase activity (3724); ATP binding (5524); mRNA binding (3729)	translational initiation (6413); nuclear-transcribed mRNA catabolic process, nonsense-mediated decay (184); mRNA transport (51028); regulation of translation (6417); RNA splicing (8380); mRNA processing (6397); response to hypoxia (1666)	catalytic step 2 spliceosome (71013); nucleolus (5730); exon-exon junction complex (35145); nuclear speck (16607); cytosol (5829); integral component of membrane (16021)
TRINITY_DN80976_c0_g1_i7.p1	TRINITY_DN80976_c0_g1~~TRINITY_DN80976_c0_g1_i7.p1 ORF type:internal len:428 (+),score=69.08 TRINITY_DN80976_c0_g1_i7:3-1283(+)	1000	9.96578	5	0	inf	XP_021984499	han:110880220	histone acetyltransferase activity (4402); protein binding (5515); metal ion binding (46872)	chromatin organization (6325); response to UV-B (10224); flower development (9908); internal peptidyl-lysine acetylation (18393); cell differentiation (30154); DNA repair (6281)	nucleus (5634); Cul4-RING E3 ubiquitin ligase complex (80008); cytosol (5829); intracellular organelle lumen (70013); mitochondrion (5739); intracellular non-membrane-bounded organelle (43232)
TRINITY_DN79413_c0_g2_i8.p1	TRINITY_DN79413_c0_g2~~TRINITY_DN79413_c0_g2_i8.p1 ORF type:5prime_partial len:133 (+),score=14.32 TRINITY_DN79413_c0_g2_i8:3-401(+)	1000	9.96578	5	0	inf	XP_021994893	han:110891501	isomerase activity (16853)		microbody (42579)
TRINITY_DN80857_c3_g1_i4.p1	TRINITY_DN80857_c3_g1~~TRINITY_DN80857_c3_g1_i4.p1 ORF type:3prime_partial len:246 (-),score=36.43 TRINITY_DN80857_c3_g1_i4:3-737(-)	1000	9.96578	5	0	inf	XP_022005732	han:110904212	transferase activity, transferring glycosyl groups (16757)	mannosylation (97502)	Golgi apparatus (5794); integral component of membrane (16021)
TRINITY_DN74967_c3_g1_i10.p1	TRINITY_DN74967_c3_g1~~TRINITY_DN74967_c3_g1_i10.p1 ORF type:complete len:209 (+),score=28.04 TRINITY_DN74967_c3_g1_i10:166-792(+)	1000	9.96578	5	0	inf	XP_021978208	han:110873563	GTPase activity (3924); GTP binding (5525)
TRINITY_DN79493_c0_g1_i3.p1	TRINITY_DN79493_c0_g1~~TRINITY_DN79493_c0_g1_i3.p1 ORF type:3prime_partial len:455 (-),score=83.30 TRINITY_DN79493_c0_g1_i3:1-1362(-)	1000	9.96578	5	0	inf	XP_022012060	han:110911738	proline-tRNA ligase activity (4827); ATP binding (5524)	prolyl-tRNA aminoacylation (6433)	aminoacyl-tRNA synthetase multienzyme complex (17101); cytoplasm (5737); plasmodesma (9506)
TRINITY_DN78799_c0_g1_i4.p1	TRINITY_DN78799_c0_g1~~TRINITY_DN78799_c0_g1_i4.p1 ORF type:5prime_partial len:224 (+),score=6.13 TRINITY_DN78799_c0_g1_i4:1-672(+)	1000	9.96578	5	0	inf	XP_022001429	han:110898880
TRINITY_DN75620_c0_g1_i1.p1	TRINITY_DN75620_c0_g1~~TRINITY_DN75620_c0_g1_i1.p1 ORF type:5prime_partial len:371 (+),score=48.29 TRINITY_DN75620_c0_g1_i1:3-1115(+)	1000	9.96578	5	0	inf	XP_022016635	han:110916181	oxidoreductase activity (16491)	oxidation-reduction process (55114)
TRINITY_DN77462_c0_g1_i4.p1	TRINITY_DN77462_c0_g1~~TRINITY_DN77462_c0_g1_i4.p1 ORF type:5prime_partial len:319 (-),score=57.23 TRINITY_DN77462_c0_g1_i4:38-994(-)	1000	9.96578	5	0	inf	XP_022001044	han:110898558	hydroxyproline O-arabinosyltransferase activity (1990585)		cis-Golgi network (5801); trans-Golgi network (5802); vacuolar membrane (5774); endosome (5768); Golgi medial cisterna (5797); integral component of membrane (16021); plasma membrane (5886); plastid (9536)
TRINITY_DN70869_c1_g1_i5.p1	TRINITY_DN70869_c1_g1~~TRINITY_DN70869_c1_g1_i5.p1 ORF type:internal len:332 (-),score=20.48 TRINITY_DN70869_c1_g1_i5:2-994(-)	1000	9.96578	5	0	inf	XP_022010065	han:110909348
TRINITY_DN68492_c0_g1_i3.p1	TRINITY_DN68492_c0_g1~~TRINITY_DN68492_c0_g1_i3.p1 ORF type:5prime_partial len:142 (+),score=41.83 TRINITY_DN68492_c0_g1_i3:2-427(+)	1000	9.96578	5	0	inf	XP_021988719	han:110885342	structural constituent of ribosome (3735)	translational elongation (6414); response to cold (9409)	ribosome (5840); polysome (5844); cytosol (5829); nucleus (5634); secretory vesicle (99503); plastid (9536); microbody (42579); Golgi apparatus (5794); plasma membrane (5886); intracellular organelle lumen (70013); integral component of membrane (16021)
TRINITY_DN76892_c0_g1_i3.p1	TRINITY_DN76892_c0_g1~~TRINITY_DN76892_c0_g1_i3.p1 ORF type:complete len:728 (+),score=147.26 TRINITY_DN76892_c0_g1_i3:64-2247(+)	1000	9.96578	5	0	inf	XP_022020804	han:110920890	glycine-tRNA ligase activity (4820); ATP binding (5524); protein dimerization activity (46983); transferase activity (16740)	glycyl-tRNA aminoacylation (6426); tRNA aminoacylation for mitochondrial protein translation (70127); response to cadmium ion (46686); diadenosine polyphosphate biosynthetic process (15960); diadenosine tetraphosphate metabolic process (15965)	cytoplasm (5737); intracellular membrane-bounded organelle (43231); intracellular vesicle (97708); organelle subcompartment (31984); endomembrane system (12505); integral component of membrane (16021)
TRINITY_DN57059_c0_g1_i5.p1	TRINITY_DN57059_c0_g1~~TRINITY_DN57059_c0_g1_i5.p1 ORF type:complete len:486 (+),score=87.56 TRINITY_DN57059_c0_g1_i5:16-1473(+)	1000	9.96578	5	0	inf	XP_021982826	han:110878774	aspartate-prephenate aminotransferase activity (33853); pyridoxal phosphate binding (30170); glutamate-prephenate aminotransferase activity (33854); L-aspartate:2-oxoglutarate aminotransferase activity (4069)	embryo development ending in seed dormancy (9793); aromatic amino acid family biosynthetic process, prephenate pathway (9095)	chloroplast stroma (9570)
TRINITY_DN79991_c0_g1_i1.p1	TRINITY_DN79991_c0_g1~~TRINITY_DN79991_c0_g1_i1.p1 ORF type:complete len:772 (-),score=47.71 TRINITY_DN79991_c0_g1_i1:245-2560(-)	1000	9.96578	5	0	inf	XP_021984573	han:110880303	serine-type endopeptidase activity (4252); isomerase activity (16853)	proteolysis (6508); protein maturation (51604)	extracellular region (5576); membrane (16020)
TRINITY_DN66631_c0_g1_i1.p1	TRINITY_DN66631_c0_g1~~TRINITY_DN66631_c0_g1_i1.p1 ORF type:5prime_partial len:282 (+),score=56.55 TRINITY_DN66631_c0_g1_i1:3-848(+)	1000	9.96578	5	0	inf	XP_022039635	han:110942196	calcium ion binding (5509)	photosynthesis (15979)	photosystem II oxygen evolving complex (9654); extrinsic component of membrane (19898); thylakoid lumen (31977); chloroplast stroma (9570); chloroplast thylakoid (9534); cytosol (5829); mitochondrion (5739); integral component of membrane (16021)
TRINITY_DN82699_c1_g1_i2.p1	TRINITY_DN82699_c1_g1~~TRINITY_DN82699_c1_g1_i2.p1 ORF type:internal len:896 (-),score=162.55 TRINITY_DN82699_c1_g1_i2:3-2687(-)	1000	9.96578	5	0	inf	XP_021972215	han:110867550	enzyme regulator activity (30234)	regulation of protein catabolic process (42176); regulation of catalytic activity (50790); proteasome-mediated ubiquitin-dependent protein catabolic process (43161)	proteasome regulatory particle, base subcomplex (8540); proteasome storage granule (34515); nucleus (5634); integral component of membrane (16021); plasma membrane (5886); endoplasmic reticulum (5783); extracellular region (5576)
TRINITY_DN74761_c3_g2_i4.p1	TRINITY_DN74761_c3_g2~~TRINITY_DN74761_c3_g2_i4.p1 ORF type:5prime_partial len:297 (-),score=64.53 TRINITY_DN74761_c3_g2_i4:364-1254(-)	1000	9.96578	5	0	inf	XP_022006505	han:110904951	protein binding (5515)	proteolysis (6508); modification-dependent macromolecule catabolic process (43632); cellular protein catabolic process (44257); skotomorphogenesis (9647); regulation of anthocyanin biosynthetic process (31540); cotyledon development (48825); cytokinin-activated signaling pathway (9736); post-embryonic root development (48528); response to misfolded protein (51788); flower development (9908); prot…	proteasome regulatory particle (5838); cytosol (5829); chloroplast envelope (9941); nucleus (5634); integral component of membrane (16021)
TRINITY_DN76080_c1_g1_i1.p1	TRINITY_DN76080_c1_g1~~TRINITY_DN76080_c1_g1_i1.p1 ORF type:5prime_partial len:513 (+),score=107.07 TRINITY_DN76080_c1_g1_i1:2-1540(+)	1000	9.96578	5	0	inf	XP_022036360	han:110938207	diaminopimelate decarboxylase activity (8836)	diaminopimelate metabolic process (46451); lysine biosynthetic process (9085)	chloroplast (9507); plastid stroma (9532); cytosol (5829); plasma membrane (5886); integral component of membrane (16021)
TRINITY_DN77218_c0_g1_i2.p1	TRINITY_DN77218_c0_g1~~TRINITY_DN77218_c0_g1_i2.p1 ORF type:complete len:530 (+),score=69.44 TRINITY_DN77218_c0_g1_i2:23-1612(+)	1000	9.96578	5	0	inf	XP_022000023	han:110897567	oxidoreductase activity, acting on paired donors, with incorporation or reduction of molecular oxygen (16705); monooxygenase activity (4497); iron ion binding (5506); heme binding (20037)	oxidation-reduction process (55114)	integral component of membrane (16021)
TRINITY_DN82010_c1_g1_i13.p1	TRINITY_DN82010_c1_g1~~TRINITY_DN82010_c1_g1_i13.p1 ORF type:5prime_partial len:132 (-),score=28.16 TRINITY_DN82010_c1_g1_i13:786-1181(-)	1000	9.96578	5	0	inf	XP_022027159	han:110928443	transferase activity, transferring acyl groups other than amino-acyl groups (16747); metal ion binding (46872)	fatty acid beta-oxidation (6635)	cytoplasm (5737)
TRINITY_DN80283_c0_g1_i4.p1	TRINITY_DN80283_c0_g1~~TRINITY_DN80283_c0_g1_i4.p1 ORF type:complete len:544 (+),score=148.04 TRINITY_DN80283_c0_g1_i4:110-1741(+)	1000	9.96578	5	0	inf	XP_021990274	han:110886746	unfolded protein binding (51082); calcium ion binding (5509); carbohydrate binding (30246)	protein folding (6457); endoplasmic reticulum unfolded protein response (30968)	endoplasmic reticulum (5783); endoplasmic reticulum membrane (5789); integral component of membrane (16021); plant-type cell wall (9505); plasmodesma (9506); vacuolar membrane (5774); chloroplast (9507); mitochondrion (5739); Golgi apparatus (5794); plasma membrane (5886)
TRINITY_DN71962_c4_g2_i9.p1	TRINITY_DN71962_c4_g2~~TRINITY_DN71962_c4_g2_i9.p1 ORF type:internal len:160 (+),score=19.71 TRINITY_DN71962_c4_g2_i9:2-478(+)	1000	9.96578	5	0	inf	XP_021988888	han:110885487	GTPase activity (3924); GTP binding (5525)	intracellular protein transport (6886)	endomembrane system (12505)
TRINITY_DN81983_c1_g1_i3.p1	TRINITY_DN81983_c1_g1~~TRINITY_DN81983_c1_g1_i3.p1 ORF type:3prime_partial len:244 (-),score=19.28 TRINITY_DN81983_c1_g1_i3:3-731(-)	1000	9.96578	5	0	inf	XP_022034660	han:110936556	cellulase activity (8810); transferase activity, transferring hexosyl groups (16758); methyltransferase activity (8168)	cellulose catabolic process (30245); hyperosmotic salinity response (42538); response to cytokinin (9735); cortical microtubule organization (43622); unidimensional cell growth (9826); shoot system development (48367); cellulose biosynthetic process (30244); defense response (6952)	integral component of membrane (16021); cell plate (9504); endomembrane system (12505); cytoplasmic vesicle (31410); organelle subcompartment (31984); organelle membrane (31090); intracellular membrane-bounded organelle (43231); plasma membrane (5886)
TRINITY_DN79552_c3_g1_i1.p1	TRINITY_DN79552_c3_g1~~TRINITY_DN79552_c3_g1_i1.p1 ORF type:internal len:251 (-),score=18.46 TRINITY_DN79552_c3_g1_i1:3-752(-)	1000	9.96578	5	0	inf	XP_022033713	han:110935644	lipase activity (16298); caffeoyl-CoA: alcohol caffeoyl transferase activity (90430); 2-acylglycerol O-acyltransferase activity (3846); carboxylic ester hydrolase activity (52689)	response to zinc ion (10043); response to cadmium ion (46686); response to hydrogen peroxide (42542); lignin biosynthetic process (9809)	plasmodesma (9506); endoplasmic reticulum (5783); Golgi apparatus (5794); plasma membrane (5886); nucleus (5634)
TRINITY_DN75999_c1_g1_i1.p1	TRINITY_DN75999_c1_g1~~TRINITY_DN75999_c1_g1_i1.p1 ORF type:5prime_partial len:358 (-),score=61.83 TRINITY_DN75999_c1_g1_i1:397-1470(-)	1000	9.96578	5	0	inf	XP_022015661	han:110915295	hydrolase activity, acting on carbon-nitrogen (but not peptide) bonds, in linear amidines (16813); metal ion binding (46872)	putrescine biosynthetic process from arginine, using agmatinase (33389)
TRINITY_DN76357_c2_g1_i3.p1	TRINITY_DN76357_c2_g1~~TRINITY_DN76357_c2_g1_i3.p1 ORF type:5prime_partial len:432 (+),score=63.07 TRINITY_DN76357_c2_g1_i3:2-1297(+)	1000	9.96578	5	0	inf	XP_021994071	han:110890752	acyl-[acyl-carrier-protein] desaturase activity (45300); metal ion binding (46872); stearoyl-CoA 9-desaturase activity (4768)	fatty acid biosynthetic process (6633); oxidation-reduction process (55114); defense response (6952); regulation of salicylic acid mediated signaling pathway (2000031); regulation of jasmonic acid mediated signaling pathway (2000022); unsaturated fatty acid metabolic process (33559); response to virus (9615); response to bacterium (9617); immune effector process (2252)	chloroplast (9507); plastid stroma (9532); plastid thylakoid (31976); integral component of membrane (16021)
TRINITY_DN4173_c0_g1_i1.p1	TRINITY_DN4173_c0_g1~~TRINITY_DN4173_c0_g1_i1.p1 ORF type:internal len:170 (-),score=32.03 TRINITY_DN4173_c0_g1_i1:3-509(-)	1000	9.96578	5	0	inf	XP_022034842	han:110936737
TRINITY_DN82141_c0_g2_i7.p1	TRINITY_DN82141_c0_g2~~TRINITY_DN82141_c0_g2_i7.p1 ORF type:3prime_partial len:442 (+),score=75.52 TRINITY_DN82141_c0_g2_i7:133-1455(+)	1000	9.96578	5	0	inf	XP_022006510	han:110904956	kinase activity (16301); hydrolase activity (16787)	lipid homeostasis (55088); mitochondrion organization (7005); phosphorylation (16310)	plastoglobule (10287); integral component of mitochondrial membrane (32592); mitochondrial inner membrane (5743)
TRINITY_DN82335_c1_g1_i6.p1	TRINITY_DN82335_c1_g1~~TRINITY_DN82335_c1_g1_i6.p1 ORF type:5prime_partial len:517 (+),score=135.81 TRINITY_DN82335_c1_g1_i6:2-1552(+)	1000	9.96578	5	0	inf	XP_022023315	han:110923551	2-alkenal reductase [NAD(P)+] activity (32440); ubiquitin-like modifier activating enzyme activity (8641); ATP binding (5524)	regulation of hypoxia-induced intrinsic apoptotic signaling pathway (1903297); negative regulation of cellular response to hypoxia (1900038); cellular response to hypoxia (71456); negative regulation of intrinsic apoptotic signaling pathway (2001243); oxidation-reduction process (55114)	endoplasmic reticulum chaperone complex (34663); endoplasmic reticulum lumen (5788); secretory vesicle (99503); vacuolar membrane (5774); Golgi apparatus (5794); cytosol (5829)
TRINITY_DN65572_c0_g2_i4.p1	TRINITY_DN65572_c0_g2~~TRINITY_DN65572_c0_g2_i4.p1 ORF type:5prime_partial len:174 (+),score=28.77 TRINITY_DN65572_c0_g2_i4:2-523(+)	1000	9.96578	5	0	inf	XP_021976314	han:110871872	ribosome binding (43022); translation elongation factor activity (3746); translation initiation factor activity (3743); sequence-specific DNA binding (43565); DNA-binding transcription factor activity (3700)	positive regulation of translational termination (45905); positive regulation of translational elongation (45901); translational elongation (6414); translational initiation (6413); regulation of transcription, DNA-templated (6355)	ribosome (5840); nucleus (5634)
TRINITY_DN16040_c0_g1_i1.p1	TRINITY_DN16040_c0_g1~~TRINITY_DN16040_c0_g1_i1.p1 ORF type:complete len:265 (-),score=57.69 TRINITY_DN16040_c0_g1_i1:143-937(-)	1000	9.96578	5	0	inf	XP_022009311	han:110908663
TRINITY_DN71745_c2_g3_i1.p1	TRINITY_DN71745_c2_g3~~TRINITY_DN71745_c2_g3_i1.p1 ORF type:3prime_partial len:191 (+),score=36.71 TRINITY_DN71745_c2_g3_i1:125-694(+)	1000	9.96578	5	0	inf	XP_022010693	han:110910325	2 iron, 2 sulfur cluster binding (51537); oxidoreductase activity (16491); metal ion binding (46872)	oxidation-reduction process (55114)
TRINITY_DN78852_c0_g1_i3.p1	TRINITY_DN78852_c0_g1~~TRINITY_DN78852_c0_g1_i3.p1 ORF type:5prime_partial len:599 (+),score=55.95 TRINITY_DN78852_c0_g1_i3:1-1797(+)	1000	9.96578	5	0	inf	XP_021970051	han:110865143	FAD binding (71949); oxidoreductase activity (16491)	oxidation-reduction process (55114)	integral component of membrane (16021)
TRINITY_DN76504_c0_g1_i2.p1	TRINITY_DN76504_c0_g1~~TRINITY_DN76504_c0_g1_i2.p1 ORF type:3prime_partial len:159 (-),score=21.12 TRINITY_DN76504_c0_g1_i2:3-476(-)	1000	9.96578	5	0	inf	XP_022025664	han:110926214	hydrolase activity, acting on ester bonds (16788)	Golgi vesicle transport (48193); intracellular transport (46907)	TRAPP complex (30008); endoplasmic reticulum (5783); Golgi apparatus (5794); bounding membrane of organelle (98588); cytosol (5829); plastid (9536)
TRINITY_DN76728_c0_g1_i3.p1	TRINITY_DN76728_c0_g1~~TRINITY_DN76728_c0_g1_i3.p1 ORF type:complete len:573 (+),score=95.13 TRINITY_DN76728_c0_g1_i3:89-1807(+)	1000	9.96578	5	0	inf	XP_022041708	han:110944353	mRNA cap binding (98808); translation initiation factor activity (3743); protein dimerization activity (46983); structural constituent of ribosome (3735)	cap-dependent translational initiation (2191); formation of cytoplasmic translation initiation complex (1732)	eukaryotic 48S preinitiation complex (33290); eukaryotic 43S preinitiation complex (16282); eukaryotic translation initiation factor 3 complex (5852); cytosol (5829); ribosome (5840); integral component of membrane (16021)
TRINITY_DN75404_c2_g1_i3.p1	TRINITY_DN75404_c2_g1~~TRINITY_DN75404_c2_g1_i3.p1 ORF type:complete len:235 (+),score=52.34 TRINITY_DN75404_c2_g1_i3:72-776(+)	1000	9.96578	5	0	inf	XP_021989771	han:110886295	hydrolase activity (16787)
TRINITY_DN70502_c4_g1_i6.p1	TRINITY_DN70502_c4_g1~~TRINITY_DN70502_c4_g1_i6.p1 ORF type:5prime_partial len:233 (+),score=30.08 TRINITY_DN70502_c4_g1_i6:1-699(+)	1000	9.96578	5	0	inf	XP_022019371	han:110919407	O-methyltransferase activity (8171); protein dimerization activity (46983)	methylation (32259)	integral component of membrane (16021)
TRINITY_DN82561_c7_g1_i1.p1	TRINITY_DN82561_c7_g1~~TRINITY_DN82561_c7_g1_i1.p1 ORF type:3prime_partial len:134 (+),score=5.59 TRINITY_DN82561_c7_g1_i1:285-683(+)	1000	9.96578	5	0	inf	XP_022025948	han:110926490
TRINITY_DN79202_c1_g1_i11.p1	TRINITY_DN79202_c1_g1~~TRINITY_DN79202_c1_g1_i11.p1 ORF type:complete len:378 (-),score=93.49 TRINITY_DN79202_c1_g1_i11:471-1604(-)	1000	9.96578	5	0	inf	XP_021997233	han:110894330	pyruvate dehydrogenase (acetyl-transferring) activity (4739)	acetyl-CoA biosynthetic process from pyruvate (6086); oxidation-reduction process (55114); defense response to bacterium (42742); glycolytic process (6096); mitochondrial protein processing (34982); protein targeting to mitochondrion (6626)	mitochondrial pyruvate dehydrogenase complex (5967); vacuolar membrane (5774); nucleolus (5730); Golgi apparatus (5794); cytosol (5829); plastid (9536); integral component of membrane (16021)
TRINITY_DN47332_c0_g1_i3.p1	TRINITY_DN47332_c0_g1~~TRINITY_DN47332_c0_g1_i3.p1 ORF type:internal len:129 (-),score=16.22 TRINITY_DN47332_c0_g1_i3:3-386(-)	1000	9.96578	5	0	inf	XP_022001856	han:110899285
TRINITY_DN79166_c6_g1_i14.p1	TRINITY_DN79166_c6_g1~~TRINITY_DN79166_c6_g1_i14.p1 ORF type:5prime_partial len:521 (+),score=83.25 TRINITY_DN79166_c6_g1_i14:2-1564(+)	1000	9.96578	5	0	inf	XP_021972668	han:110867917	glutamate decarboxylase activity (4351); pyridoxal phosphate binding (30170); calmodulin binding (5516)	glutamate metabolic process (6536); dicarboxylic acid catabolic process (43649); glutamine family amino acid catabolic process (9065); response to cadmium ion (46686)	cytosol (5829); plasmodesma (9506); nucleus (5634); integral component of membrane (16021)
TRINITY_DN78315_c3_g2_i1.p1	TRINITY_DN78315_c3_g2~~TRINITY_DN78315_c3_g2_i1.p1 ORF type:complete len:291 (+),score=81.44 TRINITY_DN78315_c3_g2_i1:219-1091(+)	1000	9.96578	5	0	inf	XP_021970227	han:110865290	soluble NSF attachment protein activity (5483); syntaxin binding (19905); malate dehydrogenase activity (16615)	intracellular protein transport (6886); vesicle-mediated transport (16192); cellular protein complex disassembly (43624); malate metabolic process (6108); oxidation-reduction process (55114)	SNARE complex (31201); vacuolar membrane (5774)
TRINITY_DN67522_c0_g1_i2.p1	TRINITY_DN67522_c0_g1~~TRINITY_DN67522_c0_g1_i2.p1 ORF type:5prime_partial len:222 (+),score=42.61 TRINITY_DN67522_c0_g1_i2:3-668(+)	1000	9.96578	5	0	inf	XP_021990001	han:110886496	nutrient reservoir activity (45735); manganese ion binding (30145)	auxin-activated signaling pathway (9734)	apoplast (48046); cell wall (5618)
TRINITY_DN72015_c0_g1_i1.p1	TRINITY_DN72015_c0_g1~~TRINITY_DN72015_c0_g1_i1.p1 ORF type:5prime_partial len:296 (-),score=43.35 TRINITY_DN72015_c0_g1_i1:345-1232(-)	1000	9.96578	5	0	inf	XP_022010326	han:110909904	chlorophyll binding (16168); protein domain specific binding (19904); serine-type peptidase activity (8236); phosphoprotein binding (51219); metal ion binding (46872); RNA binding (3723)	photosynthesis, light harvesting (9765); protein-chromophore linkage (18298); response to light stimulus (9416); proteolysis (6508)	photosystem I (9522); photosystem II (9523); chloroplast thylakoid membrane (9535); plastoglobule (10287); chloroplast envelope (9941); integral component of membrane (16021); cytosol (5829); plasma membrane (5886)
TRINITY_DN82070_c1_g1_i4.p1	TRINITY_DN82070_c1_g1~~TRINITY_DN82070_c1_g1_i4.p1 ORF type:5prime_partial len:547 (+),score=144.37 TRINITY_DN82070_c1_g1_i4:1-1641(+)	1000	9.96578	5	0	inf	XP_021993320	no kegg id	microtubule binding (8017)	microtubule cytoskeleton organization (226); cytokinesis by cell plate formation (911)	spindle (5819); cytoplasm (5737)
TRINITY_DN77547_c1_g1_i3.p1	TRINITY_DN77547_c1_g1~~TRINITY_DN77547_c1_g1_i3.p1 ORF type:complete len:453 (+),score=94.82 TRINITY_DN77547_c1_g1_i3:47-1405(+)	1000	9.96578	5	0	inf	XP_022005484	han:110903986	hydrolase activity, acting on carbon-nitrogen (but not peptide) bonds, in linear amides (16811)
TRINITY_DN75400_c0_g1_i3.p1	TRINITY_DN75400_c0_g1~~TRINITY_DN75400_c0_g1_i3.p1 ORF type:complete len:381 (+),score=76.87 TRINITY_DN75400_c0_g1_i3:101-1243(+)	1000	9.96578	5	0	inf	XP_021988681	no kegg id	tyrosine-tRNA ligase activity (4831); ATP binding (5524)	tRNA aminoacylation for protein translation (6418)
TRINITY_DN83027_c2_g2_i3.p1	TRINITY_DN83027_c2_g2~~TRINITY_DN83027_c2_g2_i3.p1 ORF type:complete len:810 (+),score=98.82 TRINITY_DN83027_c2_g2_i3:153-2582(+)	1000	9.96578	5	0	inf	XP_022033716	han:110935648	phospholipase D activity (4630); N-acylphosphatidylethanolamine-specific phospholipase D activity (70290); calcium ion binding (5509); nucleotidyltransferase activity (16779)	phosphatidylcholine metabolic process (46470); lipid catabolic process (16042); organophosphate catabolic process (46434); cellular catabolic process (44248); organonitrogen compound catabolic process (1901565)	membrane (16020); cell periphery (71944); vacuole (5773); endoplasmic reticulum (5783); plastid (9536)
TRINITY_DN78323_c1_g2_i7.p1	TRINITY_DN78323_c1_g2~~TRINITY_DN78323_c1_g2_i7.p1 ORF type:5prime_partial len:385 (+),score=65.48 TRINITY_DN78323_c1_g2_i7:3-1157(+)	1000	9.96578	5	0	inf	XP_021988107	han:110884693	FMN binding (10181); 12-oxophytodienoate reductase activity (16629)	oxidation-reduction process (55114); oxylipin metabolic process (31407); fatty acid biosynthetic process (6633); response to wounding (9611); jasmonic acid biosynthetic process (9695); response to salicylic acid (9751); response to cadmium ion (46686)	cytoplasm (5737); intracellular membrane-bounded organelle (43231); integral component of membrane (16021)
TRINITY_DN80556_c2_g1_i8.p1	TRINITY_DN80556_c2_g1~~TRINITY_DN80556_c2_g1_i8.p1 ORF type:internal len:363 (+),score=48.04 TRINITY_DN80556_c2_g1_i8:1-1086(+)	1000	9.96578	5	0	inf	XP_021992443	han:110889244	raffinose alpha-galactosidase activity (52692); sulfotransferase activity (8146); zinc ion binding (8270)	carbohydrate metabolic process (5975); positive regulation of flower development (9911); leaf morphogenesis (9965); response to fungus (9620)	plant-type cell wall (9505); apoplast (48046); integral component of membrane (16021)
TRINITY_DN83122_c0_g1_i6.p1	TRINITY_DN83122_c0_g1~~TRINITY_DN83122_c0_g1_i6.p1 ORF type:3prime_partial len:3397 (-),score=673.44 TRINITY_DN83122_c0_g1_i6:1-10188(-)	1000	9.96578	5	0	inf	XP_022009695	no kegg id	protein serine/threonine kinase activity (4674); ATP binding (5524); transcription coregulator activity (3712)	protein phosphorylation (6468); DNA repair (6281); regulation of transcription, DNA-templated (6355)	SAGA complex (124); NuA4 histone acetyltransferase complex (35267)
TRINITY_DN82691_c3_g1_i9.p1	TRINITY_DN82691_c3_g1~~TRINITY_DN82691_c3_g1_i9.p1 ORF type:internal len:370 (-),score=39.50 TRINITY_DN82691_c3_g1_i9:3-1109(-)	1000	9.96578	5	0	inf	XP_021999301	no kegg id	ferredoxin-NADP+ reductase activity (4324)	phloem development (10088); oxidation-reduction process (55114)
TRINITY_DN73307_c1_g1_i4.p1	TRINITY_DN73307_c1_g1~~TRINITY_DN73307_c1_g1_i4.p1 ORF type:complete len:266 (+),score=60.41 TRINITY_DN73307_c1_g1_i4:77-874(+)	1000	9.96578	5	0	inf	XP_021988505	han:110885112	methylthioadenosine nucleosidase activity (8930); adenosylhomocysteine nucleosidase activity (8782); zinc ion binding (8270); nucleic acid binding (3676)	nucleoside metabolic process (9116)
TRINITY_DN55015_c0_g1_i1.p1	TRINITY_DN55015_c0_g1~~TRINITY_DN55015_c0_g1_i1.p1 ORF type:5prime_partial len:187 (-),score=36.81 TRINITY_DN55015_c0_g1_i1:161-721(-)	1000	9.96578	5	0	inf	XP_021968954	han:110864236	metal ion binding (46872); ATP binding (5524); nucleic acid binding (3676); helicase activity (4386)
TRINITY_DN81364_c2_g2_i1.p1	TRINITY_DN81364_c2_g2~~TRINITY_DN81364_c2_g2_i1.p1 ORF type:internal len:396 (-),score=80.40 TRINITY_DN81364_c2_g2_i1:3-1187(-)	1000	9.96578	5	0	inf	XP_022015498	han:110915154	protein kinase activity (4672); ATP binding (5524)	protein phosphorylation (6468); brassinosteroid mediated signaling pathway (9742)
TRINITY_DN79729_c0_g1_i11.p1	TRINITY_DN79729_c0_g1~~TRINITY_DN79729_c0_g1_i11.p1 ORF type:complete len:698 (+),score=101.70 TRINITY_DN79729_c0_g1_i11:315-2408(+)	1000	9.96578	5	0	inf	XP_022028175	han:110929342	decanoate-CoA ligase activity (102391); acyl-CoA ligase activity (3996); long-chain fatty acid-CoA ligase activity (4467)	long-chain fatty acid metabolic process (1676)	endoplasmic reticulum (5783); membrane (16020)
TRINITY_DN74202_c1_g1_i1.p1	TRINITY_DN74202_c1_g1~~TRINITY_DN74202_c1_g1_i1.p1 ORF type:complete len:985 (+),score=229.68 TRINITY_DN74202_c1_g1_i1:156-3110(+)	1000	9.96578	5	0	inf	XP_021990228	no kegg id	GTPase activity (3924); GTP binding (5525); U5 snRNA binding (30623); protein binding (5515)	mRNA splicing, via spliceosome (398); regulation of embryo sac egg cell differentiation (45694); floral organ development (48437); embryo development ending in seed dormancy (9793)	U2-type catalytic step 2 spliceosome (71007); U4/U6 x U5 tri-snRNP complex (46540); nuclear speck (16607); plasmodesma (9506); cell wall (5618); nucleolus (5730); cytosol (5829); extracellular region (5576); plastid (9536); plasma membrane (5886)
TRINITY_DN71254_c0_g1_i1.p1	TRINITY_DN71254_c0_g1~~TRINITY_DN71254_c0_g1_i1.p1 ORF type:5prime_partial len:145 (-),score=25.14 TRINITY_DN71254_c0_g1_i1:341-775(-)	1000	9.96578	5	0	inf	XP_022020530	han:110920652
TRINITY_DN82317_c3_g3_i1.p1	TRINITY_DN82317_c3_g3~~TRINITY_DN82317_c3_g3_i1.p1 ORF type:5prime_partial len:747 (-),score=156.48 TRINITY_DN82317_c3_g3_i1:554-2794(-)	1000	9.96578	5	0	inf	XP_022006110	han:110904575	structural molecule activity (5198); methyltransferase activity (8168)	vesicle-mediated transport (16192); intracellular protein transport (6886)	COPI-coated vesicle membrane (30663); membrane coat (30117); Golgi membrane (139); cytosol (5829); integral component of membrane (16021)
TRINITY_DN73247_c0_g1_i2.p1	TRINITY_DN73247_c0_g1~~TRINITY_DN73247_c0_g1_i2.p1 ORF type:5prime_partial len:473 (+),score=61.54 TRINITY_DN73247_c0_g1_i2:2-1420(+)	1000	9.96578	5	0	inf	XP_022038581	han:110941263	shikimate O-hydroxycinnamoyltransferase activity (47172)
TRINITY_DN75109_c0_g1_i2.p1	TRINITY_DN75109_c0_g1~~TRINITY_DN75109_c0_g1_i2.p1 ORF type:5prime_partial len:546 (+),score=82.07 TRINITY_DN75109_c0_g1_i2:2-1639(+)	1000	9.96578	5	0	inf	XP_022002219	han:110899636	oxidoreductase activity, acting on paired donors, with incorporation or reduction of molecular oxygen (16705); iron ion binding (5506); monooxygenase activity (4497); heme binding (20037)	oxidation-reduction process (55114)	integral component of membrane (16021)
TRINITY_DN74423_c0_g1_i5.p1	TRINITY_DN74423_c0_g1~~TRINITY_DN74423_c0_g1_i5.p1 ORF type:5prime_partial len:356 (+),score=113.34 TRINITY_DN74423_c0_g1_i5:1-1068(+)	1000	9.96578	5	0	inf	XP_021992187	han:110889003	protein binding (5515)	defense response to bacterium (42742); photosynthetic electron transport in photosystem II (9772)	chloroplast thylakoid membrane protein complex (98807); chloroplast envelope (9941); cytosol (5829); integral component of membrane (16021)
TRINITY_DN68286_c0_g1_i1.p1	TRINITY_DN68286_c0_g1~~TRINITY_DN68286_c0_g1_i1.p1 ORF type:5prime_partial len:266 (+),score=43.52 TRINITY_DN68286_c0_g1_i1:1-798(+)	1000	9.96578	5	0	inf	XP_022028991	no kegg id	arylformamidase activity (4061)	tryptophan catabolic process to kynurenine (19441)	secretory vesicle (99503); endoplasmic reticulum (5783); Golgi apparatus (5794); extracellular region (5576); plasma membrane (5886)
TRINITY_DN76402_c0_g1_i1.p1	TRINITY_DN76402_c0_g1~~TRINITY_DN76402_c0_g1_i1.p1 ORF type:5prime_partial len:511 (-),score=88.19 TRINITY_DN76402_c0_g1_i1:177-1709(-)	1000	9.96578	5	0	inf	XP_022038259	no kegg id	galactokinase activity (4335); ATP binding (5524)	galactose metabolic process (6012); carbohydrate phosphorylation (46835)	cytosol (5829)
TRINITY_DN82437_c2_g1_i10.p1	TRINITY_DN82437_c2_g1~~TRINITY_DN82437_c2_g1_i10.p1 ORF type:5prime_partial len:585 (+),score=62.26 TRINITY_DN82437_c2_g1_i10:2-1756(+)	1000	9.96578	5	0	inf	XP_021984108	han:110879885	ligase activity (16874)		integral component of membrane (16021)
TRINITY_DN82389_c1_g1_i2.p1	TRINITY_DN82389_c1_g1~~TRINITY_DN82389_c1_g1_i2.p1 ORF type:internal len:538 (-),score=76.36 TRINITY_DN82389_c1_g1_i2:3-1613(-)	1000	9.96578	5	0	inf	XP_021989620	no kegg id	serine-type endopeptidase activity (4252)	proteolysis (6508)	extracellular region (5576); integral component of membrane (16021)
TRINITY_DN73604_c0_g2_i2.p1	TRINITY_DN73604_c0_g2~~TRINITY_DN73604_c0_g2_i2.p1 ORF type:5prime_partial len:316 (-),score=31.86 TRINITY_DN73604_c0_g2_i2:113-1060(-)	1000	9.96578	5	0	inf	XP_022022438	han:110922442
TRINITY_DN82485_c2_g1_i1.p1	TRINITY_DN82485_c2_g1~~TRINITY_DN82485_c2_g1_i1.p1 ORF type:internal len:579 (-),score=163.23 TRINITY_DN82485_c2_g1_i1:3-1736(-)	1000	9.96578	5	0	inf	XP_021989603	han:110886148	proton-exporting ATPase activity, phosphorylative mechanism (8553); ATP binding (5524); ATPase activity (16887); magnesium ion binding (287); methyltransferase activity (8168)	proton export across plasma membrane (120029); regulation of intracellular pH (51453); rRNA processing (6364)	plasma membrane (5886); integral component of membrane (16021); plasmodesma (9506)
TRINITY_DN73276_c0_g3_i7.p1	TRINITY_DN73276_c0_g3~~TRINITY_DN73276_c0_g3_i7.p1 ORF type:3prime_partial len:112 (+),score=31.28 TRINITY_DN73276_c0_g3_i7:78-410(+)	1000	9.96578	5	0	inf	XP_021992627	han:110889419
TRINITY_DN69225_c0_g1_i1.p1	TRINITY_DN69225_c0_g1~~TRINITY_DN69225_c0_g1_i1.p1 ORF type:complete len:298 (+),score=42.33 TRINITY_DN69225_c0_g1_i1:100-993(+)	1000	9.96578	5	0	inf	XP_021992899	han:110889643	3-deoxy-manno-octulosonate cytidylyltransferase activity (8690)	pollen tube growth (9860); pollen development (9555); CMP-keto-3-deoxy-D-manno-octulosonic acid biosynthetic process (33468); cell wall organization (71555)	cytosol (5829); integral component of membrane (16021); intrinsic component of mitochondrial outer membrane (31306); nucleus (5634)
TRINITY_DN73311_c1_g1_i1.p1	TRINITY_DN73311_c1_g1~~TRINITY_DN73311_c1_g1_i1.p1 ORF type:3prime_partial len:408 (+),score=106.84 TRINITY_DN73311_c1_g1_i1:168-1388(+)	1000	9.96578	5	0	inf	XP_022034894	han:110936801	Ran GTPase binding (8536); nuclear localization sequence binding (8139); nuclear import signal receptor activity (61608)	protein import into nucleus (6606)	nucleus (5634); cytoplasm (5737); integral component of membrane (16021)
TRINITY_DN70480_c0_g1_i1.p1	TRINITY_DN70480_c0_g1~~TRINITY_DN70480_c0_g1_i1.p1 ORF type:internal len:364 (+),score=22.85 TRINITY_DN70480_c0_g1_i1:3-1091(+)	1000	9.96578	5	0	inf	XP_022020741	no kegg id	oxidoreductase activity, acting on paired donors, with incorporation or reduction of molecular oxygen (16705); monooxygenase activity (4497); iron ion binding (5506); heme binding (20037)	oxidation-reduction process (55114)	integral component of membrane (16021)
TRINITY_DN73319_c1_g1_i1.p1	TRINITY_DN73319_c1_g1~~TRINITY_DN73319_c1_g1_i1.p1 ORF type:3prime_partial len:164 (+),score=20.51 TRINITY_DN73319_c1_g1_i1:174-662(+)	1000	9.96578	5	0	inf	XP_022010033	han:110909310
TRINITY_DN79074_c1_g1_i25.p1	TRINITY_DN79074_c1_g1~~TRINITY_DN79074_c1_g1_i25.p1 ORF type:complete len:1018 (-),score=195.90 TRINITY_DN79074_c1_g1_i25:468-3521(-)	1000	9.96578	5	0	inf	XP_021968970	han:110864246	zinc ion binding (8270)	endoplasmic reticulum to Golgi vesicle-mediated transport (6888); intracellular protein transport (6886)	COPII vesicle coat (30127)
TRINITY_DN65996_c0_g1_i7.p1	TRINITY_DN65996_c0_g1~~TRINITY_DN65996_c0_g1_i7.p1 ORF type:5prime_partial len:358 (+),score=49.79 TRINITY_DN65996_c0_g1_i7:1-1074(+)	1000	9.96578	5	0	inf	XP_021969140	han:110864396	helicase activity (4386); ATP binding (5524); nucleic acid binding (3676); catalytic activity, acting on RNA (140098)	cytoplasmic mRNA processing body assembly (33962); stress granule assembly (34063)	cytoplasmic stress granule (10494); P-body (932); integral component of membrane (16021)
TRINITY_DN81357_c0_g2_i2.p1	TRINITY_DN81357_c0_g2~~TRINITY_DN81357_c0_g2_i2.p1 ORF type:5prime_partial len:380 (+),score=75.45 TRINITY_DN81357_c0_g2_i2:1-1140(+)	1000	9.96578	5	0	inf	XP_022029451	no kegg id
TRINITY_DN76356_c1_g1_i1.p1	TRINITY_DN76356_c1_g1~~TRINITY_DN76356_c1_g1_i1.p1 ORF type:internal len:245 (+),score=38.71 TRINITY_DN76356_c1_g1_i1:1-732(+)	1000	9.96578	5	0	inf	XP_022038766	han:110941434	RNA polymerase II transcription regulatory region sequence-specific DNA binding (977); protein dimerization activity (46983); DNA-binding transcription factor activity (3700); transcription factor binding (8134)	positive regulation of transcription by RNA polymerase II (45944); multicellular organism development (7275)	nucleus (5634)
TRINITY_DN55941_c0_g1_i1.p1	TRINITY_DN55941_c0_g1~~TRINITY_DN55941_c0_g1_i1.p1 ORF type:complete len:246 (+),score=38.61 TRINITY_DN55941_c0_g1_i1:50-787(+)	1000	9.96578	5	0	inf	XP_021977044	han:110872538	calcium ion binding (5509)	photosynthesis (15979)	photosystem II oxygen evolving complex (9654); extrinsic component of membrane (19898); chloroplast thylakoid lumen (9543)
TRINITY_DN71777_c1_g2_i2.p1	TRINITY_DN71777_c1_g2~~TRINITY_DN71777_c1_g2_i2.p1 ORF type:5prime_partial len:150 (+),score=37.22 TRINITY_DN71777_c1_g2_i2:1-450(+)	1000	9.96578	5	0	inf	XP_022034900	han:110936804	unfolded protein binding (51082); hydrolase activity (16787)	protein targeting to membrane (6612)	nascent polypeptide-associated complex (5854); cytosol (5829); integral component of membrane (16021)
TRINITY_DN82349_c0_g1_i1.p1	TRINITY_DN82349_c0_g1~~TRINITY_DN82349_c0_g1_i1.p1 ORF type:3prime_partial len:446 (+),score=87.41 TRINITY_DN82349_c0_g1_i1:1541-2875(+)	1000	9.96578	5	0	inf	XP_022005973	han:110904430	2-isopropylmalate synthase activity (3852); strictosidine synthase activity (16844)	leucine biosynthetic process (9098)	chloroplast (9507); plastid stroma (9532); integral component of membrane (16021)
TRINITY_DN80841_c0_g1_i9.p1	TRINITY_DN80841_c0_g1~~TRINITY_DN80841_c0_g1_i9.p1 ORF type:3prime_partial len:119 (+),score=17.15 TRINITY_DN80841_c0_g1_i9:389-742(+)	1000	9.96578	5	0	inf	XP_021981865	han:110877942
TRINITY_DN76370_c2_g1_i8.p1	TRINITY_DN76370_c2_g1~~TRINITY_DN76370_c2_g1_i8.p1 ORF type:5prime_partial len:280 (-),score=60.14 TRINITY_DN76370_c2_g1_i8:202-1041(-)	1000	9.96578	5	0	inf	XP_021983499	han:110879360	translation initiation factor activity (3743); protein binding (5515); transmembrane transporter activity (22857)	formation of cytoplasmic translation initiation complex (1732); response to cadmium ion (46686); oligopeptide transport (6857); transmembrane transport (55085)	eukaryotic 48S preinitiation complex (33290); eukaryotic 43S preinitiation complex (16282); eukaryotic translation initiation factor 3 complex (5852); Cul4-RING E3 ubiquitin ligase complex (80008); cytosol (5829); integral component of membrane (16021)
TRINITY_DN70090_c0_g1_i1.p1	TRINITY_DN70090_c0_g1~~TRINITY_DN70090_c0_g1_i1.p1 ORF type:3prime_partial len:463 (+),score=85.38 TRINITY_DN70090_c0_g1_i1:117-1502(+)	1000	9.96578	5	0	inf	XP_022034319	han:110936279	nuclear export signal receptor activity (5049); Ran GTPase binding (8536); GTP binding (5525)	nuclear export (51168); intracellular protein transport (6886); regulation of protein export from nucleus (46825); ribosome localization (33750); ribonucleoprotein complex localization (71166); establishment of organelle localization (51656); protein-containing complex localization (31503); RNA transport (50658); ribosome biogenesis (42254); pollen germination (9846); pollen tube growth (9860); e…	nucleus (5634); cytoplasm (5737); plasmodesma (9506); integral component of membrane (16021)
TRINITY_DN51754_c0_g1_i1.p1	TRINITY_DN51754_c0_g1~~TRINITY_DN51754_c0_g1_i1.p1 ORF type:5prime_partial len:188 (-),score=14.32 TRINITY_DN51754_c0_g1_i1:355-918(-)	1000	9.96578	5	0	inf	XP_022021858	han:110921836		photosystem II assembly (10207); cellular response to light intensity (71484); photosystem II repair (10206)	chloroplast thylakoid lumen (9543); chloroplast thylakoid membrane (9535); extracellular region (5576); integral component of membrane (16021)
TRINITY_DN70194_c2_g1_i3.p1	TRINITY_DN70194_c2_g1~~TRINITY_DN70194_c2_g1_i3.p1 ORF type:5prime_partial len:453 (+),score=123.91 TRINITY_DN70194_c2_g1_i3:2-1360(+)	1000	9.96578	5	0	inf	XP_022021851	han:110921823
TRINITY_DN71791_c0_g1_i1.p1	TRINITY_DN71791_c0_g1~~TRINITY_DN71791_c0_g1_i1.p1 ORF type:5prime_partial len:528 (+),score=95.40 TRINITY_DN71791_c0_g1_i1:3-1586(+)	1000	9.96578	5	0	inf	XP_021988593	han:110885214	helicase activity (4386); ATP binding (5524); nucleic acid binding (3676); catalytic activity, acting on RNA (140098)
TRINITY_DN69436_c0_g2_i4.p1	TRINITY_DN69436_c0_g2~~TRINITY_DN69436_c0_g2_i4.p1 ORF type:complete len:317 (-),score=46.37 TRINITY_DN69436_c0_g2_i4:361-1311(-)	1000	9.96578	5	0	inf	XP_021989225	han:110885816	oxidoreductase activity (16491); calmodulin binding (5516)	oxidation-reduction process (55114); protein transport (15031)	chloroplast inner membrane (9706); integral component of membrane (16021)
TRINITY_DN61825_c0_g1_i1.p1	TRINITY_DN61825_c0_g1~~TRINITY_DN61825_c0_g1_i1.p1 ORF type:5prime_partial len:109 (-),score=21.38 TRINITY_DN61825_c0_g1_i1:317-643(-)	1000	9.96578	5	0	inf	XP_021992400	han:110889201	copper ion binding (5507); electron transfer activity (9055); protein domain specific binding (19904); transmembrane transporter activity (22857); nucleic acid binding (3676)	electron transport chain (22900); response to copper ion (46688); copper ion homeostasis (55070); negative regulation of translation (17148); DNA integration (15074); transmembrane transport (55085)	chloroplast thylakoid membrane (9535); thylakoid lumen (31977); chloroplast stroma (9570); mitochondrion (5739); nucleus (5634); integral component of membrane (16021)
TRINITY_DN75336_c0_g3_i1.p1	TRINITY_DN75336_c0_g3~~TRINITY_DN75336_c0_g3_i1.p1 ORF type:5prime_partial len:472 (+),score=72.85 TRINITY_DN75336_c0_g3_i1:2-1417(+)	1000	9.96578	5	0	inf	XP_022037849	no kegg id	transferase activity, transferring acyl groups other than amino-acyl groups (16747)	double fertilization forming a zygote and endosperm (9567)	nucleus (5634); cytoplasm (5737)
TRINITY_DN61116_c0_g1_i4.p1	TRINITY_DN61116_c0_g1~~TRINITY_DN61116_c0_g1_i4.p1 ORF type:internal len:271 (+),score=97.60 TRINITY_DN61116_c0_g1_i4:3-812(+)	1000	9.96578	5	0	inf	XP_022020670	no kegg id	ribosomal small subunit binding (43024); RNA strand-exchange activity (34057); RNA strand annealing activity (33592)	eukaryotic translation initiation factor 4F complex assembly (97010); formation of translation preinitiation complex (1731)	nucleolus (5730)
TRINITY_DN81330_c0_g1_i5.p1	TRINITY_DN81330_c0_g1~~TRINITY_DN81330_c0_g1_i5.p1 ORF type:3prime_partial len:678 (-),score=139.32 TRINITY_DN81330_c0_g1_i5:3-2033(-)	1000	9.96578	5	0	inf	XP_021978005	han:110873396	metalloendopeptidase activity (4222); metal ion binding (46872)	proteolysis (6508)	cytosol (5829)
TRINITY_DN82950_c0_g1_i2.p1	TRINITY_DN82950_c0_g1~~TRINITY_DN82950_c0_g1_i2.p1 ORF type:5prime_partial len:190 (+),score=44.63 TRINITY_DN82950_c0_g1_i2:1-570(+)	1000	9.96578	5	0	inf	XP_022012669	han:110912288	helicase activity (4386); ATP binding (5524); nucleic acid binding (3676); catalytic activity, acting on RNA (140098); cellulose synthase (UDP-forming) activity (16760)	cellulose biosynthetic process (30244)	ribonucleoprotein complex (1990904); nucleus (5634); cytoplasm (5737); membrane (16020)
TRINITY_DN82931_c2_g2_i3.p1	TRINITY_DN82931_c2_g2~~TRINITY_DN82931_c2_g2_i3.p1 ORF type:3prime_partial len:1020 (+),score=232.85 TRINITY_DN82931_c2_g2_i3:170-3226(+)	1000	9.96578	5	0	inf	XP_022001315	han:110898778	Ran GTPase binding (8536); nuclear localization sequence binding (8139); nuclear import signal receptor activity (61608)	protein import into nucleus (6606)	nucleus (5634); cytoplasm (5737)
TRINITY_DN66479_c2_g1_i4.p1	TRINITY_DN66479_c2_g1~~TRINITY_DN66479_c2_g1_i4.p1 ORF type:complete len:297 (+),score=46.88 TRINITY_DN66479_c2_g1_i4:18-908(+)	1000	9.96578	5	0	inf	XP_022021803	han:110921758	calcium ion binding (5509); oxidoreductase activity (16491)	photosynthesis (15979); oxidation-reduction process (55114)	photosystem II oxygen evolving complex (9654); extrinsic component of membrane (19898); chloroplast thylakoid lumen (9543); chloroplast thylakoid membrane (9535); plasma membrane (5886); integral component of membrane (16021)
TRINITY_DN79335_c0_g1_i12.p1	TRINITY_DN79335_c0_g1~~TRINITY_DN79335_c0_g1_i12.p1 ORF type:internal len:349 (+),score=74.26 TRINITY_DN79335_c0_g1_i12:2-1045(+)	1000	9.96578	5	0	inf	XP_021969367	han:110864574	fumarate hydratase activity (4333)	fumarate metabolic process (6106); tricarboxylic acid cycle (6099); malate metabolic process (6108)	tricarboxylic acid cycle enzyme complex (45239); mitochondrion (5739)
TRINITY_DN76765_c3_g2_i1.p1	TRINITY_DN76765_c3_g2~~TRINITY_DN76765_c3_g2_i1.p1 ORF type:5prime_partial len:384 (+),score=62.70 TRINITY_DN76765_c3_g2_i1:1-1152(+)	1000	9.96578	5	0	inf	XP_021986586	no kegg id			integral component of membrane (16021)
TRINITY_DN77970_c0_g1_i1.p1	TRINITY_DN77970_c0_g1~~TRINITY_DN77970_c0_g1_i1.p1 ORF type:internal len:258 (-),score=47.68 TRINITY_DN77970_c0_g1_i1:3-773(-)	1000	9.96578	5	0	inf	XP_022018421	han:110918400	pyruvate dehydrogenase (acetyl-transferring) activity (4739)	acetyl-CoA biosynthetic process from pyruvate (6086); oxidation-reduction process (55114)
TRINITY_DN72862_c0_g1_i5.p1	TRINITY_DN72862_c0_g1~~TRINITY_DN72862_c0_g1_i5.p1 ORF type:complete len:245 (+),score=63.14 TRINITY_DN72862_c0_g1_i5:321-1055(+)	1000	9.96578	5	0	inf	XP_021980268	han:110876399	RNA binding (3723)	mRNA processing (6397); mRNA-containing ribonucleoprotein complex export from nucleus (71427); mRNA transport (51028); RNA splicing (8380)	THO complex part of transcription export complex (445); integral component of membrane (16021)
TRINITY_DN74030_c0_g2_i1.p1	TRINITY_DN74030_c0_g2~~TRINITY_DN74030_c0_g2_i1.p1 ORF type:5prime_partial len:250 (+),score=14.67 TRINITY_DN74030_c0_g2_i1:2-751(+)	1000	9.96578	5	0	inf	XP_021976292	han:110871847		plant-type cell wall organization (9664); response to red light (10114); regulation of stomatal movement (10119); syncytium formation (6949); primary root development (80022); response to gibberellin (9739); unidimensional cell growth (9826)	cell wall (5618); extracellular region (5576); membrane (16020); mitochondrion (5739)
TRINITY_DN71790_c0_g3_i1.p1	TRINITY_DN71790_c0_g3~~TRINITY_DN71790_c0_g3_i1.p1 ORF type:internal len:163 (-),score=23.77 TRINITY_DN71790_c0_g3_i1:3-488(-)	1000	9.96578	5	0	inf	XP_022011610	han:110911311			thylakoid lumen (31977); chloroplast thylakoid (9534); cytosol (5829)
TRINITY_DN74519_c0_g1_i2.p1	TRINITY_DN74519_c0_g1~~TRINITY_DN74519_c0_g1_i2.p1 ORF type:complete len:630 (+),score=143.63 TRINITY_DN74519_c0_g1_i2:383-2272(+)	1000	9.96578	5	0	inf	XP_021989587	han:110886136	rRNA binding (19843); structural constituent of ribosome (3735)	protein transport (15031); pollen development (9555); clathrin-dependent endocytosis (72583); Golgi vesicle transport (48193); translation (6412)	plasma membrane (5886); chloroplast (9507); ribosome (5840); integral component of membrane (16021)
TRINITY_DN80587_c2_g1_i5.p1	TRINITY_DN80587_c2_g1~~TRINITY_DN80587_c2_g1_i5.p1 ORF type:3prime_partial len:645 (+),score=85.51 TRINITY_DN80587_c2_g1_i5:221-2152(+)	1000	9.96578	5	0	inf	XP_021981142	han:110877298	catalytic activity (3824)	fatty acid elongation (30497)	chloroplast envelope (9941); integral component of membrane (16021)
TRINITY_DN78768_c1_g2_i1.p1	TRINITY_DN78768_c1_g2~~TRINITY_DN78768_c1_g2_i1.p1 ORF type:5prime_partial len:114 (-),score=29.71 TRINITY_DN78768_c1_g2_i1:274-615(-)	1000	9.96578	5	0	inf	XP_022001558	han:110899004
TRINITY_DN80225_c0_g1_i6.p1	TRINITY_DN80225_c0_g1~~TRINITY_DN80225_c0_g1_i6.p1 ORF type:3prime_partial len:413 (+),score=96.26 TRINITY_DN80225_c0_g1_i6:260-1495(+)	1000	9.96578	5	0	inf	XP_021990512	han:110886932	glucose binding (5536); hexokinase activity (4396); ATP binding (5524); core promoter sequence-specific DNA binding (1046); zinc ion binding (8270); protein binding (5515)	cellular glucose homeostasis (1678); carbohydrate phosphorylation (46835); glycolytic process (6096); glucose 6-phosphate metabolic process (51156); hexose mediated signaling (9757); transpiration (10148); stomatal closure (90332); programmed cell death (12501); hexose metabolic process (19318); response to glucose (9749); monosaccharide catabolic process (46365); regulation of transcription by R…	cytosol (5829); mitochondrion (5739); whole membrane (98805); bounding membrane of organelle (98588); plastid (9536); outer membrane (19867); organelle envelope (31967); vacuole (5773); integral component of organelle membrane (31301); nucleus (5634); protein-containing complex (32991)
TRINITY_DN71908_c0_g1_i2.p1	TRINITY_DN71908_c0_g1~~TRINITY_DN71908_c0_g1_i2.p1 ORF type:5prime_partial len:272 (-),score=38.41 TRINITY_DN71908_c0_g1_i2:157-972(-)	1000	9.96578	5	0	inf	XP_021994182	han:110890844	transferase activity, transferring acyl groups other than amino-acyl groups (16747)
TRINITY_DN73554_c1_g1_i4.p1	TRINITY_DN73554_c1_g1~~TRINITY_DN73554_c1_g1_i4.p1 ORF type:5prime_partial len:314 (+),score=46.15 TRINITY_DN73554_c1_g1_i4:2-943(+)	1000	9.96578	5	0	inf	XP_022036119	han:110937961	S-formylglutathione hydrolase activity (18738); carboxylic ester hydrolase activity (52689); nitrate transmembrane transporter activity (15112); NAD binding (51287); oxidoreductase activity, acting on the CH-OH group of donors, NAD or NADP as acceptor (16616)	formaldehyde catabolic process (46294); response to cadmium ion (46686); cellular response to nitrate (71249); nitrate transport (15706); glycerol-3-phosphate catabolic process (46168); oxidation-reduction process (55114)	cytoplasm (5737); apoplast (48046); whole membrane (98805); bounding membrane of organelle (98588); intracellular membrane-bounded organelle (43231); plasma membrane (5886)
TRINITY_DN76953_c0_g1_i16.p1	TRINITY_DN76953_c0_g1~~TRINITY_DN76953_c0_g1_i16.p1 ORF type:complete len:1082 (+),score=225.43 TRINITY_DN76953_c0_g1_i16:111-3356(+)	1000	9.96578	5	0	inf	XP_021982672	no kegg id	hydrolase activity (16787); riboflavin kinase activity (8531)	nonphotochemical quenching (10196); phosphorylation (16310)	chloroplast stroma (9570); chloroplast thylakoid (9534); thylakoid membrane (42651)
TRINITY_DN67886_c1_g2_i4.p1	TRINITY_DN67886_c1_g2~~TRINITY_DN67886_c1_g2_i4.p1 ORF type:5prime_partial len:271 (-),score=35.22 TRINITY_DN67886_c1_g2_i4:801-1613(-)	1000	9.96578	5	0	inf	XP_021969746	han:110864895			endoplasmic reticulum membrane (5789); integral component of membrane (16021)
TRINITY_DN77307_c1_g3_i1.p1	TRINITY_DN77307_c1_g3~~TRINITY_DN77307_c1_g3_i1.p1 ORF type:3prime_partial len:254 (+),score=30.27 TRINITY_DN77307_c1_g3_i1:258-1016(+)	1000	9.96578	5	0	inf	XP_022038038	han:110940783	protein dimerization activity (46983); DNA binding (3677)	post-embryonic development (9791)	cytosol (5829)
TRINITY_DN79653_c0_g1_i1.p1	TRINITY_DN79653_c0_g1~~TRINITY_DN79653_c0_g1_i1.p1 ORF type:5prime_partial len:462 (+),score=123.42 TRINITY_DN79653_c0_g1_i1:1-1386(+)	1000	9.96578	5	0	inf	XP_022022206	han:110922200	unfolded protein binding (51082); ATP binding (5524); mRNA binding (3729); copper ion binding (5507); oxidoreductase activity (16491)	protein folding (6457); mRNA polyadenylation (6378); oxidation-reduction process (55114)	chaperonin-containing T-complex (5832); cell wall (5618); mRNA cleavage factor complex (5849); anchored component of plasma membrane (46658); plastid (9536); integral component of membrane (16021)
TRINITY_DN78909_c0_g1_i4.p1	TRINITY_DN78909_c0_g1~~TRINITY_DN78909_c0_g1_i4.p1 ORF type:5prime_partial len:986 (+),score=237.69 TRINITY_DN78909_c0_g1_i4:1-2958(+)	1000	9.96578	5	0	inf	XP_021993347	han:110890087		deadenylation-independent decapping of nuclear-transcribed mRNA (31087)	P-body (932)
TRINITY_DN82893_c1_g2_i1.p1	TRINITY_DN82893_c1_g2~~TRINITY_DN82893_c1_g2_i1.p1 ORF type:internal len:160 (-),score=36.31 TRINITY_DN82893_c1_g2_i1:3-479(-)	1000	9.96578	5	0	inf	XP_022000094	han:110897644
TRINITY_DN79584_c1_g1_i3.p1	TRINITY_DN79584_c1_g1~~TRINITY_DN79584_c1_g1_i3.p1 ORF type:internal len:292 (-),score=53.28 TRINITY_DN79584_c1_g1_i3:3-875(-)	1000	9.96578	5	0	inf	XP_022018768	no kegg id	medium-chain fatty acid-CoA ligase activity (31956); acetate-CoA ligase activity (3987)	fatty acid metabolic process (6631)
TRINITY_DN81180_c0_g2_i3.p1	TRINITY_DN81180_c0_g2~~TRINITY_DN81180_c0_g2_i3.p1 ORF type:5prime_partial len:474 (+),score=96.38 TRINITY_DN81180_c0_g2_i3:2-1423(+)	1000	9.96578	5	0	inf	XP_022018032	han:110917898	diphosphate-fructose-6-phosphate 1-phosphotransferase activity (47334); 6-phosphofructokinase activity (3872); ATP binding (5524); metal ion binding (46872); RNA binding (3723)	fructose 6-phosphate metabolic process (6002); glycolytic process through fructose-6-phosphate (61615); carbohydrate phosphorylation (46835); response to glucose (9749); photosynthesis (15979); response to cadmium ion (46686)	cytoplasm (5737); cell wall (5618); integral component of membrane (16021)
TRINITY_DN82182_c3_g3_i5.p1	TRINITY_DN82182_c3_g3~~TRINITY_DN82182_c3_g3_i5.p1 ORF type:5prime_partial len:216 (-),score=41.17 TRINITY_DN82182_c3_g3_i5:30-677(-)	1000	9.96578	5	0	inf	XP_021989980	no kegg id	oxidoreductase activity, acting on the aldehyde or oxo group of donors, NAD or NADP as acceptor (16620); nucleotide binding (166)	oxidation-reduction process (55114); response to desiccation (9269); response to salt stress (9651); response to abscisic acid (9737); cellular aldehyde metabolic process (6081)	cytosol (5829)
TRINITY_DN78896_c2_g1_i5.p1	TRINITY_DN78896_c2_g1~~TRINITY_DN78896_c2_g1_i5.p1 ORF type:3prime_partial len:394 (-),score=83.06 TRINITY_DN78896_c2_g1_i5:3-1181(-)	1000	9.96578	5	0	inf	XP_022002709	han:110900113	sterol transporter activity (15248); sterol binding (32934)	sterol transport (15918)	cytosol (5829); intracellular membrane-bounded organelle (43231); membrane (16020)
TRINITY_DN79646_c0_g1_i1.p1	TRINITY_DN79646_c0_g1~~TRINITY_DN79646_c0_g1_i1.p1 ORF type:3prime_partial len:361 (+),score=66.90 TRINITY_DN79646_c0_g1_i1:165-1244(+)	1000	9.96578	5	0	inf	XP_022028407	han:110929561			integral component of membrane (16021)
TRINITY_DN68592_c2_g1_i1.p1	TRINITY_DN68592_c2_g1~~TRINITY_DN68592_c2_g1_i1.p1 ORF type:complete len:444 (+),score=73.49 TRINITY_DN68592_c2_g1_i1:162-1493(+)	1000	9.96578	5	0	inf	XP_022025672	han:110926226	helicase activity (4386); ATP binding (5524); nucleic acid binding (3676); catalytic activity, acting on RNA (140098)	RNA secondary structure unwinding (10501); rRNA processing (6364); RNA catabolic process (6401)	nucleolus (5730); cytoplasm (5737)
TRINITY_DN55122_c1_g1_i1.p1	TRINITY_DN55122_c1_g1~~TRINITY_DN55122_c1_g1_i1.p1 ORF type:internal len:152 (+),score=29.37 TRINITY_DN55122_c1_g1_i1:1-453(+)	1000	9.96578	5	0	inf	XP_022017001	han:110916603
TRINITY_DN80545_c0_g1_i2.p1	TRINITY_DN80545_c0_g1~~TRINITY_DN80545_c0_g1_i2.p1 ORF type:3prime_partial len:303 (-),score=54.81 TRINITY_DN80545_c0_g1_i2:1-906(-)	1000	9.96578	5	0	inf	XP_021978184	han:110873549	GTPase activity (3924); GTP binding (5525)
TRINITY_DN81760_c0_g1_i3.p1	TRINITY_DN81760_c0_g1~~TRINITY_DN81760_c0_g1_i3.p1 ORF type:internal len:265 (+),score=20.93 TRINITY_DN81760_c0_g1_i3:3-794(+)	1000	9.96578	5	0	inf	XP_022006160	han:110904624
TRINITY_DN83048_c0_g2_i1.p1	TRINITY_DN83048_c0_g2~~TRINITY_DN83048_c0_g2_i1.p1 ORF type:complete len:1361 (-),score=377.09 TRINITY_DN83048_c0_g2_i1:1030-5112(-)	1000	9.96578	5	0	inf	XP_021969677	han:110864823	actin binding (3779); protein-containing complex binding (44877); terpene synthase activity (10333); magnesium ion binding (287)		plasma membrane (5886); integral component of membrane (16021)
TRINITY_DN80930_c2_g2_i10.p1	TRINITY_DN80930_c2_g2~~TRINITY_DN80930_c2_g2_i10.p1 ORF type:3prime_partial len:736 (-),score=167.92 TRINITY_DN80930_c2_g2_i10:3-2207(-)	1000	9.96578	5	0	inf	XP_022035643	han:110937519	GTPase activity (3924); GTP binding (5525)
TRINITY_DN72773_c1_g2_i3.p1	TRINITY_DN72773_c1_g2~~TRINITY_DN72773_c1_g2_i3.p1 ORF type:complete len:219 (+),score=40.57 TRINITY_DN72773_c1_g2_i3:87-743(+)	1000	9.96578	5	0	inf	XP_021997378	han:110894458	hydrolase activity (16787)	photosynthesis (15979)	photosystem I reaction center (9538); chloroplast thylakoid membrane (9535); integral component of membrane (16021)
TRINITY_DN79801_c2_g3_i2.p1	TRINITY_DN79801_c2_g3~~TRINITY_DN79801_c2_g3_i2.p1 ORF type:3prime_partial len:469 (+),score=102.60 TRINITY_DN79801_c2_g3_i2:219-1622(+)	1000	9.96578	5	0	inf	XP_022036900	han:110939632	calcium ion binding (5509); protein kinase activity (4672); ATP binding (5524); calmodulin binding (5516)	protein phosphorylation (6468); peptidyl-serine modification (18209); intracellular signal transduction (35556)	nucleus (5634); cytoplasm (5737); membrane (16020)
TRINITY_DN80027_c0_g1_i4.p1	TRINITY_DN80027_c0_g1~~TRINITY_DN80027_c0_g1_i4.p1 ORF type:complete len:459 (+),score=111.87 TRINITY_DN80027_c0_g1_i4:323-1699(+)	1000	9.96578	5	0	inf	XP_021975921	no kegg id	RNA binding (3723)		cytosol (5829); ribonucleoprotein complex (1990904)
TRINITY_DN67557_c0_g1_i1.p1	TRINITY_DN67557_c0_g1~~TRINITY_DN67557_c0_g1_i1.p1 ORF type:5prime_partial len:276 (+),score=65.62 TRINITY_DN67557_c0_g1_i1:3-830(+)	1000	9.96578	5	0	inf	XP_021974192	han:110869205	[acyl-carrier-protein] S-malonyltransferase activity (4314)		chloroplast stroma (9570); mitochondrion (5739)
TRINITY_DN73103_c1_g1_i6.p1	TRINITY_DN73103_c1_g1~~TRINITY_DN73103_c1_g1_i6.p1 ORF type:complete len:714 (+),score=132.24 TRINITY_DN73103_c1_g1_i6:332-2473(+)	1000	9.96578	5	0	inf	XP_022010255	han:110909809	transferase activity, transferring acyl groups other than amino-acyl groups (16747)	phytol metabolic process (33306); triglyceride biosynthetic process (19432)	plastoglobule (10287)
TRINITY_DN80501_c0_g1_i5.p1	TRINITY_DN80501_c0_g1~~TRINITY_DN80501_c0_g1_i5.p1 ORF type:5prime_partial len:492 (+),score=80.84 TRINITY_DN80501_c0_g1_i5:2-1477(+)	1000	9.96578	5	0	inf	XP_021977162	han:110872626	methyltransferase activity (8168)	methylation (32259)	trans-Golgi network (5802); endosome (5768); Golgi membrane (139); integral component of membrane (16021)
TRINITY_DN73873_c1_g1_i5.p1	TRINITY_DN73873_c1_g1~~TRINITY_DN73873_c1_g1_i5.p1 ORF type:complete len:764 (+),score=152.04 TRINITY_DN73873_c1_g1_i5:107-2398(+)	1000	9.96578	5	0	inf	XP_021969154	han:110864406	acid-amino acid ligase activity (16881); ATP binding (5524)	regulation of cell shape (8360); cell division (51301); biosynthetic process (9058); plastid fission (43572); chloroplast organization (9658)	cytoplasm (5737); nucleoid (9295); intracellular membrane-bounded organelle (43231); intracellular non-membrane-bounded organelle (43232)
TRINITY_DN78553_c0_g1_i3.p1	TRINITY_DN78553_c0_g1~~TRINITY_DN78553_c0_g1_i3.p1 ORF type:5prime_partial len:320 (-),score=16.11 TRINITY_DN78553_c0_g1_i3:594-1553(-)	1000	9.96578	5	0	inf	XP_021993245	han:110889979
TRINITY_DN76168_c0_g1_i3.p1	TRINITY_DN76168_c0_g1~~TRINITY_DN76168_c0_g1_i3.p1 ORF type:3prime_partial len:314 (+),score=47.50 TRINITY_DN76168_c0_g1_i3:1-939(+)	1000	9.96578	5	0	inf	XP_022034647	han:110936546	NADPH:quinone reductase activity (3960); zinc ion binding (8270)	oxidation-reduction process (55114)	chloroplast outer membrane (9707)
TRINITY_DN72750_c0_g1_i5.p1	TRINITY_DN72750_c0_g1~~TRINITY_DN72750_c0_g1_i5.p1 ORF type:5prime_partial len:358 (+),score=52.80 TRINITY_DN72750_c0_g1_i5:1-1074(+)	1000	9.96578	5	0	inf	XP_021985137	han:110881068	transferase activity, transferring acyl groups other than amino-acyl groups (16747)
TRINITY_DN82103_c2_g1_i4.p1	TRINITY_DN82103_c2_g1~~TRINITY_DN82103_c2_g1_i4.p1 ORF type:internal len:317 (+),score=66.17 TRINITY_DN82103_c2_g1_i4:1-948(+)	1000	9.96578	5	0	inf	XP_022029140	no kegg id	arginine-tRNA ligase activity (4814); ATP binding (5524)	arginyl-tRNA aminoacylation (6420); embryo development ending in seed dormancy (9793)	cytoplasm (5737); intracellular membrane-bounded organelle (43231)
TRINITY_DN77626_c1_g1_i1.p1	TRINITY_DN77626_c1_g1~~TRINITY_DN77626_c1_g1_i1.p1 ORF type:internal len:220 (-),score=34.08 TRINITY_DN77626_c1_g1_i1:3-659(-)	1000	9.96578	5	0	inf	XP_021977997	han:110873382
TRINITY_DN76462_c1_g1_i7.p1	TRINITY_DN76462_c1_g1~~TRINITY_DN76462_c1_g1_i7.p1 ORF type:3prime_partial len:381 (+),score=66.59 TRINITY_DN76462_c1_g1_i7:295-1434(+)	1000	9.96578	5	0	inf	XP_022035425	han:110937331	3-dehydroquinate dehydratase activity (3855); shikimate 3-dehydrogenase (NADP+) activity (4764); NADP binding (50661)	shikimate metabolic process (19632); oxidation-reduction process (55114); chorismate biosynthetic process (9423); embryo development ending in seed dormancy (9793); aromatic amino acid family biosynthetic process (9073)	chloroplast stroma (9570); cytosol (5829)
TRINITY_DN69894_c1_g1_i2.p1	TRINITY_DN69894_c1_g1~~TRINITY_DN69894_c1_g1_i2.p1 ORF type:complete len:300 (+),score=53.86 TRINITY_DN69894_c1_g1_i2:71-970(+)	1000	9.96578	5	0	inf	XP_022001311	han:110898776	ATP transmembrane transporter activity (5347); oxoglutarate:malate antiporter activity (15367); tricarboxylic acid transmembrane transporter activity (15142)	ATP transport (15867); alpha-ketoglutarate transport (15742); malate transmembrane transport (71423); tricarboxylic acid transmembrane transport (35674)	integral component of membrane (16021); plasmodesma (9506); chloroplast envelope (9941); vacuolar membrane (5774); cell wall (5618); Golgi apparatus (5794); mitochondrial inner membrane (5743)
TRINITY_DN63055_c1_g3_i1.p1	TRINITY_DN63055_c1_g3~~TRINITY_DN63055_c1_g3_i1.p1 ORF type:3prime_partial len:166 (+),score=49.76 TRINITY_DN63055_c1_g3_i1:65-559(+)	1000	9.96578	5	0	inf	XP_022021034	han:110921075	zinc ion binding (8270); nucleic acid binding (3676)
TRINITY_DN80455_c3_g1_i3.p1	TRINITY_DN80455_c3_g1~~TRINITY_DN80455_c3_g1_i3.p1 ORF type:complete len:609 (-),score=124.07 TRINITY_DN80455_c3_g1_i3:233-2059(-)	1000	9.96578	5	0	inf	XP_022030150	han:110931063	malate dehydrogenase (decarboxylating) (NAD+) activity (4471); NAD binding (51287); metal ion binding (46872); protein homodimerization activity (42803); oxaloacetate decarboxylase activity (8948); ATP binding (5524)	oxidation-reduction process (55114); malate metabolic process (6108); pyruvate metabolic process (6090)	mitochondrion (5739); cytosol (5829); intracellular organelle lumen (70013)
TRINITY_DN74849_c0_g1_i1.p1	TRINITY_DN74849_c0_g1~~TRINITY_DN74849_c0_g1_i1.p1 ORF type:5prime_partial len:820 (+),score=186.20 TRINITY_DN74849_c0_g1_i1:3-2462(+)	1000	9.96578	5	0	inf	XP_022034392	no kegg id	ubiquitin-like modifier activating enzyme activity (8641); ATP binding (5524); ubiquitin-protein transferase activity (4842)	cellular protein modification process (6464); ubiquitin-dependent protein catabolic process (6511); cellular response to DNA damage stimulus (6974)	nucleus (5634); cytoplasm (5737); integral component of membrane (16021)
TRINITY_DN71813_c0_g1_i3.p1	TRINITY_DN71813_c0_g1~~TRINITY_DN71813_c0_g1_i3.p1 ORF type:complete len:448 (+),score=93.74 TRINITY_DN71813_c0_g1_i3:150-1493(+)	1000	9.96578	5	0	inf	XP_022015732	han:110915361		regulation of DNA-dependent DNA replication initiation (30174); negative regulation of shoot apical meristem development (1902184); rRNA processing (6364)	Rix1 complex (97344); nuclear pre-replicative complex (5656); Cul4-RING E3 ubiquitin ligase complex (80008); integral component of membrane (16021)
TRINITY_DN78463_c0_g1_i2.p1	TRINITY_DN78463_c0_g1~~TRINITY_DN78463_c0_g1_i2.p1 ORF type:5prime_partial len:655 (+),score=112.20 TRINITY_DN78463_c0_g1_i2:1-1965(+)	1000	9.96578	5	0	inf	XP_022041023	han:110943592	serine-type endopeptidase activity (4252)	proteolysis (6508); photosystem II repair (10206); chloroplast organization (9658); protein catabolic process (30163)	chloroplast stromal thylakoid (9533); chloroplast envelope (9941); chloroplast thylakoid membrane (9535); cytosol (5829); integral component of membrane (16021)
TRINITY_DN76101_c2_g1_i5.p1	TRINITY_DN76101_c2_g1~~TRINITY_DN76101_c2_g1_i5.p1 ORF type:5prime_partial len:446 (+),score=3.34 TRINITY_DN76101_c2_g1_i5:1-1338(+)	1000	9.96578	5	0	inf	XP_022021809	han:110921768	carbohydrate binding (30246); glycosaminoglycan binding (5539); transferase activity (16740)	recognition of pollen (48544); response to sodium phosphate (1904383); cellular response to hypoxia (71456)	cell wall (5618); apoplast (48046); secretory vesicle (99503); vacuolar membrane (5774); mitochondrion (5739); Golgi apparatus (5794); cytosol (5829); integral component of membrane (16021)
TRINITY_DN78834_c0_g1_i12.p1	TRINITY_DN78834_c0_g1~~TRINITY_DN78834_c0_g1_i12.p1 ORF type:3prime_partial len:352 (-),score=95.86 TRINITY_DN78834_c0_g1_i12:3-1055(-)	1000	9.96578	5	0	inf	XP_022039105	han:110941751	oxidoreductase activity, acting on the aldehyde or oxo group of donors, NAD or NADP as acceptor (16620)	oxidation-reduction process (55114); cellular response to anoxia (71454)	cytoplasm (5737)
TRINITY_DN82439_c1_g2_i4.p1	TRINITY_DN82439_c1_g2~~TRINITY_DN82439_c1_g2_i4.p1 ORF type:5prime_partial len:309 (+),score=42.46 TRINITY_DN82439_c1_g2_i4:2-928(+)	1000	9.96578	5	0	inf	XP_021988698	han:110885327	squalene monooxygenase activity (4506); flavin adenine dinucleotide binding (50660)	sterol biosynthetic process (16126); oxidation-reduction process (55114); terpene biosynthetic process (46246); response to jasmonic acid (9753); response to vanadate(3-) (1902438); response to nitric oxide (71731); response to molecule of fungal origin (2238); response to salicylic acid (9751); response to ethylene (9723); response to hydrogen peroxide (42542); response to metal ion (10038)	endoplasmic reticulum (5783); integral component of membrane (16021); endoplasmic reticulum membrane (5789)
TRINITY_DN77524_c0_g1_i1.p1	TRINITY_DN77524_c0_g1~~TRINITY_DN77524_c0_g1_i1.p1 ORF type:internal len:164 (-),score=34.19 TRINITY_DN77524_c0_g1_i1:3-491(-)	1000	9.96578	5	0	inf	XP_022016244	han:110915800	cysteine-type peptidase activity (8234); endopeptidase activity (4175); protein binding (5515)	proteolysis (6508); cellular protein catabolic process (44257)	lysosome (5764); extracellular space (5615); secretory vesicle (99503); endoplasmic reticulum (5783); cytosol (5829)
TRINITY_DN79160_c0_g1_i1.p1	TRINITY_DN79160_c0_g1~~TRINITY_DN79160_c0_g1_i1.p1 ORF type:3prime_partial len:656 (+),score=116.96 TRINITY_DN79160_c0_g1_i1:162-2126(+)	1000	9.96578	5	0	inf	XP_022006111	han:110904576		floral meristem determinacy (10582); ribosomal large subunit biogenesis (42273)	Noc2p-Noc3p complex (30691); Noc1p-Noc2p complex (30690); nucleolus (5730); nucleoplasm (5654)
TRINITY_DN83286_c1_g1_i7.p1	TRINITY_DN83286_c1_g1~~TRINITY_DN83286_c1_g1_i7.p1 ORF type:complete len:2019 (+),score=489.74 TRINITY_DN83286_c1_g1_i7:170-6226(+)	1000	9.96578	5	0	inf	XP_022036003	han:110937862	microtubule plus end polymerase (61863); microtubule binding (8017)	intracellular protein transport (6886); establishment or maintenance of microtubule cytoskeleton polarity (30951); mitotic spindle organization (7052); microtubule polymerization (46785)	microtubule plus-end (35371); spindle pole (922); kinetochore (776)
TRINITY_DN70023_c2_g1_i3.p1	TRINITY_DN70023_c2_g1~~TRINITY_DN70023_c2_g1_i3.p1 ORF type:5prime_partial len:234 (+),score=44.14 TRINITY_DN70023_c2_g1_i3:1-702(+)	1000	9.96578	5	0	inf	XP_022005428	han:110903938	protein binding (5515); nucleic acid binding (3676)	endoplasmic reticulum tubular network organization (71786); response to bacterium (9617)	endoplasmic reticulum membrane (5789); endoplasmic reticulum (5783); integral component of membrane (16021); plasmodesma (9506); cytoplasmic side of membrane (98562); intrinsic component of organelle membrane (31300); organelle subcompartment (31984); Golgi apparatus (5794); plasma membrane (5886)
TRINITY_DN80161_c0_g2_i2.p1	TRINITY_DN80161_c0_g2~~TRINITY_DN80161_c0_g2_i2.p1 ORF type:5prime_partial len:311 (-),score=49.52 TRINITY_DN80161_c0_g2_i2:231-1163(-)	1000	9.96578	5	0	inf	XP_021999839	han:110897396	FAD binding (71949); oxidoreductase activity (16491)	oxidation-reduction process (55114); steroid metabolic process (8202)	integral component of membrane (16021); cytoplasm (5737)
TRINITY_DN60197_c0_g1_i1.p1	TRINITY_DN60197_c0_g1~~TRINITY_DN60197_c0_g1_i1.p1 ORF type:internal len:124 (+),score=23.32 TRINITY_DN60197_c0_g1_i1:2-370(+)	1000	9.96578	5	0	inf	XP_022009061	han:110908427
TRINITY_DN68274_c0_g1_i3.p1	TRINITY_DN68274_c0_g1~~TRINITY_DN68274_c0_g1_i3.p1 ORF type:5prime_partial len:819 (+),score=253.12 TRINITY_DN68274_c0_g1_i3:2-2458(+)	1000	9.96578	5	0	inf	XP_021974063	han:110869076			integral component of membrane (16021)
TRINITY_DN76652_c0_g3_i2.p1	TRINITY_DN76652_c0_g3~~TRINITY_DN76652_c0_g3_i2.p1 ORF type:5prime_partial len:220 (+),score=36.90 TRINITY_DN76652_c0_g3_i2:1-660(+)	1000	9.96578	5	0	inf	XP_021987807	han:110884406	molybdenum ion binding (30151); pyridoxal phosphate binding (30170); catalytic activity (3824)
TRINITY_DN67081_c0_g1_i3.p1	TRINITY_DN67081_c0_g1~~TRINITY_DN67081_c0_g1_i3.p1 ORF type:complete len:239 (+),score=33.28 TRINITY_DN67081_c0_g1_i3:109-825(+)	1000	9.96578	5	0	inf	XP_021982679	han:110878646
TRINITY_DN73004_c1_g1_i1.p1	TRINITY_DN73004_c1_g1~~TRINITY_DN73004_c1_g1_i1.p1 ORF type:5prime_partial len:663 (+),score=118.39 TRINITY_DN73004_c1_g1_i1:3-1991(+)	1000	9.96578	5	0	inf	XP_022036124	han:110937965	structural constituent of nuclear pore (17056); protein binding (5515); transferase activity (16740)	mRNA transport (51028); nucleocytoplasmic transport (6913); protein transport (15031); protein localization to nucleus (34504); ribonucleoprotein complex localization (71166); protein-containing complex localization (31503); establishment of protein localization to organelle (72594); gene expression (10467)	nuclear pore (5643); membrane (16020); plasmodesma (9506); nucleolus (5730)
TRINITY_DN74518_c2_g4_i1.p1	TRINITY_DN74518_c2_g4~~TRINITY_DN74518_c2_g4_i1.p1 ORF type:5prime_partial len:186 (-),score=38.06 TRINITY_DN74518_c2_g4_i1:223-780(-)	1000	9.96578	5	0	inf	XP_022038621	no kegg id	threonine-type endopeptidase activity (4298)	proteasome-mediated ubiquitin-dependent protein catabolic process (43161); proteasomal ubiquitin-independent protein catabolic process (10499)	proteasome core complex, beta-subunit complex (19774); nucleus (5634); cytoplasm (5737); whole membrane (98805); bounding membrane of organelle (98588); intracellular vesicle (97708); integral component of membrane (16021)
TRINITY_DN69291_c0_g2_i1.p1	TRINITY_DN69291_c0_g2~~TRINITY_DN69291_c0_g2_i1.p1 ORF type:complete len:310 (+),score=56.39 TRINITY_DN69291_c0_g2_i1:63-992(+)	1000	9.96578	5	0	inf	XP_022021073	han:110921111	oxidoreductase activity (16491)	oxidation-reduction process (55114)	cytosol (5829)
TRINITY_DN79551_c2_g1_i5.p1	TRINITY_DN79551_c2_g1~~TRINITY_DN79551_c2_g1_i5.p1 ORF type:3prime_partial len:191 (+),score=16.30 TRINITY_DN79551_c2_g1_i5:31-600(+)	1000	9.96578	5	0	inf	XP_021978077	han:110873450
TRINITY_DN66177_c0_g1_i4.p1	TRINITY_DN66177_c0_g1~~TRINITY_DN66177_c0_g1_i4.p1 ORF type:5prime_partial len:154 (+),score=39.93 TRINITY_DN66177_c0_g1_i4:1-462(+)	1000	9.96578	5	0	inf	XP_022015628	han:110915269	riboflavin kinase activity (8531); ADP binding (43531); hydrolase activity (16787)	endoplasmic reticulum membrane organization (90158); endoplasmic reticulum-plasma membrane tethering (61817); response to gibberellin (9739); riboflavin biosynthetic process (9231); phosphorylation (16310)	endoplasmic reticulum membrane (5789); plasma membrane (5886)
TRINITY_DN74796_c0_g1_i2.p1	TRINITY_DN74796_c0_g1~~TRINITY_DN74796_c0_g1_i2.p1 ORF type:internal len:258 (+),score=30.15 TRINITY_DN74796_c0_g1_i2:1-771(+)	1000	9.96578	5	0	inf	XP_021981631	no kegg id	calcium ion binding (5509)	photosynthesis (15979)	photosystem II oxygen evolving complex (9654); extrinsic component of membrane (19898)
TRINITY_DN79574_c1_g1_i2.p1	TRINITY_DN79574_c1_g1~~TRINITY_DN79574_c1_g1_i2.p1 ORF type:5prime_partial len:183 (+),score=39.20 TRINITY_DN79574_c1_g1_i2:3-551(+)	1000	9.96578	5	0	inf	XP_022009762	no kegg id			integral component of membrane (16021)
TRINITY_DN78422_c0_g1_i2.p1	TRINITY_DN78422_c0_g1~~TRINITY_DN78422_c0_g1_i2.p1 ORF type:5prime_partial len:332 (+),score=72.70 TRINITY_DN78422_c0_g1_i2:1-996(+)	1000	9.96578	5	0	inf	XP_021976102	han:110871694	zinc ion binding (8270); oxidoreductase activity (16491)	oxidation-reduction process (55114); pteridine-containing compound metabolic process (42558); response to cold (9409)	stromule (10319); chloroplast (9507); apoplast (48046); plastid stroma (9532); thylakoid (9579)
TRINITY_DN75282_c0_g1_i6.p1	TRINITY_DN75282_c0_g1~~TRINITY_DN75282_c0_g1_i6.p1 ORF type:internal len:428 (+),score=77.68 TRINITY_DN75282_c0_g1_i6:1-1281(+)	1000	9.96578	5	0	inf	XP_022005875	han:110904338	thiol-dependent ubiquitinyl hydrolase activity (36459); cysteine-type endopeptidase activity (4197); double-stranded DNA binding (3690); protein binding (5515)	protein deubiquitination (16579); ubiquitin-dependent protein catabolic process (6511); regulation of protein stability (31647); jasmonic acid mediated signaling pathway (9867); DNA topological change (6265)	cytosol (5829); nucleus (5634); integral component of membrane (16021)
TRINITY_DN83024_c0_g2_i3.p1	TRINITY_DN83024_c0_g2~~TRINITY_DN83024_c0_g2_i3.p1 ORF type:internal len:342 (+),score=8.16 TRINITY_DN83024_c0_g2_i3:1-1023(+)	1000	9.96578	5	0	inf	XP_022015439	han:110915112	carbohydrate binding (30246); hydrolase activity, hydrolyzing O-glycosyl compounds (4553); transmembrane transporter activity (22857)	carbohydrate metabolic process (5975); response to cadmium ion (46686); cell wall macromolecule catabolic process (16998); transmembrane transport (55085)	plant-type cell wall (9505); plasmodesma (9506); apoplast (48046); integral component of membrane (16021)
TRINITY_DN70419_c0_g2_i1.p1	TRINITY_DN70419_c0_g2~~TRINITY_DN70419_c0_g2_i1.p1 ORF type:5prime_partial len:181 (-),score=34.25 TRINITY_DN70419_c0_g2_i1:4-546(-)	1000	9.96578	5	0	inf	XP_022017585	no kegg id	polygalacturonate 4-alpha-galacturonosyltransferase activity (47262)	pectin biosynthetic process (45489); cell wall organization (71555)	Golgi membrane (139); integral component of membrane (16021)
TRINITY_DN77618_c2_g3_i2.p1	TRINITY_DN77618_c2_g3~~TRINITY_DN77618_c2_g3_i2.p1 ORF type:internal len:221 (+),score=23.42 TRINITY_DN77618_c2_g3_i2:1-660(+)	1000	9.96578	5	0	inf	XP_021996739	han:110893893	acid phosphatase activity (3993); metal ion binding (46872); peroxidase activity (4601); voltage-gated chloride channel activity (5247); transferase activity, transferring acyl groups (16746)	dephosphorylation (16311); trivalent inorganic anion homeostasis (72506); divalent inorganic anion homeostasis (72505); monovalent inorganic anion homeostasis (55083); regulation of phosphorus metabolic process (51174); cellular oxidant detoxification (98869); hydrogen peroxide catabolic process (42744); chloride transmembrane transport (1902476); oxidation-reduction process (55114)	vacuole (5773); cytosol (5829); secretory vesicle (99503); integral component of membrane (16021); plastid (9536)
TRINITY_DN72739_c0_g1_i1.p1	TRINITY_DN72739_c0_g1~~TRINITY_DN72739_c0_g1_i1.p1 ORF type:complete len:422 (+),score=65.09 TRINITY_DN72739_c0_g1_i1:63-1328(+)	1000	9.96578	5	0	inf	XP_022025285	han:110925732	transaminase activity (8483); pyridoxal phosphate binding (30170)	cellular amino acid metabolic process (6520); biosynthetic process (9058)
TRINITY_DN76219_c0_g1_i1.p1	TRINITY_DN76219_c0_g1~~TRINITY_DN76219_c0_g1_i1.p1 ORF type:internal len:455 (+),score=74.01 TRINITY_DN76219_c0_g1_i1:1-1362(+)	1000	9.96578	5	0	inf	XP_022037918	han:110940670	protein kinase activity (4672); ATP binding (5524); protein binding (5515); transmembrane signaling receptor activity (4888)	protein phosphorylation (6468); peptidyl-tyrosine modification (18212)	integral component of membrane (16021); plasmodesma (9506); cytosol (5829); plasma membrane (5886)
TRINITY_DN80107_c0_g1_i2.p1	TRINITY_DN80107_c0_g1~~TRINITY_DN80107_c0_g1_i2.p1 ORF type:internal len:136 (+),score=19.99 TRINITY_DN80107_c0_g1_i2:3-407(+)	1000	9.96578	5	0	inf	XP_021998587	han:110895573	unfolded protein binding (51082); ATP binding (5524); protein phosphatase regulator activity (19888)	protein folding (6457); response to cadmium ion (46686); regulation of phosphoprotein phosphatase activity (43666); signal transduction (7165)	chaperonin-containing T-complex (5832); protein phosphatase type 2A complex (159)
TRINITY_DN79644_c0_g1_i2.p1	TRINITY_DN79644_c0_g1~~TRINITY_DN79644_c0_g1_i2.p1 ORF type:5prime_partial len:635 (-),score=58.86 TRINITY_DN79644_c0_g1_i2:177-2081(-)	1000	9.96578	5	0	inf	XP_022020422	han:110920509	iron ion binding (5506); C-4 methylsterol oxidase activity (254)	lipid biosynthetic process (8610); sterol metabolic process (16125); oxidation-reduction process (55114); organic hydroxy compound biosynthetic process (1901617); organic cyclic compound biosynthetic process (1901362)	endoplasmic reticulum membrane (5789); integral component of membrane (16021)
TRINITY_DN74872_c1_g2_i1.p1	TRINITY_DN74872_c1_g2~~TRINITY_DN74872_c1_g2_i1.p1 ORF type:3prime_partial len:346 (-),score=89.33 TRINITY_DN74872_c1_g2_i1:3-1037(-)	1000	9.96578	5	0	inf	XP_021993492	no kegg id	RNA binding (3723)		cytosol (5829)
TRINITY_DN72217_c0_g1_i5.p1	TRINITY_DN72217_c0_g1~~TRINITY_DN72217_c0_g1_i5.p1 ORF type:5prime_partial len:290 (+),score=37.29 TRINITY_DN72217_c0_g1_i5:1-870(+)	1000	9.96578	5	0	inf	XP_021983592	han:110879439		protein transport (15031)	chloroplast (9507); plastid envelope (9526); organelle envelope lumen (31970); plasma membrane (5886)
TRINITY_DN70635_c0_g1_i2.p1	TRINITY_DN70635_c0_g1~~TRINITY_DN70635_c0_g1_i2.p1 ORF type:complete len:788 (-),score=124.31 TRINITY_DN70635_c0_g1_i2:200-2563(-)	1000	9.96578	5	0	inf	XP_022038292	han:110941004	serine-type endopeptidase activity (4252); oligopeptidase activity (70012)	proteolysis (6508)	cytosol (5829); chloroplast (9507); mitochondrion (5739)
TRINITY_DN74847_c0_g1_i9.p1	TRINITY_DN74847_c0_g1~~TRINITY_DN74847_c0_g1_i9.p1 ORF type:internal len:102 (+),score=9.63 TRINITY_DN74847_c0_g1_i9:2-304(+)	1000	9.96578	5	0	inf	YP_588105	han:4055651
TRINITY_DN72335_c0_g1_i2.p1	TRINITY_DN72335_c0_g1~~TRINITY_DN72335_c0_g1_i2.p1 ORF type:5prime_partial len:371 (-),score=46.28 TRINITY_DN72335_c0_g1_i2:278-1390(-)	1000	9.96578	5	0	inf	XP_022035054	han:110936958	hydrolase activity, acting on ester bonds (16788); 7,9,9'-tricis-neurosporene:quinone oxidoreductase activity (52887); 9,9'-dicis-carotene:quinone oxidoreductase activity (52886)	lipid metabolic process (6629); organic substance catabolic process (1901575); oxidation-reduction process (55114)	extracellular region (5576); integral component of membrane (16021)
TRINITY_DN79180_c3_g1_i1.p1	TRINITY_DN79180_c3_g1~~TRINITY_DN79180_c3_g1_i1.p1 ORF type:3prime_partial len:331 (+),score=67.31 TRINITY_DN79180_c3_g1_i1:22-1011(+)	1000	9.96578	5	0	inf	XP_022027266	han:110928562	3-hydroxyacyl-CoA dehydrogenase activity (3857); enoyl-CoA hydratase activity (4300); 3-hydroxyacyl-CoA dehydratase activity (18812); microtubule binding (8017); dodecenoyl-CoA delta-isomerase activity (4165); mRNA binding (3729); 3-hydroxybutyryl-CoA epimerase activity (8692); zinc ion binding (8270)	fatty acid metabolic process (6631); lipid oxidation (34440); cellular lipid catabolic process (44242); monocarboxylic acid catabolic process (72329); jasmonic acid biosynthetic process (9695); flower development (9908); DNA integration (15074)	peroxisome (5777); plasmodesma (9506); cell wall (5618); integral component of membrane (16021); plasma membrane (5886)
TRINITY_DN78184_c3_g2_i4.p1	TRINITY_DN78184_c3_g2~~TRINITY_DN78184_c3_g2_i4.p1 ORF type:3prime_partial len:346 (+),score=51.27 TRINITY_DN78184_c3_g2_i4:118-1152(+)	1000	9.96578	5	0	inf	XP_022029030	han:110930112	structural molecule activity (5198); translation initiation factor activity (3743)	proteasome assembly (43248); ubiquitin-dependent protein catabolic process (6511); translational initiation (6413)	proteasome complex (502); cytosol (5829); nucleus (5634); integral component of membrane (16021)
TRINITY_DN82889_c5_g2_i7.p1	TRINITY_DN82889_c5_g2~~TRINITY_DN82889_c5_g2_i7.p1 ORF type:internal len:797 (+),score=135.14 TRINITY_DN82889_c5_g2_i7:3-2390(+)	1000	9.96578	5	0	inf	XP_021996762	han:110893917	pyrophosphate hydrolysis-driven proton transmembrane transporter activity (9678); inorganic diphosphatase activity (4427); 2-alkenal reductase [NAD(P)+] activity (32440); metal ion binding (46872)	proton transmembrane transport (1902600); regulation of starch metabolic process (2000904); cell wall pectin metabolic process (52546); establishment or maintenance of transmembrane electrochemical gradient (10248); auxin polar transport (9926); leaf development (48366); response to salt stress (9651); response to water deprivation (9414); sucrose metabolic process (5985); oxidation-reduction pro…	integral component of membrane (16021); plant-type vacuole membrane (9705); chloroplast envelope (9941); endosome membrane (10008); Golgi apparatus (5794); cytosol (5829); extracellular region (5576); mitochondrion (5739); plasma membrane (5886)
TRINITY_DN79142_c0_g1_i11.p1	TRINITY_DN79142_c0_g1~~TRINITY_DN79142_c0_g1_i11.p1 ORF type:complete len:685 (+),score=127.13 TRINITY_DN79142_c0_g1_i11:232-2286(+)	1000	9.96578	5	0	inf	XP_021988319	han:110884923	histone-lysine N-methyltransferase activity (18024); zinc ion binding (8270)	histone lysine methylation (34968)	chromosome (5694); nucleus (5634)
TRINITY_DN75480_c2_g1_i1.p1	TRINITY_DN75480_c2_g1~~TRINITY_DN75480_c2_g1_i1.p1 ORF type:internal len:186 (-),score=19.18 TRINITY_DN75480_c2_g1_i1:3-557(-)	1000	9.96578	5	0	inf	XP_022030013	han:110930933		vesicle-mediated transport (16192)	integral component of membrane (16021)
TRINITY_DN62527_c0_g1_i1.p1	TRINITY_DN62527_c0_g1~~TRINITY_DN62527_c0_g1_i1.p1 ORF type:5prime_partial len:245 (+),score=34.84 TRINITY_DN62527_c0_g1_i1:2-736(+)	1000	9.96578	5	0	inf	XP_022010506	han:110910102	catalytic activity (3824)
TRINITY_DN73172_c0_g1_i2.p1	TRINITY_DN73172_c0_g1~~TRINITY_DN73172_c0_g1_i2.p1 ORF type:5prime_partial len:1144 (+),score=362.72 TRINITY_DN73172_c0_g1_i2:2-3433(+)	1000	9.96578	5	0	inf	XP_022016289	han:110915851	GTPase activity (3924); GTP binding (5525); translation initiation factor activity (3743); histone binding (42393); protein serine/threonine kinase activity (4674); DNA binding (3677)	translational initiation (6413); nucleosome assembly (6334); cell surface receptor signaling pathway (7166); protein phosphorylation (6468); regulation of transcription, DNA-templated (6355)	plasma membrane (5886)
TRINITY_DN81526_c1_g1_i7.p1	TRINITY_DN81526_c1_g1~~TRINITY_DN81526_c1_g1_i7.p1 ORF type:internal len:118 (-),score=26.79 TRINITY_DN81526_c1_g1_i7:2-352(-)	1000	9.96578	5	0	inf	XP_022005842	han:110904306	4-hydroxy-3-methylbut-2-en-1-yl diphosphate synthase activity (46429); iron ion binding (5506); 4 iron, 4 sulfur cluster binding (51539); double-stranded RNA binding (3725)	terpenoid biosynthetic process (16114); oxidation-reduction process (55114); isopentenyl diphosphate biosynthetic process, methylerythritol 4-phosphate pathway (19288); systemic acquired resistance, salicylic acid mediated signaling pathway (9862); response to bacterium (9617)	chloroplast (9507); plastid envelope (9526); plastid stroma (9532)
TRINITY_DN82865_c3_g1_i1.p1	TRINITY_DN82865_c3_g1~~TRINITY_DN82865_c3_g1_i1.p1 ORF type:3prime_partial len:622 (-),score=103.69 TRINITY_DN82865_c3_g1_i1:2-1864(-)	1000	9.96578	5	0	inf	XP_022012129	han:110911784	nucleic acid binding (3676); protein binding (5515); ATPase-coupled transmembrane transporter activity (42626); ATPase activity (16887); ATP binding (5524)	proteasome-mediated ubiquitin-dependent protein catabolic process (43161); nucleotide-excision repair (6289); red, far-red light phototransduction (9585); protein ubiquitination (16567); embryo development ending in seed dormancy (9793); transmembrane transport (55085)	nucleus (5634); cullin-RING ubiquitin ligase complex (31461); cytosol (5829); integral component of membrane (16021)
TRINITY_DN76634_c0_g2_i4.p1	TRINITY_DN76634_c0_g2~~TRINITY_DN76634_c0_g2_i4.p1 ORF type:complete len:380 (+),score=74.19 TRINITY_DN76634_c0_g2_i4:74-1213(+)	1000	9.96578	5	0	inf	XP_022035968	han:110937823	3-hydroxyisobutyryl-CoA hydrolase activity (3860); isomerase activity (16853); enoyl-CoA hydratase activity (4300)	valine catabolic process (6574)
TRINITY_DN53131_c0_g1_i1.p1	TRINITY_DN53131_c0_g1~~TRINITY_DN53131_c0_g1_i1.p1 ORF type:5prime_partial len:144 (-),score=29.83 TRINITY_DN53131_c0_g1_i1:235-666(-)	1000	9.96578	5	0	inf	XP_022013339	han:110912834	glycylpeptide N-tetradecanoyltransferase activity (4379); magnesium ion transmembrane transporter activity (15095); methyltransferase activity (8168)	protein myristoylation (18377); N-terminal protein lipidation (6498); peptidyl-glycine modification (18201); magnesium ion transmembrane transport (1903830); methylation (32259)	cytoplasm (5737); integral component of membrane (16021)
TRINITY_DN75660_c0_g1_i7.p1	TRINITY_DN75660_c0_g1~~TRINITY_DN75660_c0_g1_i7.p1 ORF type:5prime_partial len:804 (+),score=191.88 TRINITY_DN75660_c0_g1_i7:2-2413(+)	1000	9.96578	5	0	inf	XP_022036137	han:110937976	structural constituent of ribosome (3735); translation elongation factor activity (3746); mRNA binding (3729)	regulation of DNA-templated transcription, elongation (32784); regulation of transcription by RNA polymerase II (6357); translation (6412); transcription elongation from RNA polymerase II promoter (6368); vesicle docking involved in exocytosis (6904)	nucleus (5634); ribosome (5840); intracellular organelle lumen (70013); protein-containing complex (32991); integral component of membrane (16021)
TRINITY_DN79048_c0_g2_i4.p1	TRINITY_DN79048_c0_g2~~TRINITY_DN79048_c0_g2_i4.p1 ORF type:5prime_partial len:509 (+),score=88.06 TRINITY_DN79048_c0_g2_i4:2-1528(+)	1000	9.96578	5	0	inf	XP_021976929	han:110872439	sn-glycerol-3-phosphate:ubiquinone oxidoreductase activity (52590); pseudouridine synthase activity (9982); RNA binding (3723)	glycerol-3-phosphate metabolic process (6072); oxidation-reduction process (55114); NADH metabolic process (6734); glycerol catabolic process (19563); primary alcohol metabolic process (34308); NAD metabolic process (19674); cellular ketone metabolic process (42180); generation of precursor metabolites and energy (6091); pseudouridine synthesis (1522)	glycerol-3-phosphate dehydrogenase complex (9331); mitochondrion (5739); cytosol (5829); organelle inner membrane (19866); integral component of membrane (16021)
TRINITY_DN80651_c1_g3_i1.p1	TRINITY_DN80651_c1_g3~~TRINITY_DN80651_c1_g3_i1.p1 ORF type:internal len:546 (-),score=95.38 TRINITY_DN80651_c1_g3_i1:2-1636(-)	1000	9.96578	5	0	inf	XP_022022765	han:110922873	polygalacturonate 4-alpha-galacturonosyltransferase activity (47262); DNA binding (3677)	pectin biosynthetic process (45489); cell wall organization (71555); regulation of transcription, DNA-templated (6355)	Golgi membrane (139); integral component of membrane (16021); nucleus (5634)
TRINITY_DN74461_c0_g1_i1.p1	TRINITY_DN74461_c0_g1~~TRINITY_DN74461_c0_g1_i1.p1 ORF type:complete len:167 (+),score=36.14 TRINITY_DN74461_c0_g1_i1:135-635(+)	1000	9.96578	5	0	inf	XP_022028038	no kegg id	4-hydroxy-4-methyl-2-oxoglutarate aldolase activity (47443); ribonuclease inhibitor activity (8428); oxaloacetate decarboxylase activity (8948); metal ion binding (46872); methyltransferase activity (8168); isopentenyl-diphosphate delta-isomerase activity (4452); glucose binding (5536); hexokinase activity (4396); ATP binding (5524); histidine-tRNA ligase activity (4821); hydrolase activity (1678…	negative regulation of catalytic activity (43086); regulation of RNA metabolic process (51252); methylation (32259); cellular glucose homeostasis (1678); carbohydrate phosphorylation (46835); isoprenoid biosynthetic process (8299); glycolytic process (6096); reciprocal meiotic recombination (7131); histidyl-tRNA aminoacylation (6427)	cytosol (5829); plastid (9536); integral component of membrane (16021)
TRINITY_DN82278_c0_g1_i2.p1	TRINITY_DN82278_c0_g1~~TRINITY_DN82278_c0_g1_i2.p1 ORF type:3prime_partial len:496 (+),score=97.35 TRINITY_DN82278_c0_g1_i2:241-1725(+)	1000	9.96578	5	0	inf	XP_021988207	han:110884798	N-(long-chain-acyl)ethanolamine deacylase activity (47412); glutaminyl-tRNA synthase (glutamine-hydrolyzing) activity (50567); asparaginyl-tRNA synthase (glutamine-hydrolyzing) activity (50566); D-lactate dehydrogenase (cytochrome) activity (4458)	N-acylethanolamine metabolic process (70291); defense response to bacterium (42742); oxidation-reduction process (55114)	membrane (16020); vacuole (5773); endoplasmic reticulum (5783); Golgi apparatus (5794); cell periphery (71944)
TRINITY_DN74159_c2_g1_i3.p1	TRINITY_DN74159_c2_g1~~TRINITY_DN74159_c2_g1_i3.p1 ORF type:5prime_partial len:338 (+),score=70.12 TRINITY_DN74159_c2_g1_i3:2-1015(+)	1000	9.96578	5	0	inf	XP_022017478	no kegg id	aminoacylase activity (4046)	cellular amino acid metabolic process (6520)	cytoplasm (5737)
TRINITY_DN81316_c0_g1_i3.p1	TRINITY_DN81316_c0_g1~~TRINITY_DN81316_c0_g1_i3.p1 ORF type:5prime_partial len:596 (+),score=142.67 TRINITY_DN81316_c0_g1_i3:2-1789(+)	1000	9.96578	5	0	inf	XP_022006652	han:110905074	helicase activity (4386); RNA binding (3723); ATP binding (5524); catalytic activity, acting on RNA (140098); DEAD/H-box RNA helicase binding (17151); oxidoreductase activity, acting on paired donors, with incorporation or reduction of molecular oxygen (16705); iron ion binding (5506); heme binding (20037)	RNA metabolic process (16070); oxidation-reduction process (55114)	nucleus (5634); intracellular organelle lumen (70013); intracellular non-membrane-bounded organelle (43232); integral component of membrane (16021)
TRINITY_DN73430_c0_g1_i4.p1	TRINITY_DN73430_c0_g1~~TRINITY_DN73430_c0_g1_i4.p1 ORF type:5prime_partial len:232 (+),score=33.71 TRINITY_DN73430_c0_g1_i4:2-697(+)	1000	9.96578	5	0	inf	XP_022013593	han:110913037	intramolecular lyase activity (16872); kinase activity (16301); DNA binding (3677)	flavonoid biosynthetic process (9813); response to karrikin (80167); response to UV-B (10224); response to auxin (9733); phosphorylation (16310); regulation of transcription, DNA-templated (6355)	extrinsic component of endoplasmic reticulum membrane (42406); plant-type vacuole membrane (9705); nucleus (5634); mitochondrial matrix (5759)
TRINITY_DN82018_c1_g2_i3.p1	TRINITY_DN82018_c1_g2~~TRINITY_DN82018_c1_g2_i3.p1 ORF type:internal len:299 (-),score=43.26 TRINITY_DN82018_c1_g2_i3:2-895(-)	1000	9.96578	5	0	inf	XP_021989522	no kegg id	G-protein gamma-subunit binding (31682); histone acetyltransferase activity (4402)	signal transduction (7165); histone acetylation (16573)	GTPase complex (1905360); extrinsic component of cytoplasmic side of plasma membrane (31234); plasma membrane protein complex (98797); cytoplasm (5737); endoplasmic reticulum membrane (5789); intracellular membrane-bounded organelle (43231)
TRINITY_DN81909_c0_g1_i8.p1	TRINITY_DN81909_c0_g1~~TRINITY_DN81909_c0_g1_i8.p1 ORF type:complete len:621 (-),score=105.75 TRINITY_DN81909_c0_g1_i8:657-2519(-)	1000	9.96578	5	0	inf	XP_021976355	han:110871909	methyltransferase activity (8168)	methylation (32259)	mitochondrion (5739); integral component of membrane (16021)
TRINITY_DN72959_c0_g1_i3.p1	TRINITY_DN72959_c0_g1~~TRINITY_DN72959_c0_g1_i3.p1 ORF type:5prime_partial len:324 (-),score=69.32 TRINITY_DN72959_c0_g1_i3:195-1166(-)	1000	9.96578	5	0	inf	XP_022009055	han:110908424	4-(cytidine 5'-diphospho)-2-C-methyl-D-erythritol kinase activity (50515); ATP binding (5524); ubiquitin protein ligase activity (61630)	terpenoid biosynthetic process (16114); phosphorylation (16310); isopentenyl diphosphate biosynthetic process, methylerythritol 4-phosphate pathway (19288); protein ubiquitination (16567)	chloroplast (9507); chromoplast (9509); integral component of membrane (16021)
TRINITY_DN81015_c1_g1_i2.p1	TRINITY_DN81015_c1_g1~~TRINITY_DN81015_c1_g1_i2.p1 ORF type:complete len:520 (+),score=127.55 TRINITY_DN81015_c1_g1_i2:483-2042(+)	1000	9.96578	5	0	inf	XP_021978229	han:110873588	calcium ion binding (5509); protein kinase activity (4672); ATP binding (5524); calmodulin binding (5516)	protein phosphorylation (6468); peptidyl-serine modification (18209); intracellular signal transduction (35556)	nucleus (5634); cytoplasm (5737)
TRINITY_DN78350_c1_g2_i2.p1	TRINITY_DN78350_c1_g2~~TRINITY_DN78350_c1_g2_i2.p1 ORF type:3prime_partial len:121 (+),score=18.78 TRINITY_DN78350_c1_g2_i2:103-462(+)	1000	9.96578	5	0	inf	XP_022024363	han:110924677	SNAP receptor activity (5484); SNARE binding (149)	membrane fusion (61025); intracellular protein transport (6886); organelle fusion (48284); vesicle docking (48278); vesicle organization (16050); chromatin assembly or disassembly (6333)	SNARE complex (31201); endomembrane system (12505); integral component of membrane (16021); nucleus (5634); plasma membrane (5886)
TRINITY_DN79606_c1_g1_i2.p1	TRINITY_DN79606_c1_g1~~TRINITY_DN79606_c1_g1_i2.p1 ORF type:3prime_partial len:361 (+),score=63.36 TRINITY_DN79606_c1_g1_i2:123-1202(+)	1000	9.96578	5	0	inf	XP_021971395	han:110866558	orotate phosphoribosyltransferase activity (4588); orotidine-5'-phosphate decarboxylase activity (4590)	'de novo' pyrimidine nucleobase biosynthetic process (6207); 'de novo' UMP biosynthetic process (44205); nucleoside metabolic process (9116); response to cadmium ion (46686); cellular response to phosphate starvation (16036)	cytosol (5829)
TRINITY_DN71573_c0_g1_i2.p1	TRINITY_DN71573_c0_g1~~TRINITY_DN71573_c0_g1_i2.p1 ORF type:complete len:504 (+),score=45.46 TRINITY_DN71573_c0_g1_i2:94-1605(+)	1000	9.96578	5	0	inf	XP_022015578	han:110915221	oxidoreductase activity, acting on paired donors, with incorporation or reduction of molecular oxygen (16705); monooxygenase activity (4497); iron ion binding (5506); heme binding (20037)	defense response to other organism (98542); oxidation-reduction process (55114)	integral component of membrane (16021)
TRINITY_DN81291_c0_g1_i4.p1	TRINITY_DN81291_c0_g1~~TRINITY_DN81291_c0_g1_i4.p1 ORF type:5prime_partial len:679 (+),score=115.84 TRINITY_DN81291_c0_g1_i4:1-2037(+)	1000	9.96578	5	0	inf	XP_022029067	han:110930143	protein-arginine N-methyltransferase activity (16274); histone methyltransferase activity (42054); kinase activity (16301)	peptidyl-arginine N-methylation (35246); histone arginine methylation (34969); positive regulation of vernalization response (10220); regulation of flower development (9909); regulation of transcription, DNA-templated (6355); phosphorylation (16310)	cytosol (5829); nucleus (5634); integral component of membrane (16021)
TRINITY_DN75500_c0_g1_i4.p1	TRINITY_DN75500_c0_g1~~TRINITY_DN75500_c0_g1_i4.p1 ORF type:complete len:321 (-),score=53.91 TRINITY_DN75500_c0_g1_i4:263-1225(-)	1000	9.96578	5	0	inf	XP_022025998	han:110926521	ketoreductase activity (45703); 3-oxo-arachidoyl-CoA reductase activity (102339); 3-oxo-lignoceroyl-CoA reductase activity (102341); 3-oxo-behenoyl-CoA reductase activity (102340); 3-oxo-cerotoyl-CoA reductase activity (102342); estradiol 17-beta-dehydrogenase activity (4303); acetoacetyl-CoA reductase activity (18454)	oxidation-reduction process (55114); very long-chain fatty acid biosynthetic process (42761); embryo development ending in seed dormancy (9793)	endoplasmic reticulum (5783); integral component of membrane (16021)
TRINITY_DN76955_c0_g1_i3.p1	TRINITY_DN76955_c0_g1~~TRINITY_DN76955_c0_g1_i3.p1 ORF type:complete len:626 (+),score=108.39 TRINITY_DN76955_c0_g1_i3:221-2098(+)	1000	9.96578	5	0	inf	XP_021983896	no kegg id	methyltransferase activity (8168); lyase activity (16829)	methylation (32259)	trans-Golgi network (5802); endosome (5768); integral component of membrane (16021)
TRINITY_DN77313_c0_g1_i5.p1	TRINITY_DN77313_c0_g1~~TRINITY_DN77313_c0_g1_i5.p1 ORF type:complete len:281 (-),score=48.34 TRINITY_DN77313_c0_g1_i5:146-988(-)	1000	9.96578	5	0	inf	XP_021989999	han:110886492	oxidoreductase activity, acting on paired donors, with incorporation or reduction of molecular oxygen (16705); monooxygenase activity (4497); iron ion binding (5506); heme binding (20037)	oxidation-reduction process (55114)	integral component of membrane (16021)
TRINITY_DN82446_c1_g1_i4.p1	TRINITY_DN82446_c1_g1~~TRINITY_DN82446_c1_g1_i4.p1 ORF type:internal len:1069 (-),score=184.24 TRINITY_DN82446_c1_g1_i4:3-3206(-)	1000	9.96578	5	0	inf	XP_022012183	han:110911844	DNA-directed 5'-3' RNA polymerase activity (3899); ribonucleoside binding (32549); DNA binding (3677); metal ion binding (46872)	transcription, DNA-templated (6351); production of miRNAs involved in gene silencing by miRNA (35196)	RNA polymerase II, core complex (5665); plasmodesma (9506); cytosol (5829)
TRINITY_DN76452_c0_g1_i2.p1	TRINITY_DN76452_c0_g1~~TRINITY_DN76452_c0_g1_i2.p1 ORF type:5prime_partial len:188 (-),score=24.34 TRINITY_DN76452_c0_g1_i2:275-838(-)	1000	9.96578	5	0	inf	XP_021984809	han:110880634
TRINITY_DN77410_c1_g2_i1.p1	TRINITY_DN77410_c1_g2~~TRINITY_DN77410_c1_g2_i1.p1 ORF type:5prime_partial len:556 (+),score=118.28 TRINITY_DN77410_c1_g2_i1:2-1669(+)	1000	9.96578	5	0	inf	XP_022018470	no kegg id	DNA clamp loader activity (3689); ATP binding (5524); DNA-directed DNA polymerase activity (3887); metalloendopeptidase activity (4222)	DNA replication (6260); DNA repair (6281); regulation of histone H3-K9 methylation (51570); resolution of meiotic recombination intermediates (712); regulation of chromatin silencing (31935); response to abscisic acid (9737); DNA biosynthetic process (71897); proteolysis (6508)	DNA replication factor C complex (5663); nucleus (5634); DNA polymerase III complex (9360); integral component of membrane (16021)
TRINITY_DN70660_c0_g1_i1.p1	TRINITY_DN70660_c0_g1~~TRINITY_DN70660_c0_g1_i1.p1 ORF type:5prime_partial len:509 (+),score=13.06 TRINITY_DN70660_c0_g1_i1:3-1529(+)	1000	9.96578	5	0	inf	XP_021998460	no kegg id	transferase activity, transferring acyl groups other than amino-acyl groups (16747); lyase activity (16829); oxidoreductase activity (16491); structural constituent of ribosome (3735)	fatty acid biosynthetic process (6633); response to cold (9409); response to light stimulus (9416); pollen tube development (48868); wax biosynthetic process (10025); unidimensional cell growth (9826); seed trichome differentiation (90376); cell morphogenesis involved in differentiation (904); oxidation-reduction process (55114); translation (6412)	integral component of membrane (16021); endoplasmic reticulum (5783); endoplasmic reticulum membrane (5789); mitochondrion (5739); ribosome (5840)
TRINITY_DN77265_c1_g1_i1.p1	TRINITY_DN77265_c1_g1~~TRINITY_DN77265_c1_g1_i1.p1 ORF type:complete len:708 (-),score=101.22 TRINITY_DN77265_c1_g1_i1:423-2546(-)	1000	9.96578	5	0	inf	XP_021988308	no kegg id
TRINITY_DN78626_c0_g1_i2.p1	TRINITY_DN78626_c0_g1~~TRINITY_DN78626_c0_g1_i2.p1 ORF type:complete len:464 (-),score=88.85 TRINITY_DN78626_c0_g1_i2:208-1599(-)	1000	9.96578	5	0	inf	XP_021969585	no kegg id	UDP-galactosyltransferase activity (35250); DNA binding (3677)	galactolipid biosynthetic process (19375); cellular response to phosphate starvation (16036); nodulation (9877)	chloroplast outer membrane (9707); peribacteroid membrane (43661); host cell nucleus (42025)
TRINITY_DN64589_c0_g1_i4.p1	TRINITY_DN64589_c0_g1~~TRINITY_DN64589_c0_g1_i4.p1 ORF type:internal len:191 (-),score=17.40 TRINITY_DN64589_c0_g1_i4:1-570(-)	1000	9.96578	5	0	inf	XP_022034846	han:110936741	nucleic acid binding (3676)		integral component of membrane (16021)
TRINITY_DN71245_c0_g1_i2.p1	TRINITY_DN71245_c0_g1~~TRINITY_DN71245_c0_g1_i2.p1 ORF type:5prime_partial len:213 (-),score=22.88 TRINITY_DN71245_c0_g1_i2:99-737(-)	1000	9.96578	5	0	inf	XP_022039472	han:110942078	deaminase activity (19239)	organonitrogen compound catabolic process (1901565); response to cadmium ion (46686); isoleucine biosynthetic process (9097); response to toxic substance (9636)	cytosol (5829); mitochondrion (5739); chloroplast envelope (9941); chloroplast stroma (9570); vacuole (5773); thylakoid (9579); integral component of membrane (16021)
TRINITY_DN76487_c0_g1_i1.p1	TRINITY_DN76487_c0_g1~~TRINITY_DN76487_c0_g1_i1.p1 ORF type:5prime_partial len:195 (-),score=37.75 TRINITY_DN76487_c0_g1_i1:305-889(-)	1000	9.96578	5	0	inf	XP_021998895	han:110895839	transaminase activity (8483)	glycine biosynthetic process, by transamination of glyoxylate (19265)	microbody (42579); apoplast (48046); chloroplast stroma (9570); plasma membrane (5886)
TRINITY_DN62108_c0_g1_i2.p1	TRINITY_DN62108_c0_g1~~TRINITY_DN62108_c0_g1_i2.p1 ORF type:internal len:316 (+),score=47.56 TRINITY_DN62108_c0_g1_i2:3-947(+)	1000	9.96578	5	0	inf	XP_021993115	han:110889851	cobalt ion binding (50897); protein homodimerization activity (42803)	cytidine to uridine editing (16554); mitochondrial mRNA modification (80156); mRNA processing (6397)	mitochondrion (5739); cytosol (5829); chloroplast (9507)
TRINITY_DN82251_c0_g1_i2.p1	TRINITY_DN82251_c0_g1~~TRINITY_DN82251_c0_g1_i2.p1 ORF type:5prime_partial len:731 (+),score=67.55 TRINITY_DN82251_c0_g1_i2:1-2193(+)	1000	9.96578	5	0	inf	XP_021989985	han:110886486	serine-type endopeptidase activity (4252)	proteolysis (6508); shoot axis formation (10346); leaf senescence (10150); morphogenesis of a branching structure (1763); transmembrane transport (55085)	apoplast (48046); vacuolar membrane (5774); secretory vesicle (99503); cytosol (5829); integral component of membrane (16021)
TRINITY_DN69861_c1_g2_i2.p1	TRINITY_DN69861_c1_g2~~TRINITY_DN69861_c1_g2_i2.p1 ORF type:5prime_partial len:261 (+),score=75.50 TRINITY_DN69861_c1_g2_i2:2-784(+)	1000	9.96578	5	0	inf	XP_022015396	han:110915083	RNA binding (3723)
TRINITY_DN71655_c0_g2_i2.p1	TRINITY_DN71655_c0_g2~~TRINITY_DN71655_c0_g2_i2.p1 ORF type:complete len:269 (-),score=28.61 TRINITY_DN71655_c0_g2_i2:184-990(-)	1000	9.96578	5	0	inf	XP_022033060	han:110934181	methyltransferase activity (8168)
TRINITY_DN3424_c0_g1_i1.p1	TRINITY_DN3424_c0_g1~~TRINITY_DN3424_c0_g1_i1.p1 ORF type:internal len:182 (+),score=28.68 TRINITY_DN3424_c0_g1_i1:2-544(+)	1000	9.96578	5	0	inf	XP_022017659	han:110917399	peroxidase activity (4601); heme binding (20037); metal ion binding (46872); kinase activity (16301); ATP binding (5524); phosphotransferase activity, alcohol group as acceptor (16773); catalytic activity, acting on a protein (140096)	hydrogen peroxide catabolic process (42744); response to oxidative stress (6979); cellular oxidant detoxification (98869); oxidation-reduction process (55114); phosphorylation (16310); cellular protein modification process (6464)	extracellular region (5576); plant-type cell wall (9505); plasmodesma (9506); vacuole (5773); integral component of membrane (16021)
TRINITY_DN80661_c0_g1_i3.p1	TRINITY_DN80661_c0_g1~~TRINITY_DN80661_c0_g1_i3.p1 ORF type:complete len:448 (+),score=63.21 TRINITY_DN80661_c0_g1_i3:190-1533(+)	1000	9.96578	5	0	inf	XP_022005389	han:110903903	oxidoreductase activity (16491)	glycolipid biosynthetic process (9247); oxidation-reduction process (55114)	lipid droplet (5811); mitochondrion (5739); plasma membrane (5886); chloroplast envelope (9941); vacuolar membrane (5774); integral component of membrane (16021)
TRINITY_DN70536_c0_g1_i1.p1	TRINITY_DN70536_c0_g1~~TRINITY_DN70536_c0_g1_i1.p1 ORF type:complete len:387 (+),score=88.76 TRINITY_DN70536_c0_g1_i1:41-1201(+)	1000	9.96578	5	0	inf	XP_022021256	han:110921272	NAD binding (51287); oxidoreductase activity, acting on the CH-OH group of donors, NAD or NADP as acceptor (16616); poly(U) RNA binding (8266); DNA binding (3677)	oxidation-reduction process (55114); oxidative photosynthetic carbon pathway (9854); cellular response to water deprivation (42631); cellular response to light stimulus (71482)	cytosol (5829); microbody (42579); apoplast (48046); chloroplast (9507); mitochondrion (5739); nucleus (5634); integral component of membrane (16021)
TRINITY_DN83227_c2_g1_i11.p1	TRINITY_DN83227_c2_g1~~TRINITY_DN83227_c2_g1_i11.p1 ORF type:complete len:718 (+),score=137.60 TRINITY_DN83227_c2_g1_i11:246-2399(+)	1000	9.96578	5	0	inf	XP_021973829	han:110868870	glutamate 5-kinase activity (4349); glutamate-5-semialdehyde dehydrogenase activity (4350); ATP binding (5524); delta1-pyrroline-5-carboxylate synthetase activity (17084)	L-proline biosynthetic process (55129); phosphorylation (16310); oxidation-reduction process (55114); pollen development (9555); hyperosmotic salinity response (42538); system development (48731); response to water deprivation (9414); post-embryonic development (9791); developmental process involved in reproduction (3006); embryo development (9790); response to oxidative stress (6979)	cytoplasm (5737); plasmodesma (9506); intracellular membrane-bounded organelle (43231); endomembrane system (12505)
TRINITY_DN80067_c1_g1_i2.p1	TRINITY_DN80067_c1_g1~~TRINITY_DN80067_c1_g1_i2.p1 ORF type:internal len:281 (+),score=34.43 TRINITY_DN80067_c1_g1_i2:3-842(+)	1000	9.96578	5	0	inf	XP_022016637	han:110916185
TRINITY_DN79649_c0_g1_i3.p1	TRINITY_DN79649_c0_g1~~TRINITY_DN79649_c0_g1_i3.p1 ORF type:complete len:707 (+),score=157.92 TRINITY_DN79649_c0_g1_i3:153-2273(+)	1000	9.96578	5	0	inf	XP_021972769	han:110867993		RNA processing (6396); ribonucleoprotein complex assembly (22618); mRNA metabolic process (16071)	U2-type catalytic step 2 spliceosome (71007); post-mRNA release spliceosomal complex (71014); Prp19 complex (974); plastid (9536); integral component of membrane (16021)
TRINITY_DN78401_c0_g1_i3.p1	TRINITY_DN78401_c0_g1~~TRINITY_DN78401_c0_g1_i3.p1 ORF type:5prime_partial len:535 (+),score=86.59 TRINITY_DN78401_c0_g1_i3:2-1606(+)	1000	9.96578	5	0	inf	XP_021985914	han:110882135	oxidoreductase activity, acting on paired donors, with incorporation or reduction of molecular oxygen (16705); monooxygenase activity (4497); iron ion binding (5506); heme binding (20037)	oxidation-reduction process (55114); carotenoid biosynthetic process (16117); protein transport (15031)	chloroplast (9507); plastid envelope (9526); integral component of membrane (16021)
TRINITY_DN80919_c0_g1_i1.p1	TRINITY_DN80919_c0_g1~~TRINITY_DN80919_c0_g1_i1.p1 ORF type:complete len:211 (-),score=47.83 TRINITY_DN80919_c0_g1_i1:181-813(-)	1000	9.96578	5	0	inf	XP_022038853	han:110941521	5-(carboxyamino)imidazole ribonucleotide mutase activity (34023); lyase activity (16829); ATP binding (5524); metal ion binding (46872)	'de novo' IMP biosynthetic process (6189)
TRINITY_DN64084_c0_g1_i1.p1	TRINITY_DN64084_c0_g1~~TRINITY_DN64084_c0_g1_i1.p1 ORF type:internal len:218 (+),score=29.03 TRINITY_DN64084_c0_g1_i1:1-651(+)	1000	9.96578	5	0	inf	XP_022034465	han:110936393
TRINITY_DN76990_c2_g1_i10.p1	TRINITY_DN76990_c2_g1~~TRINITY_DN76990_c2_g1_i10.p1 ORF type:complete len:287 (+),score=61.97 TRINITY_DN76990_c2_g1_i10:113-973(+)	1000	9.96578	5	0	inf	XP_022015626	han:110915266	succinate dehydrogenase (ubiquinone) activity (8177); flavin adenine dinucleotide binding (50660); electron transfer activity (9055); cobalt ion binding (50897); oxidoreductase activity, acting on paired donors, with incorporation or reduction of molecular oxygen (16705); iron ion binding (5506); heme binding (20037); ATP binding (5524)	tricarboxylic acid cycle (6099); electron transport chain (22900); oxidative phosphorylation (6119)	mitochondrial inner membrane (5743); respiratory chain complex II (45273); mitochondrial protein complex (98798); oxidoreductase complex (1990204); cell wall (5618); Golgi apparatus (5794); plastid (9536); integral component of membrane (16021)
TRINITY_DN29195_c0_g1_i1.p1	TRINITY_DN29195_c0_g1~~TRINITY_DN29195_c0_g1_i1.p1 ORF type:3prime_partial len:147 (+),score=31.06 TRINITY_DN29195_c0_g1_i1:170-607(+)	1000	9.96578	5	0	inf	XP_021973268	no kegg id	hydrolase activity, hydrolyzing O-glycosyl compounds (4553); polysaccharide binding (30247)	carbohydrate metabolic process (5975)
TRINITY_DN83100_c3_g2_i1.p1	TRINITY_DN83100_c3_g2~~TRINITY_DN83100_c3_g2_i1.p1 ORF type:5prime_partial len:134 (+),score=16.28 TRINITY_DN83100_c3_g2_i1:2-403(+)	1000	9.96578	5	0	inf	XP_021993715	han:110890413	metalloaminopeptidase activity (70006); metal ion binding (46872)	proteolysis (6508)
TRINITY_DN69965_c0_g1_i1.p1	TRINITY_DN69965_c0_g1~~TRINITY_DN69965_c0_g1_i1.p1 ORF type:5prime_partial len:312 (-),score=21.88 TRINITY_DN69965_c0_g1_i1:89-1024(-)	1000	9.96578	5	0	inf	XP_021972860	han:110868080	hydrolase activity, hydrolyzing O-glycosyl compounds (4553)	carbohydrate metabolic process (5975); defense response (6952); cell wall organization (71555)	anchored component of plasma membrane (46658); integral component of membrane (16021); cell wall (5618); extracellular region (5576)
TRINITY_DN83288_c2_g1_i1.p1	TRINITY_DN83288_c2_g1~~TRINITY_DN83288_c2_g1_i1.p1 ORF type:internal len:218 (-),score=43.30 TRINITY_DN83288_c2_g1_i1:1-651(-)	1000	9.96578	5	0	inf	XP_021982022	han:110878075
TRINITY_DN79692_c0_g1_i1.p1	TRINITY_DN79692_c0_g1~~TRINITY_DN79692_c0_g1_i1.p1 ORF type:3prime_partial len:470 (+),score=99.62 TRINITY_DN79692_c0_g1_i1:159-1565(+)	1000	9.96578	5	0	inf	XP_022002434	no kegg id	succinate-semialdehyde dehydrogenase (NAD+) activity (4777); copper ion binding (5507); NAD binding (51287)	gamma-aminobutyric acid catabolic process (9450); glutamate decarboxylation to succinate (6540); maintenance of shoot apical meristem identity (10492); adaxial/abaxial axis specification (9943); cotyledon development (48825); response to salt (1902074); response to cold (9409); oxidation-reduction process (55114); response to light stimulus (9416); response to heat (9408); reactive oxygen species…	mitochondrion (5739); chloroplast stroma (9570); intracellular organelle lumen (70013)
TRINITY_DN69400_c0_g1_i3.p1	TRINITY_DN69400_c0_g1~~TRINITY_DN69400_c0_g1_i3.p1 ORF type:complete len:175 (-),score=26.81 TRINITY_DN69400_c0_g1_i3:549-1073(-)	1000	9.96578	5	0	inf	XP_022022393	han:110922390
TRINITY_DN81958_c0_g4_i1.p1	TRINITY_DN81958_c0_g4~~TRINITY_DN81958_c0_g4_i1.p1 ORF type:internal len:386 (+),score=79.16 TRINITY_DN81958_c0_g4_i1:1-1155(+)	1000	9.96578	5	0	inf	XP_021989957	han:110886458
[truncated: 137 more rows]

## Sheet: K8_O
Accession	Description	ratio	log2FoldChange	score_overlap	pvalue	#NAME?	Accession_ncbi	KEGG_gene_id	GO_MF	GO_BP	GO_CC
[truncated: 168 more rows]

## Sheet: Q8_N
Accession	Description	ratio	log2FoldChange	score_overlap	pvalue	#NAME?	Accession_ncbi	KEGG_gene_id	GO_MF	GO_BP	GO_CC
[truncated: 529 more rows]
