# Supplementary material for: Synthesis of Flavonol-Bearing Probes for Chemoproteomic and Bioinformatic Analyses of Asteraceae Petals in Search of Novel Flavonoid Enzymes
Source: Int J Mol Sci. 2023 Jun 3;24(11):9724. doi: 10.3390/ijms24119724 (PMC10253404; doi:10.3390/ijms24119724)
Supplement: Supplementary file 1 [file ijms-24-09724-s001.zip › HigherFlavo - A3 - Tagetes_Helianthus.xlsx]

## Sheet: White_Q8_O
Accession	Description	ratio	log2FoldChange	score_overlap	pvalue	Accession_ncbi	KEGG_gene_id	index	RefSeq peptide ID	GO_MF	GO_BP	GO_CC	Gene name
XP_022000687.1	5-methyltetrahydropteroyltriglutamate--homocysteine methyltransferase-like isoform X2 [Helianthus annuus]	1000	9.96578	5	0	XP_022000687	no kegg id	23056	XP_022000687.1	zinc ion binding (GO:0008270); 5-methyltetrahydropteroyltriglutamate-homocysteine S-methyltransferase activity (GO:0003871)	cellular amino acid biosynthetic process (GO:0008652); methionine biosynthetic process (GO:0009086)
XP_021973360.1	5-methyltetrahydropteroyltriglutamate--homocysteine methyltransferase [Helianthus annuus]	1000	9.96578	5	0	XP_021973360	han:110868496	11888	XP_021973360.1	zinc ion binding (GO:0008270); 5-methyltetrahydropteroyltriglutamate-homocysteine S-methyltransferase activity (GO:0003871); transferase activity (GO:0016740); methyltransferase activity (GO:0008168)	cellular amino acid biosynthetic process (GO:0008652); methionine biosynthetic process (GO:0009086); methylation (GO:0032259)		METE2
XP_021970736.1	enolase 1-like [Helianthus annuus]	1000	9.96578	5	0	XP_021970736	han:110865716	1134	XP_021970736.1	magnesium ion binding (GO:0000287); phosphopyruvate hydratase activity (GO:0004634); lyase activity (GO:0016829)	glycolytic process (GO:0006096)	phosphopyruvate hydratase complex (GO:0000015)	ENO1
XP_022006704.1	heat shock protein 83 [Helianthus annuus]	1000	9.96578	5	0	XP_022006704	han:110905128	13373	XP_022006704.1	ATP binding (GO:0005524); unfolded protein binding (GO:0051082)	protein folding (GO:0006457); cellular response to heat (GO:0034605); protein stabilization (GO:0050821)	cell surface (GO:0009986); cytoplasm (GO:0005737); plasma membrane (GO:0005886); cytosol (GO:0005829); protein-containing complex (GO:0032991); perinuclear region of cytoplasm (GO:0048471)
XP_022038246.1	ATP-citrate synthase beta chain protein 2 [Helianthus annuus]	1000	9.96578	5	0	XP_022038246	han:110940979	25130	XP_022038246.1	transferase activity, transferring acyl groups, acyl groups converted into alkyl on transfer (GO:0046912); catalytic activity (GO:0003824); ATP citrate synthase activity (GO:0003878)	acetyl-CoA biosynthetic process (GO:0006085); fatty acid biosynthetic process (GO:0006633)	cytosol (GO:0005829)
XP_021973355.1	uncharacterized protein LOC110868490 [Helianthus annuus]	1000	9.96578	5	0	XP_021973355	han:110868490	33874	XP_021973355.1	hydrolase activity, hydrolyzing O-glycosyl compounds (GO:0004553); hydrolase activity (GO:0016787); beta-glucosidase activity (GO:0008422)	carbohydrate metabolic process (GO:0005975); glucan catabolic process (GO:0009251)
XP_021973422.1	4-hydroxy-3-methylbut-2-en-1-yl diphosphate synthase (ferredoxin), chloroplastic-like [Helianthus annuus]	1000	9.96578	5	0	XP_021973422	han:110868536	35765	XP_021973422.1	iron ion binding (GO:0005506); 4-hydroxy-3-methylbut-2-en-1-yl diphosphate synthase activity (GO:0046429)	isoprenoid biosynthetic process (GO:0008299); cellular metabolic process (GO:0044237); oxidation-reduction process (GO:0055114); terpenoid biosynthetic process (GO:0016114); isopentenyl diphosphate biosynthetic process, methylerythritol 4-phosphate pathway (GO:0019288)	chloroplast (GO:0009507)	GCPE
XP_022001429.1	DNA damage-repair/toleration protein DRT100-like [Helianthus annuus]	1000	9.96578	5	0	XP_022001429	han:110898880	22318	XP_022001429.1	protein binding (GO:0005515)
XP_022002485.1	probable methyltransferase PMT3 [Helianthus annuus]	1000	9.96578	5	0	XP_022002485	han:110899902	22676	XP_022002485.1	methyltransferase activity (GO:0008168); transferase activity (GO:0016740)	methylation (GO:0032259)	integral component of membrane (GO:0016021); membrane (GO:0016020); cytoplasm (GO:0005737); Golgi apparatus (GO:0005794); trans-Golgi network (GO:0005802); endosome (GO:0005768)
XP_021986376.1	fructose-bisphosphate aldolase 6, cytosolic [Helianthus annuus]	1000	9.96578	5	0	XP_021986376	han:110882734	28084	XP_021986376.1	catalytic activity (GO:0003824); fructose-bisphosphate aldolase activity (GO:0004332); lyase activity (GO:0016829)	glycolytic process (GO:0006096); fructose 1,6-bisphosphate metabolic process (GO:0030388)	cytosol (GO:0005829)
XP_022020867.1	biotin carboxylase 2, chloroplastic [Helianthus annuus]	1000	9.96578	5	0	XP_022020867	han:110920936	31584	XP_022020867.1	ATP binding (GO:0005524); acetyl-CoA carboxylase activity (GO:0003989); metal ion binding (GO:0046872); nucleotide binding (GO:0000166); ligase activity (GO:0016874)			ACCC2
XP_022005540.1	H/ACA ribonucleoprotein complex subunit 4-like [Helianthus annuus]	1000	9.96578	5	0	XP_022005540	han:110904037	12416	XP_022005540.1	RNA binding (GO:0003723); pseudouridine synthase activity (GO:0009982)	RNA processing (GO:0006396); pseudouridine synthesis (GO:0001522); RNA modification (GO:0009451); box H/ACA snoRNA 3'-end processing (GO:0000495); rRNA pseudouridine synthesis (GO:0031118); snRNA pseudouridine synthesis (GO:0031120); mRNA pseudouridine synthesis (GO:1990481)	box H/ACA snoRNP complex (GO:0031429)	NAP57
XP_022001142.1	DNA damage-repair/toleration protein DRT100-like [Helianthus annuus]	1000	9.96578	5	0	XP_022001142	han:110898636	23214	XP_022001142.1	protein binding (GO:0005515)
XP_021996639.1	probable inactive receptor kinase At1g48480 isoform X1 [Helianthus annuus]	1000	9.96578	5	0	XP_021996639	han:110893815	10700	XP_021996639.1	ATP binding (GO:0005524); protein kinase activity (GO:0004672); nucleotide binding (GO:0000166); kinase activity (GO:0016301)	protein phosphorylation (GO:0006468); phosphorylation (GO:0016310)	integral component of membrane (GO:0016021); membrane (GO:0016020)	LRR1
XP_022010903.1	protein disulfide-isomerase-like [Helianthus annuus]	1000	9.96578	5	0	XP_022010903	han:110910585	37495	XP_022010903.1	isomerase activity (GO:0016853); protein disulfide isomerase activity (GO:0003756)	cell redox homeostasis (GO:0045454); protein folding (GO:0006457); response to endoplasmic reticulum stress (GO:0034976)	cell (GO:0005623); endoplasmic reticulum (GO:0005783)	PDI
XP_021998282.1	ATP synthase subunit gamma, mitochondrial [Helianthus annuus]	1000	9.96578	5	0	XP_021998282	han:110895303	11412	XP_021998282.1	proton-transporting ATP synthase activity, rotational mechanism (GO:0046933)	ATP synthesis coupled proton transport (GO:0015986); ATP biosynthetic process (GO:0006754)	proton-transporting ATP synthase complex, catalytic core F(1) (GO:0045261); mitochondrial proton-transporting ATP synthase complex, catalytic core F(1) (GO:0000275)
XP_022009721.1	fructose-bisphosphate aldolase 1, chloroplastic-like [Helianthus annuus]	1000	9.96578	5	0	XP_022009721	han:110909022	12468	XP_022009721.1	catalytic activity (GO:0003824); fructose-bisphosphate aldolase activity (GO:0004332); lyase activity (GO:0016829)	glycolytic process (GO:0006096); fructose 1,6-bisphosphate metabolic process (GO:0030388)	cytosol (GO:0005829)
XP_022029768.1	glyoxysomal fatty acid beta-oxidation multifunctional protein MFP-a-like isoform X2 [Helianthus annuus]	1000	9.96578	5	0	XP_022029768	no kegg id	15076	XP_022029768.1	oxidoreductase activity (GO:0016491); 3-hydroxyacyl-CoA dehydrogenase activity (GO:0003857)	oxidation-reduction process (GO:0055114); fatty acid beta-oxidation (GO:0006635); fatty acid metabolic process (GO:0006631)	peroxisome (GO:0005777)
XP_021994667.1	cell division control protein 48 homolog D-like [Helianthus annuus]	1000	9.96578	5	0	XP_021994667	han:110891279	20614	XP_021994667.1	ATP binding (GO:0005524); hydrolase activity (GO:0016787); polyubiquitin modification-dependent protein binding (GO:0031593); ATPase activity (GO:0016887)	ER-associated misfolded protein catabolic process (GO:0071712); retrograde protein transport, ER to cytosol (GO:0030970); mitotic spindle disassembly (GO:0051228); autophagosome maturation (GO:0097352); ubiquitin-dependent ERAD pathway (GO:0030433); macroautophagy (GO:0016236)	VCP-NPL4-UFD1 AAA ATPase complex (GO:0034098); nucleus (GO:0005634); cytoplasm (GO:0005737); cytosol (GO:0005829)
XP_022006190.1	adenosine kinase 2 [Helianthus annuus]	1000	9.96578	5	0	XP_022006190	han:110904653	13922	XP_022006190.1	phosphotransferase activity, alcohol group as acceptor (GO:0016773); adenosine kinase activity (GO:0004001); kinase activity (GO:0016301)	purine ribonucleoside salvage (GO:0006166); AMP biosynthetic process (GO:0006167); phosphorylation (GO:0016310)	nucleus (GO:0005634); cytosol (GO:0005829)	ADK2
XP_021987438.1	tropinone reductase-like 3 [Helianthus annuus]	1000	9.96578	5	0	XP_021987438	han:110884084	42492	XP_021987438.1	oxidoreductase activity (GO:0016491)	oxidation-reduction process (GO:0055114)		TPRL3
XP_021989920.1	40S ribosomal protein SA-like [Helianthus annuus]	1000	9.96578	5	0	XP_021989920	han:110886437	44279	XP_021989920.1	structural constituent of ribosome (GO:0003735)	translation (GO:0006412); ribosomal small subunit assembly (GO:0000028); cytoplasmic translation (GO:0002181)	cytosolic small ribosomal subunit (GO:0022627); ribosome (GO:0005840); small ribosomal subunit (GO:0015935); cytoplasm (GO:0005737)
XP_021969157.1	aquaporin PIP1-1-like isoform X2 [Helianthus annuus]	1000	9.96578	5	0	XP_021969157	no kegg id	21979	XP_021969157.1	channel activity (GO:0015267); water channel activity (GO:0015250)	water transport (GO:0006833); transmembrane transport (GO:0055085); response to water deprivation (GO:0009414)	integral component of membrane (GO:0016021); membrane (GO:0016020); plasma membrane (GO:0005886); plasmodesma (GO:0009506); vacuole (GO:0005773)
XP_022021385.1	ferritin-4, chloroplastic-like [Helianthus annuus]	1000	9.96578	5	0	XP_022021385	han:110921373	32161	XP_022021385.1	ferric iron binding (GO:0008199); ferroxidase activity (GO:0004322); oxidoreductase activity (GO:0016491); metal ion binding (GO:0046872); ferrous iron binding (GO:0008198); iron ion binding (GO:0005506)	cellular iron ion homeostasis (GO:0006879); intracellular sequestering of iron ion (GO:0006880); iron ion transport (GO:0006826); oxidation-reduction process (GO:0055114)	cell (GO:0005623); cytoplasm (GO:0005737)	FRI3
XP_021970633.1	2-oxoglutarate dehydrogenase, mitochondrial-like [Helianthus annuus]	1000	9.96578	5	0	XP_021970633	han:110865622	892	XP_021970633.1	oxidoreductase activity, acting on the aldehyde or oxo group of donors, disulfide as acceptor (GO:0016624); oxoglutarate dehydrogenase (succinyl-transferring) activity (GO:0004591); thiamine pyrophosphate binding (GO:0030976)	tricarboxylic acid cycle (GO:0006099); oxidation-reduction process (GO:0055114)	mitochondrion (GO:0005739); oxoglutarate dehydrogenase complex (GO:0045252)
XP_021970727.1	structural maintenance of chromosomes protein 3 [Helianthus annuus]	1000	9.96578	5	0	XP_021970727	han:110865710	1310	XP_021970727.1	ATP binding (GO:0005524); protein binding (GO:0005515)	chromosome organization (GO:0051276)	chromosome (GO:0005694)
XP_021984467.1	acid phosphatase 1-like isoform X1 [Helianthus annuus]	1000	9.96578	5	0	XP_021984467	han:110880195	3176	XP_021984467.1	acid phosphatase activity (GO:0003993)	dephosphorylation (GO:0016311)
XP_022028158.1	valine--tRNA ligase, mitochondrial 1-like [Helianthus annuus]	1000	9.96578	5	0	XP_022028158	no kegg id	15236	XP_022028158.1	ATP binding (GO:0005524); nucleotide binding (GO:0000166); aminoacyl-tRNA ligase activity (GO:0004812); valine-tRNA ligase activity (GO:0004832); aminoacyl-tRNA editing activity (GO:0002161); ligase activity (GO:0016874)	tRNA aminoacylation for protein translation (GO:0006418); valyl-tRNA aminoacylation (GO:0006438); aminoacyl-tRNA metabolism involved in translational fidelity (GO:0106074); translation (GO:0006412)	cytoplasm (GO:0005737); cytosol (GO:0005829)	TWN2
