# Supplementary material for: Synthesis of Flavonol-Bearing Probes for Chemoproteomic and Bioinformatic Analyses of Asteraceae Petals in Search of Novel Flavonoid Enzymes
Source: Int J Mol Sci. 2023 Jun 3;24(11):9724. doi: 10.3390/ijms24119724 (PMC10253404; doi:10.3390/ijms24119724)
Supplement: Supplementary file 1 [file ijms-24-09724-s001.zip › HigherFlavo - A4 - Tagetes_Tagetes.xlsx]

## Sheet: White_Q8_O
Accession	Description	ratio	log2FoldChange	score_overlap	pvalue	Accession_ncbi	KEGG_gene_id	GO_MF	GO_BP	GO_CC	Gene name	RefSeq peptide ID
GGGQ01013263.1.p1	GENE.GGGQ01013263.1~~GGGQ01013263.1.p1 ORF type:3prime_partial len:305 (+),score=54.83 GGGQ01013263.1:291-1202(+)	1000	9.96578	5	0	XP_021993637	han:110890347	structural constituent of cytoskeleton (5200); GTPase activity (3924); GTP binding (5525); mRNA binding (3729); transferase activity, transferring glycosyl groups (16757); protein binding (5515)	microtubule-based process (7017); cytoskeleton organization (7010); mitotic cell cycle (278); response to cadmium ion (46686); seed trichome elongation (90378); response to ethylene (9723); response to brassinosteroid (9741)	microtubule (5874); cytoplasm (5737); plasmodesma (9506); endomembrane system (12505); tubulin complex (45298); cell wall (5618); intracellular membrane-bounded organelle (43231); whole membrane (98805); bounding membrane of organelle (98588); plasma membrane (5886); integral component of membrane (16021)
GGGQ01017986.1.p1	GENE.GGGQ01017986.1~~GGGQ01017986.1.p1 ORF type:3prime_partial len:259 (-),score=62.19 GGGQ01017986.1:1-774(-)	1000	9.96578	5	0	XP_022025820	han:110926376	protein folding chaperone (44183); misfolded protein binding (51787); ATP binding (5524); heat shock protein binding (31072); unfolded protein binding (51082); ATPase activity (16887)	chaperone cofactor-dependent protein refolding (51085); endoplasmic reticulum unfolded protein response (30968); ubiquitin-dependent ERAD pathway (30433); protein refolding (42026); protein folding in endoplasmic reticulum (34975)	endoplasmic reticulum lumen (5788); endoplasmic reticulum chaperone complex (34663); nucleus (5634); plant-type vacuole membrane (9705); integral component of membrane (16021)
GGGQ01026339.1.p1	GENE.GGGQ01026339.1~~GGGQ01026339.1.p1 ORF type:5prime_partial len:639 (-),score=135.81 GGGQ01026339.1:166-2082(-)	1000	9.96578	5	0	XP_022000210	han:110897788	transferase activity, transferring acyl groups, acyl groups converted into alkyl on transfer (46912); succinate-CoA ligase (ADP-forming) activity (4775)	acetyl-CoA biosynthetic process (6085); fatty acid biosynthetic process (6633)	cytosol (5829)
GGGQ01032080.1.p1	GENE.GGGQ01032080.1~~GGGQ01032080.1.p1 ORF type:complete len:486 (+),score=90.64 GGGQ01032080.1:112-1569(+)	1000	9.96578	5	0	XP_021972196	han:110867535	adenosylhomocysteinase activity (4013); copper ion binding (5507); protein binding (5515); structural constituent of ribosome (3735); RNA binding (3723)	one-carbon metabolic process (6730); S-adenosylmethionine cycle (33353); DNA methylation-dependent heterochromatin assembly (6346); embryo development ending in seed dormancy (9793); posttranscriptional gene silencing (16441); maturation of LSU-rRNA from tricistronic rRNA transcript (SSU-rRNA, 5.8S rRNA, LSU-rRNA) (463)	cytosol (5829); vacuole (5773); plasmodesma (9506); whole membrane (98805); bounding membrane of organelle (98588); plasma membrane (5886); Golgi apparatus (5794); large ribosomal subunit (15934)
GGGQ01002423.1.p1	GENE.GGGQ01002423.1~~GGGQ01002423.1.p1 ORF type:5prime_partial len:448 (+),score=101.62 GGGQ01002423.1:1-1344(+)	1000	9.96578	5	0	XP_022010903	han:110910585	intramolecular oxidoreductase activity, transposing S-S bonds (16864); catalytic activity, acting on a protein (140096)	cell redox homeostasis (45454); response to endoplasmic reticulum stress (34976); protein folding (6457); endosperm development (9960)	endoplasmic reticulum (5783); intracellular organelle lumen (70013); integral component of membrane (16021)
GGGQ01034081.1.p1	GENE.GGGQ01034081.1~~GGGQ01034081.1.p1 ORF type:complete len:826 (-),score=164.64 GGGQ01034081.1:154-2631(-)	1000	9.96578	5	0	XP_021999772	no kegg id	unfolded protein binding (51082); ATP binding (5524)	protein folding (6457)
GGGQ01027947.1.p1	GENE.GGGQ01027947.1~~GGGQ01027947.1.p1 ORF type:complete len:643 (+),score=125.14 GGGQ01027947.1:883-2811(+)	1000	9.96578	5	0	XP_021996639	han:110893815	protein kinase activity (4672); ATP binding (5524); transmembrane signaling receptor activity (4888)	protein phosphorylation (6468); peptidyl-tyrosine modification (18212)	integral component of membrane (16021)
GGGQ01029670.1.p1	GENE.GGGQ01029670.1~~GGGQ01029670.1.p1 ORF type:complete len:365 (+),score=-1.05 GGGQ01029670.1:528-1622(+)	1000	9.96578	5	0	XP_022001429	han:110898880
GGGQ01033020.1.p1	GENE.GGGQ01033020.1~~GGGQ01033020.1.p1 ORF type:5prime_partial len:286 (+),score=63.80 GGGQ01033020.1:2-859(+)	1000	9.96578	5	0	XP_022028436	han:110929588	chlorophyll binding (16168); metal ion binding (46872); transferase activity, transferring acyl groups other than amino-acyl groups (16747)	photosynthesis, light harvesting (9765); protein-chromophore linkage (18298); response to light stimulus (9416)	photosystem I (9522); photosystem II (9523); chloroplast thylakoid membrane (9535); plastoglobule (10287); chloroplast envelope (9941); integral component of membrane (16021)
GGGQ01028184.1.p1	GENE.GGGQ01028184.1~~GGGQ01028184.1.p1 ORF type:5prime_partial len:450 (-),score=88.27 GGGQ01028184.1:237-1586(-)	1000	9.96578	5	0	XP_021974190	han:110869203	unfolded protein binding (51082); calcium ion binding (5509); carbohydrate binding (30246); structural constituent of ribosome (3735)	protein folding (6457); endoplasmic reticulum unfolded protein response (30968); anthocyanin-containing compound metabolic process (46283); plant-type hypersensitive response (9626); defense response to bacterium (42742); translation (6412)	endoplasmic reticulum lumen (5788); endoplasmic reticulum membrane (5789); integral component of membrane (16021); ribosome (5840)
GGGQ01033042.1.p1	GENE.GGGQ01033042.1~~GGGQ01033042.1.p1 ORF type:complete len:783 (-),score=93.61 GGGQ01033042.1:284-2632(-)	1000	9.96578	5	0	XP_022006649	han:110905072	serine-type endopeptidase activity (4252)	proteolysis (6508); regulation of transcription, DNA-templated (6355)	extracellular region (5576); integral component of membrane (16021)
GGGQ01032959.1.p1	GENE.GGGQ01032959.1~~GGGQ01032959.1.p1 ORF type:complete len:466 (+),score=42.10 GGGQ01032959.1:458-1855(+)	1000	9.96578	5	0	XP_022039152	han:110941795	geranylgeranyl reductase activity (45550); oxidoreductase activity, acting on the CH-CH group of donors, NAD or NADP as acceptor (16628); FAD binding (71949); L-malate dehydrogenase activity (30060); protein binding (5515); hydrolase activity, acting on ester bonds (16788)	chlorophyll biosynthetic process (15995); photosynthesis (15979); oxidation-reduction process (55114); vitamin E biosynthetic process (10189); phytyl diphosphate metabolic process (33519); malate metabolic process (6108); geranylgeranyl diphosphate metabolic process (33385); terpenoid biosynthetic process (16114); carbohydrate metabolic process (5975); generation of precursor metabolites and ener…	chloroplast thylakoid membrane (9535); chloroplast envelope (9941); plastid membrane (42170); mitochondrion (5739)
GGGQ01027938.1.p1	GENE.GGGQ01027938.1~~GGGQ01027938.1.p1 ORF type:internal len:412 (+),score=46.49 GGGQ01027938.1:1-1233(+)	1000	9.96578	5	0	XP_021978531	han:110873825	geranylgeranyl reductase activity (45550); oxidoreductase activity, acting on the CH-CH group of donors, NAD or NADP as acceptor (16628); FAD binding (71949); L-malate dehydrogenase activity (30060); protein binding (5515)	chlorophyll biosynthetic process (15995); photosynthesis (15979); oxidation-reduction process (55114); vitamin E biosynthetic process (10189); phytyl diphosphate metabolic process (33519); malate metabolic process (6108); geranylgeranyl diphosphate metabolic process (33385); terpenoid biosynthetic process (16114); carbohydrate metabolic process (5975); generation of precursor metabolites and ener…	chloroplast thylakoid membrane (9535); chloroplast envelope (9941); plastid membrane (42170); mitochondrion (5739)
GGGQ01021529.1.p1	GENE.GGGQ01021529.1~~GGGQ01021529.1.p1 ORF type:5prime_partial len:598 (-),score=119.12 GGGQ01021529.1:220-2013(-)	1000	9.96578	5	0	XP_022033509	han:110935433	phosphoglycerate dehydrogenase activity (4617); NAD binding (51287); protein binding (5515)	L-serine biosynthetic process (6564); oxidation-reduction process (55114)	chloroplast stroma (9570); cytosol (5829); nucleus (5634)
GGGQ01030958.1.p1	GENE.GGGQ01030958.1~~GGGQ01030958.1.p1 ORF type:complete len:664 (+),score=127.33 GGGQ01030958.1:172-2163(+)	1000	9.96578	5	0	XP_022016450	no kegg id	acyl-CoA oxidase activity (3997); FAD binding (71949); fatty acid binding (5504)	fatty acid beta-oxidation (6635); very long-chain fatty acid metabolic process (38); lipid homeostasis (55088); long-chain fatty acid metabolic process (1676); jasmonic acid biosynthetic process (9695); response to cadmium ion (46686); response to fungus (9620); response to wounding (9611)	peroxisome (5777); plasmodesma (9506); endoplasmic reticulum (5783); integral component of membrane (16021)
GGGQ01025569.1.p1	GENE.GGGQ01025569.1~~GGGQ01025569.1.p1 ORF type:complete len:538 (+),score=121.24 GGGQ01025569.1:153-1766(+)	1000	9.96578	5	0	XP_021986207	han:110882513	biotin carboxylase activity (4075); acetyl-CoA carboxylase activity (3989); ATP binding (5524); metal ion binding (46872)	malonyl-CoA biosynthetic process (2001295); fatty acid biosynthetic process (6633)	chloroplast envelope (9941); chloroplast stroma (9570)
GGGQ01026807.1.p1	GENE.GGGQ01026807.1~~GGGQ01026807.1.p1 ORF type:complete len:359 (+),score=84.01 GGGQ01026807.1:133-1209(+)	1000	9.96578	5	0	XP_021986376	han:110882734	fructose-bisphosphate aldolase activity (4332); protein phosphatase regulator activity (19888); protein binding (5515)	glycolytic process (6096); fructose 1,6-bisphosphate metabolic process (30388); regulation of phosphoprotein phosphatase activity (43666); gluconeogenesis (6094); signal transduction (7165)	cytosol (5829); protein phosphatase type 2A complex (159)
GGGQ01031332.1.p1	GENE.GGGQ01031332.1~~GGGQ01031332.1.p1 ORF type:5prime_partial len:466 (-),score=124.74 GGGQ01031332.1:179-1576(-)	1000	9.96578	5	0	XP_022015236	han:110914942	phosphopyruvate hydratase activity (4634); magnesium ion binding (287)	glycolytic process (6096); regulation of vacuole fusion, non-autophagic (32889)	phosphopyruvate hydratase complex (15)
GGGQ01005857.1.p1	GENE.GGGQ01005857.1~~GGGQ01005857.1.p1 ORF type:complete len:325 (-),score=80.13 GGGQ01005857.1:441-1415(-)	1000	9.96578	5	0	XP_021998282	han:110895303	proton-transporting ATP synthase activity, rotational mechanism (46933); hydrolase activity (16787); zinc ion binding (8270); cysteine desulfurase activity (31071); pyridoxal phosphate binding (30170)	energy coupled proton transport, down electrochemical gradient (15985); ATP biosynthetic process (6754); cysteine metabolic process (6534)	proton-transporting ATP synthase complex, catalytic core F(1) (45261); mitochondrial proton-transporting ATP synthase complex (5753); cell wall (5618); nucleolus (5730); chloroplast (9507); endoplasmic reticulum (5783); Golgi apparatus (5794)
GGGQ01033960.1.p1	GENE.GGGQ01033960.1~~GGGQ01033960.1.p1 ORF type:complete len:562 (+),score=91.33 GGGQ01033960.1:154-1839(+)	1000	9.96578	5	0	XP_022006006	han:110904470	phenylalanine ammonia-lyase activity (45548)	cinnamic acid biosynthetic process (9800); erythrose 4-phosphate/phosphoenolpyruvate family amino acid catabolic process (1902222); L-phenylalanine metabolic process (6558); aromatic amino acid family catabolic process (9074); salicylic acid catabolic process (46244); drought recovery (9819); response to karrikin (80167); response to UV-B (10224); lignin catabolic process (46274); pollen developm…	cytoplasm (5737); protein-containing complex (32991)
GGGQ01033060.1.p1	GENE.GGGQ01033060.1~~GGGQ01033060.1.p1 ORF type:complete len:513 (-),score=92.29 GGGQ01033060.1:235-1773(-)	1000	9.96578	5	0	XP_022011232	han:110910965	asparaginyl-tRNA synthase (glutamine-hydrolyzing) activity (50566); indoleacetamide hydrolase activity (43864); amidase activity (4040)
GGGQ01028441.1.p1	GENE.GGGQ01028441.1~~GGGQ01028441.1.p1 ORF type:complete len:403 (+),score=81.77 GGGQ01028441.1:236-1444(+)	1000	9.96578	5	0	XP_022020677	han:110920787	oxidoreductase activity, acting on the aldehyde or oxo group of donors, NAD or NADP as acceptor (16620); NADP binding (50661); NAD binding (51287); disordered domain specific binding (97718); protein homodimerization activity (42803)	glucose metabolic process (6006); oxidation-reduction process (55114); response to sucrose (9744); protein homotetramerization (51289); response to cold (9409); response to light stimulus (9416); reductive pentose-phosphate cycle (19253)	apoplast (48046); chloroplast (9507); stromule (10319); plastid stroma (9532); supramolecular complex (99080); plastid thylakoid membrane (55035); cytosol (5829); plastid membrane (42170); integral component of membrane (16021)
GGGQ01031495.1.p1	GENE.GGGQ01031495.1~~GGGQ01031495.1.p1 ORF type:complete len:720 (-),score=158.77 GGGQ01031495.1:252-2411(-)	1000	9.96578	5	0	XP_022038630	no kegg id	methyltransferase activity (8168)	methylation (32259)	trans-Golgi network (5802); endosome (5768); Golgi medial cisterna (5797); integral component of membrane (16021); Golgi membrane (139); plastid (9536)
GGGQ01025261.1.p1	GENE.GGGQ01025261.1~~GGGQ01025261.1.p1 ORF type:3prime_partial len:248 (+),score=27.98 GGGQ01025261.1:53-793(+)	1000	9.96578	5	0	XP_021983498	han:110879358	hydrolase activity, hydrolyzing O-glycosyl compounds (4553)	carbohydrate metabolic process (5975)
GGGQ01034299.1.p1	GENE.GGGQ01034299.1~~GGGQ01034299.1.p1 ORF type:complete len:440 (+),score=106.56 GGGQ01034299.1:202-1521(+)	1000	9.96578	5	0	XP_022005806	han:110904277	polyubiquitin modification-dependent protein binding (31593); ATP binding (5524); hydrolase activity (16787); identical protein binding (42802)	cell division (51301); mitotic spindle disassembly (51228); retrograde protein transport, ER to cytosol (30970); ER-associated misfolded protein catabolic process (71712); autophagosome maturation (97352); ubiquitin-dependent ERAD pathway (30433); response to cadmium ion (46686); pollen germination (9846); pollen tube growth (9860); protein destabilization (31648); positive regulation of protein …	VCP-NPL4-UFD1 AAA ATPase complex (34098); cytosol (5829); nucleus (5634); phragmoplast (9524); Golgi apparatus (5794); cytoskeleton (5856); cell wall (5618); intracellular organelle lumen (70013); plasmodesma (9506); plasma membrane (5886); lipid droplet (5811); organelle envelope (31967); ribosome (5840)
GGGQ01004413.1.p1	GENE.GGGQ01004413.1~~GGGQ01004413.1.p1 ORF type:complete len:386 (+),score=50.22 GGGQ01004413.1:153-1310(+)	1000	9.96578	5	0	XP_021989606	no kegg id	3-hydroxyisobutyryl-CoA hydrolase activity (3860); isomerase activity (16853); enoyl-CoA hydratase activity (4300)	valine catabolic process (6574)
GGGQ01030213.1.p1	GENE.GGGQ01030213.1~~GGGQ01030213.1.p1 ORF type:complete len:726 (-),score=170.54 GGGQ01030213.1:690-2867(-)	1000	9.96578	5	0	XP_022029768	no kegg id	3-hydroxyacyl-CoA dehydrogenase activity (3857); enoyl-CoA hydratase activity (4300); 3-hydroxybutyryl-CoA epimerase activity (8692); dodecenoyl-CoA delta-isomerase activity (4165); 3-hydroxyacyl-CoA dehydratase activity (18812); long-chain-enoyl-CoA hydratase activity (16508)	fatty acid metabolic process (6631); lipid oxidation (34440); cellular lipid catabolic process (44242); monocarboxylic acid catabolic process (72329)	microbody (42579); plasmodesma (9506); integral component of membrane (16021); cell wall (5618); nucleolus (5730); cytosol (5829)
GGGQ01036343.1.p1	GENE.GGGQ01036343.1~~GGGQ01036343.1.p1 ORF type:complete len:330 (+),score=70.66 GGGQ01036343.1:123-1112(+)	1000	9.96578	5	0	XP_022009024	han:110908395	oxidoreductase activity, acting on the CH-OH group of donors, NAD or NADP as acceptor (16616); steroid dehydrogenase activity (16229)	oxidation-reduction process (55114); steroid biosynthetic process (6694)
GGGQ01025770.1.p1	GENE.GGGQ01025770.1~~GGGQ01025770.1.p1 ORF type:5prime_partial len:311 (-),score=84.54 GGGQ01025770.1:332-1264(-)	1000	9.96578	5	0	XP_022029958	han:110930874	L-malate dehydrogenase activity (30060); transferase activity, transferring acyl groups (16746); protein binding (5515)	malate metabolic process (6108); tricarboxylic acid cycle (6099); carbohydrate metabolic process (5975); NADH metabolic process (6734); oxaloacetate metabolic process (6107); response to zinc ion (10043); response to cadmium ion (46686)	plasmodesma (9506); cytosol (5829); plasma membrane (5886); plastid (9536); apoplast (48046); vacuolar membrane (5774); nucleus (5634)
GGGQ01018782.1.p1	GENE.GGGQ01018782.1~~GGGQ01018782.1.p1 ORF type:complete len:343 (-),score=85.98 GGGQ01018782.1:357-1385(-)	1000	9.96578	5	0	XP_022006190	han:110904653	adenosine kinase activity (4001); kinase binding (19900); copper ion binding (5507); ATP binding (5524)	purine ribonucleoside salvage (6166); AMP biosynthetic process (6167); phosphorylation (16310); adenosine biosynthetic process (46086); purine nucleotide salvage (32261); viral process (16032)	cytosol (5829); nucleus (5634); plasma membrane (5886)
GGGQ01027373.1.p1	GENE.GGGQ01027373.1~~GGGQ01027373.1.p1 ORF type:complete len:537 (+),score=77.71 GGGQ01027373.1:38-1648(+)	1000	9.96578	5	0	XP_022000023	han:110897567	oxidoreductase activity, acting on paired donors, with incorporation or reduction of molecular oxygen (16705); iron ion binding (5506); monooxygenase activity (4497); heme binding (20037)	oxidation-reduction process (55114)	integral component of membrane (16021)
GGGQ01031815.1.p1	GENE.GGGQ01031815.1~~GGGQ01031815.1.p1 ORF type:5prime_partial len:428 (-),score=89.06 GGGQ01031815.1:341-1624(-)	1000	9.96578	5	0	XP_022027856	han:110929066	structural constituent of cell wall (5199); transferase activity (16740); protein binding (5515)	cell wall organization (71555)	plasmodesma (9506); cell wall (5618); extracellular region (5576); secretory vesicle (99503); integral component of membrane (16021)
GGGQ01023129.1.p2	GENE.GGGQ01023129.1~~GGGQ01023129.1.p2 ORF type:complete len:130 (+),score=33.95 GGGQ01023129.1:1476-1865(+)	1000	9.96578	5	0	XP_022002053	han:110899468	fructose-bisphosphate aldolase activity (4332)	glycolytic process (6096)
GGGQ01029822.1.p1	GENE.GGGQ01029822.1~~GGGQ01029822.1.p1 ORF type:complete len:673 (-),score=107.96 GGGQ01029822.1:928-2946(-)	1000	9.96578	5	0	XP_022023014	han:110923146	acyl-CoA oxidase activity (3997); FAD binding (71949); fatty acid binding (5504)	fatty acid beta-oxidation (6635); lipid homeostasis (55088); medium-chain fatty acid metabolic process (51791)	microbody (42579); extracellular region (5576); integral component of membrane (16021)
GGGQ01032268.1.p1	GENE.GGGQ01032268.1~~GGGQ01032268.1.p1 ORF type:complete len:610 (-),score=123.65 GGGQ01032268.1:344-2173(-)	1000	9.96578	5	0	XP_022021638	han:110921594	protein O-GlcNAc transferase activity (97363)
GGGQ01035278.1.p1	GENE.GGGQ01035278.1~~GGGQ01035278.1.p1 ORF type:5prime_partial len:636 (+),score=133.25 GGGQ01035278.1:3-1910(+)	1000	9.96578	5	0	XP_021981321	han:110877480	lysine-tRNA ligase activity (4824); ATP binding (5524); nucleic acid binding (3676); xyloglucan:xyloglucosyl transferase activity (16762); helicase activity (4386); hydrolase activity, hydrolyzing O-glycosyl compounds (4553)	lysyl-tRNA aminoacylation (6430); cellular glucan metabolic process (6073); DNA recombination (6310)	cytoplasm (5737); apoplast (48046); cell wall (5618); integral component of membrane (16021)
GGGQ01034011.1.p1	GENE.GGGQ01034011.1~~GGGQ01034011.1.p1 ORF type:5prime_partial len:581 (-),score=160.92 GGGQ01034011.1:254-1996(-)	1000	9.96578	5	0	XP_022005540	han:110904037	pseudouridine synthase activity (9982); RNA binding (3723)	pseudouridine synthesis (1522); RNA processing (6396); box H/ACA snoRNA metabolic process (33979); snRNA modification (40031); mRNA modification (16556); rRNA metabolic process (16072); ribosome biogenesis (42254)	box H/ACA snoRNP complex (31429); plasmodesma (9506); cytosol (5829)
GGGQ01016634.1.p1	GENE.GGGQ01016634.1~~GGGQ01016634.1.p1 ORF type:complete len:1618 (-),score=349.16 GGGQ01016634.1:285-5138(-)	1000	9.96578	5	0	XP_022008792	no kegg id		pollen development (9555); autophagosome assembly (45)	autophagosome membrane (421); plasma membrane (5886); cytosol (5829); integral component of membrane (16021)
GGGQ01026855.1.p1	GENE.GGGQ01026855.1~~GGGQ01026855.1.p1 ORF type:complete len:257 (-),score=20.95 GGGQ01026855.1:251-1021(-)	1000	9.96578	5	0	XP_021984466	han:110880191	acid phosphatase activity (3993)	dephosphorylation (16311)
GGGQ01034733.1.p1	GENE.GGGQ01034733.1~~GGGQ01034733.1.p1 ORF type:complete len:2371 (-),score=438.36 GGGQ01034733.1:310-7422(-)	1000	9.96578	5	0	XP_022033769	han:110935725	U5 snRNA binding (30623); U6 snRNA binding (17070); isopeptidase activity (70122); metallopeptidase activity (8237); pre-mRNA intronic binding (97157); U2 snRNA binding (30620); second spliceosomal transesterification activity (386); U1 snRNA binding (30619); protein binding (5515)	mRNA splicing, via spliceosome (398); proteolysis (6508); ribonucleoprotein complex assembly (22618)	spliceosomal complex (5681); U5 snRNP (5682); catalytic complex (1902494); cytosol (5829); mitochondrion (5739)
GGGQ01030040.1.p1	GENE.GGGQ01030040.1~~GGGQ01030040.1.p1 ORF type:complete len:1024 (+),score=241.88 GGGQ01030040.1:234-3305(+)	1000	9.96578	5	0	XP_021990240	han:110886710	oxoglutarate dehydrogenase (succinyl-transferring) activity (4591); thiamine pyrophosphate binding (30976); ADP binding (43531); GTPase activity (3924); GTP binding (5525)	tricarboxylic acid cycle (6099)	oxoglutarate dehydrogenase complex (45252); mitochondrion (5739); integral component of membrane (16021)
GGGQ01018046.1.p1	GENE.GGGQ01018046.1~~GGGQ01018046.1.p1 ORF type:complete len:1203 (+),score=277.37 GGGQ01018046.1:204-3812(+)	1000	9.96578	5	0	XP_021970727	han:110865710	protein kinase activity (4672); ATP binding (5524)	chromosome organization (51276); protein phosphorylation (6468)	chromosome (5694)
GGGQ01016729.1.p1	GENE.GGGQ01016729.1~~GGGQ01016729.1.p1 ORF type:complete len:327 (-),score=56.47 GGGQ01016729.1:293-1273(-)	1000	9.96578	5	0	XP_021996694	han:110893857	cytochrome-b5 reductase activity, acting on NAD(P)H (4128); copper ion binding (5507)	oxidation-reduction process (55114)	plant-type cell wall (9505); Golgi apparatus (5794); mitochondrion (5739); organelle envelope lumen (31970); integral component of membrane (16021); plastid (9536)
GGGQ01034717.1.p1	GENE.GGGQ01034717.1~~GGGQ01034717.1.p1 ORF type:3prime_partial len:907 (+),score=172.80 GGGQ01034717.1:228-2945(+)	1000	9.96578	5	0	XP_022034465	han:110936393	structural molecule activity (5198); transferase activity (16740)	vesicle-mediated transport (16192); intracellular protein transport (6886)	COPI vesicle coat (30126); Golgi membrane (139); integral component of membrane (16021)
