# Supplementary material for: Synthesis of Flavonol-Bearing Probes for Chemoproteomic and Bioinformatic Analyses of Asteraceae Petals in Search of Novel Flavonoid Enzymes
Source: Int J Mol Sci. 2023 Jun 3;24(11):9724. doi: 10.3390/ijms24119724 (PMC10253404; doi:10.3390/ijms24119724)
Supplement: Supplementary file 1 [file ijms-24-09724-s001.zip › HigherFlavo - A5 - Rudbeckia_intersections.xlsx]

## Sheet: O-Q6_Q8_intersection
Accession	Description	Accession_ncbi	KEGG_gene_id	GO_MF	GO_BP	GO_CC	Gene name
XP_022010903.1	protein disulfide-isomerase-like [Helianthus annuus]	XP_022010903	han:110910585	isomerase activity (GO:0016853); protein disulfide isomerase activity (GO:0003756); protein disulfide isomerase activity (GO:0003756)	cell redox homeostasis (GO:0045454); protein folding (GO:0006457); response to endoplasmic reticulum stress (GO:0034976)	cell (GO:0005623); endoplasmic reticulum (GO:0005783)	PDI
XP_022029227.1	luminal-binding protein 5-like [Helianthus annuus]	XP_022029227	han:110930260	ATP binding (GO:0005524); ATP binding (GO:0005524)	cellular response to hypoxia (GO:0071456); negative regulation of hypoxia-induced intrinsic apoptotic signaling pathway (GO:1903298); cellular response to hypoxia (GO:0071456); negative regulation of hypoxia-induced intrinsic apoptotic signaling pathway (GO:1903298)	endoplasmic reticulum chaperone complex (GO:0034663); endoplasmic reticulum (GO:0005783); endoplasmic reticulum chaperone complex (GO:0034663); endoplasmic reticulum (GO:0005783)
XP_022012488.1	adenosylhomocysteinase 1 [Helianthus annuus]	XP_022012488	han:110912123
XP_021973360.1	5-methyltetrahydropteroyltriglutamate--homocysteine methyltransferase [Helianthus annuus]	XP_021973360	han:110868496
XP_022005869.1	5-methyltetrahydropteroyltriglutamate--homocysteine methyltransferase 2 [Helianthus annuus]	XP_022005869	no kegg id
XP_021970736.1	enolase 1-like [Helianthus annuus]	XP_021970736	han:110865716	magnesium ion binding (GO:0000287); phosphopyruvate hydratase activity (GO:0004634); lyase activity (GO:0016829)	glycolytic process (GO:0006096)	phosphopyruvate hydratase complex (GO:0000015)	ENO1
XP_022008973.1	fructose-bisphosphate aldolase 6, cytosolic-like [Helianthus annuus]	XP_022008973	han:110908353	catalytic activity (GO:0003824); fructose-bisphosphate aldolase activity (GO:0004332); fructose-bisphosphate aldolase activity (GO:0004332); lyase activity (GO:0016829)	glycolytic process (GO:0006096); fructose 1,6-bisphosphate metabolic process (GO:0030388); glycolytic process (GO:0006096)	cytosol (GO:0005829)
XP_021988015.1	tubulin beta chain-like [Helianthus annuus]	XP_021988015	han:110884601	nucleotide binding (GO:0000166); GTPase activity (GO:0003924); GTP binding (GO:0005525); structural constituent of cytoskeleton (GO:0005200); structural constituent of cytoskeleton (GO:0005200); GTP binding (GO:0005525)	microtubule-based process (GO:0007017); mitotic cell cycle (GO:0000278); microtubule cytoskeleton organization (GO:0000226); microtubule-based process (GO:0007017)	cytoplasm (GO:0005737); microtubule (GO:0005874); microtubule (GO:0005874); cytoplasm (GO:0005737); cytoskeleton (GO:0005856)	TBB2
XP_021983238.1	oxygen-evolving enhancer protein 1, chloroplastic [Helianthus annuus]	XP_021983238	han:110879131	oxygen evolving activity (GO:0010242)	photosystem II stabilization (GO:0042549); photosystem II assembly (GO:0010207); photosynthesis (GO:0015979); oxidation-reduction process (GO:0055114)	photosystem II oxygen evolving complex (GO:0009654); chloroplast (GO:0009507); plastid (GO:0009536); membrane (GO:0016020); photosystem II (GO:0009523); chloroplast thylakoid membrane (GO:0009535); thylakoid (GO:0009579)	PSBO
XP_022028873.1	heat shock cognate protein 80 [Helianthus annuus]	XP_022028873	han:110929983	ATP binding (GO:0005524); unfolded protein binding (GO:0051082); unfolded protein binding (GO:0051082); ATP binding (GO:0005524); unfolded protein binding (GO:0051082); unfolded protein binding (GO:0051082); ATP binding (GO:0005524); unfolded protein binding (GO:0051082); unfolded protein binding (GO:0051082)	protein folding (GO:0006457); protein folding (GO:0006457); cellular response to heat (GO:0034605); protein stabilization (GO:0050821); protein folding (GO:0006457); protein folding (GO:0006457); cellular response to heat (GO:0034605); protein stabilization (GO:0050821); protein folding (GO:0006457); protein folding (GO:0006457); cellular response to heat (GO:0034605); protein stabilization (GO:0…	cell surface (GO:0009986); cytoplasm (GO:0005737); plasma membrane (GO:0005886); cytosol (GO:0005829); protein-containing complex (GO:0032991); perinuclear region of cytoplasm (GO:0048471); cell surface (GO:0009986); cytoplasm (GO:0005737); plasma membrane (GO:0005886); cytosol (GO:0005829); protein-containing complex (GO:0032991); perinuclear region of cytoplasm (GO:0048471); cell surface (GO:00…	HSP81-2
XP_021994724.1	enolase [Helianthus annuus]	XP_021994724	han:110891344	magnesium ion binding (GO:0000287); phosphopyruvate hydratase activity (GO:0004634)	glycolytic process (GO:0006096)	phosphopyruvate hydratase complex (GO:0000015)	LOS2
XP_022006006.1	phenylalanine ammonia-lyase-like [Helianthus annuus]	XP_022006006	han:110904470	ammonia-lyase activity (GO:0016841); phenylalanine ammonia-lyase activity (GO:0045548); catalytic activity (GO:0003824); lyase activity (GO:0016829); ammonia-lyase activity (GO:0016841)	phenylpropanoid metabolic process (GO:0009698); L-phenylalanine catabolic process (GO:0006559); cinnamic acid biosynthetic process (GO:0009800)	cytoplasm (GO:0005737)	PALY
XP_021993963.1	eukaryotic translation initiation factor 3 subunit B-like [Helianthus annuus]	XP_021993963	han:110890652	translation initiation factor activity (GO:0003743); translation initiation factor binding (GO:0031369); RNA binding (GO:0003723); nucleic acid binding (GO:0003676); protein binding (GO:0005515); translation initiation factor activity (GO:0003743)	translational initiation (GO:0006413); formation of cytoplasmic translation initiation complex (GO:0001732); translation (GO:0006412); cytoplasmic translational initiation (GO:0002183); translational initiation (GO:0006413)	eukaryotic translation initiation factor 3 complex (GO:0005852); eukaryotic 48S preinitiation complex (GO:0033290); eukaryotic 43S preinitiation complex (GO:0016282); cytoplasm (GO:0005737); eukaryotic translation initiation factor 3 complex (GO:0005852)	EIF3B
XP_021989494.1	polyphenol oxidase I, chloroplastic-like [Helianthus annuus]	XP_021989494	han:110886042	oxidoreductase activity (GO:0016491); metal ion binding (GO:0046872)	oxidation-reduction process (GO:0055114)
XP_021999098.1	ERBB-3 BINDING PROTEIN 1 [Helianthus annuus]	XP_021999098	han:110896005
XP_021996970.1	glutamine synthetase, chloroplastic-like [Helianthus annuus]	XP_021996970	han:110894104	ATP binding (GO:0005524); nucleotide binding (GO:0000166); glutamate-ammonia ligase activity (GO:0004356); catalytic activity (GO:0003824); ligase activity (GO:0016874)	glutamine biosynthetic process (GO:0006542); nitrogen compound metabolic process (GO:0006807)		GLNA2
XP_022016450.1	peroxisomal acyl-coenzyme A oxidase 1-like [Helianthus annuus]	XP_022016450	no kegg id	oxidoreductase activity, acting on the CH-CH group of donors (GO:0016627); FAD binding (GO:0071949); flavin adenine dinucleotide binding (GO:0050660); acyl-CoA oxidase activity (GO:0003997); acyl-CoA oxidase activity (GO:0003997); fatty acid binding (GO:0005504); flavin adenine dinucleotide binding (GO:0050660); oxidoreductase activity, acting on the CH-CH group of donors (GO:0016627); FAD bindin…	oxidation-reduction process (GO:0055114); fatty acid beta-oxidation (GO:0006635); fatty acid beta-oxidation using acyl-CoA oxidase (GO:0033540); lipid homeostasis (GO:0055088); fatty acid metabolic process (GO:0006631); long-chain fatty acid metabolic process (GO:0001676); oxidation-reduction process (GO:0055114); fatty acid beta-oxidation (GO:0006635); fatty acid beta-oxidation using acyl-CoA ox…	peroxisome (GO:0005777); peroxisome (GO:0005777); peroxisome (GO:0005777); peroxisome (GO:0005777)	ACX1
XP_021973013.1	60S ribosomal protein L5-like [Helianthus annuus]	XP_021973013	han:110868207	structural constituent of ribosome (GO:0003735); 5S rRNA binding (GO:0008097); RNA binding (GO:0003723); 5S rRNA binding (GO:0008097); structural constituent of ribosome (GO:0003735); 5S rRNA binding (GO:0008097); RNA binding (GO:0003723); 5S rRNA binding (GO:0008097)	translation (GO:0006412); ribosomal large subunit assembly (GO:0000027); translation (GO:0006412); ribosomal large subunit assembly (GO:0000027)	ribosome (GO:0005840); cytosolic large ribosomal subunit (GO:0022625); ribosome (GO:0005840); cytosolic large ribosomal subunit (GO:0022625)
XP_022035724.1	methylenetetrahydrofolate reductase 1-like [Helianthus annuus]	XP_022035724	han:110937588	methylenetetrahydrofolate reductase (NAD(P)H) activity (GO:0004489); oxidoreductase activity (GO:0016491); FAD binding (GO:0071949); methylenetetrahydrofolate reductase (NAD(P)H) activity (GO:0004489)	oxidation-reduction process (GO:0055114); methionine metabolic process (GO:0006555); tetrahydrofolate interconversion (GO:0035999); tetrahydrofolate interconversion (GO:0035999); one-carbon metabolic process (GO:0006730); methionine biosynthetic process (GO:0009086)	cytosol (GO:0005829)	MTHR1
XP_022020886.1	ATP-dependent zinc metalloprotease FTSH 2, chloroplastic [Helianthus annuus]	XP_022020886	han:110920947	ATP binding (GO:0005524); metalloendopeptidase activity (GO:0004222); peptidase activity (GO:0008233); ATP-dependent peptidase activity (GO:0004176); ATP binding (GO:0005524); metalloendopeptidase activity (GO:0004222); peptidase activity (GO:0008233); ATP-dependent peptidase activity (GO:0004176); ATP binding (GO:0005524); metalloendopeptidase activity (GO:0004222); peptidase activity (GO:000823…	proteolysis (GO:0006508); PSII associated light-harvesting complex II catabolic process (GO:0010304); proteolysis (GO:0006508); thylakoid membrane organization (GO:0010027); photoinhibition (GO:0010205); photosystem II repair (GO:0010206); proteolysis (GO:0006508); PSII associated light-harvesting complex II catabolic process (GO:0010304); proteolysis (GO:0006508); thylakoid membrane organization…	integral component of membrane (GO:0016021); membrane (GO:0016020); chloroplast thylakoid membrane (GO:0009535); chloroplast envelope (GO:0009941); integral component of membrane (GO:0016021); membrane (GO:0016020); chloroplast thylakoid membrane (GO:0009535); chloroplast envelope (GO:0009941); integral component of membrane (GO:0016021); membrane (GO:0016020); chloroplast thylakoid membrane (GO:…	VAR2
XP_022009721.1	fructose-bisphosphate aldolase 1, chloroplastic-like [Helianthus annuus]	XP_022009721	han:110909022	catalytic activity (GO:0003824); fructose-bisphosphate aldolase activity (GO:0004332); fructose-bisphosphate aldolase activity (GO:0004332); lyase activity (GO:0016829)	glycolytic process (GO:0006096); fructose 1,6-bisphosphate metabolic process (GO:0030388); glycolytic process (GO:0006096)	cytosol (GO:0005829)
XP_022002552.1	probable methyltransferase PMT3 [Helianthus annuus]	XP_022002552	han:110899965	methyltransferase activity (GO:0008168); transferase activity (GO:0016740); methyltransferase activity (GO:0008168); transferase activity (GO:0016740)	methylation (GO:0032259); methylation (GO:0032259)	integral component of membrane (GO:0016021); membrane (GO:0016020); cytoplasm (GO:0005737); Golgi apparatus (GO:0005794); trans-Golgi network (GO:0005802); endosome (GO:0005768); integral component of membrane (GO:0016021); membrane (GO:0016020); cytoplasm (GO:0005737); Golgi apparatus (GO:0005794); trans-Golgi network (GO:0005802); endosome (GO:0005768)
XP_022014351.1	structural maintenance of chromosomes protein 1 [Helianthus annuus]	XP_022014351	han:110913840	ATP binding (GO:0005524); protein heterodimerization activity (GO:0046982); chromatin binding (GO:0003682); protein binding (GO:0005515)	mitotic sister chromatid cohesion (GO:0007064); chromosome organization (GO:0051276)	chloroplast (GO:0009507); nucleus (GO:0005634); cohesin complex (GO:0008278); chromosome (GO:0005694)	TTN8
XP_022029991.1	protein argonaute 4-like [Helianthus annuus]	XP_022029991	han:110930905	nucleic acid binding (GO:0003676); protein binding (GO:0005515)	gene silencing by RNA (GO:0031047)		AGO16
XP_022025898.1	peptidyl-prolyl cis-trans isomerase CYP38, chloroplastic [Helianthus annuus]	XP_022025898	han:110926440	peptidyl-prolyl cis-trans isomerase activity (GO:0003755); isomerase activity (GO:0016853)	defense response to bacterium (GO:0042742); protein peptidyl-prolyl isomerization (GO:0000413)	chloroplast thylakoid membrane (GO:0009535); chloroplast stroma (GO:0009570); thylakoid lumen (GO:0031977)	TLP40
XP_022022065.1	glycine dehydrogenase (decarboxylating) A, mitochondrial [Helianthus annuus]	XP_022022065	han:110922047	glycine dehydrogenase (decarboxylating) activity (GO:0004375); catalytic activity (GO:0003824); glycine binding (GO:0016594); oxidoreductase activity (GO:0016491); pyridoxal phosphate binding (GO:0030170); glycine dehydrogenase (decarboxylating) activity (GO:0004375)	glycine catabolic process (GO:0006546); oxidation-reduction process (GO:0055114); glycine metabolic process (GO:0006544); glycine decarboxylation via glycine cleavage system (GO:0019464)	mitochondrion (GO:0005739); mitochondrion (GO:0005739); glycine cleavage complex (GO:0005960); chloroplast envelope (GO:0009941); apoplast (GO:0048046)
XP_022039824.1	14-3-3 protein 2 [Helianthus annuus]	XP_022039824	han:110942373	protein domain specific binding (GO:0019904)
XP_022016104.1	glutamine synthetase nodule isozyme-like [Helianthus annuus]	XP_022016104	han:110915682	ATP binding (GO:0005524); nucleotide binding (GO:0000166); glutamate-ammonia ligase activity (GO:0004356); catalytic activity (GO:0003824); ligase activity (GO:0016874)	glutamine biosynthetic process (GO:0006542); nitrogen compound metabolic process (GO:0006807)
XP_022001722.1	coatomer subunit gamma-2-like isoform X1 [Helianthus annuus]	XP_022001722	han:110899159	structural molecule activity (GO:0005198); structural molecule activity (GO:0005198)	intracellular protein transport (GO:0006886); vesicle-mediated transport (GO:0016192); protein transport (GO:0015031); endoplasmic reticulum to Golgi vesicle-mediated transport (GO:0006888); protein secretion (GO:0009306); intra-Golgi vesicle-mediated transport (GO:0006891); intracellular protein transport (GO:0006886); vesicle-mediated transport (GO:0016192); protein transport (GO:0015031); endo…	Golgi membrane (GO:0000139); COPI vesicle coat (GO:0030126); cytoplasmic vesicle (GO:0031410); endoplasmic reticulum-Golgi intermediate compartment (GO:0005793); membrane coat (GO:0030117); membrane (GO:0016020); cytoplasm (GO:0005737); Golgi apparatus (GO:0005794); Golgi apparatus (GO:0005794); membrane (GO:0016020); endoplasmic reticulum (GO:0005783); Golgi membrane (GO:0000139); COPI vesicle c…
XP_022015122.1	clathrin heavy chain 1-like [Helianthus annuus]	XP_022015122	han:110914646	structural molecule activity (GO:0005198); protein binding (GO:0005515); clathrin light chain binding (GO:0032051)	intracellular protein transport (GO:0006886); vesicle-mediated transport (GO:0016192); receptor-mediated endocytosis (GO:0006898)	clathrin coat of trans-Golgi network vesicle (GO:0030130); clathrin coat of coated pit (GO:0030132); chloroplast (GO:0009507); plasma membrane (GO:0005886); cytosol (GO:0005829); plasmodesma (GO:0009506); Golgi apparatus (GO:0005794); clathrin complex (GO:0071439)
XP_021970772.1	ERBB-3 BINDING PROTEIN 1 [Helianthus annuus]	XP_021970772	han:110865768	nucleic acid binding (GO:0003676); nucleic acid binding (GO:0003676)		cytoplasm (GO:0005737); nucleolus (GO:0005730); cytoplasm (GO:0005737); nucleolus (GO:0005730)	EBP1
XP_021982246.1	NADPH--cytochrome P450 reductase-like [Helianthus annuus]	XP_021982246	han:110878276	flavin adenine dinucleotide binding (GO:0050660); NADPH-hemoprotein reductase activity (GO:0003958); NADP binding (GO:0050661); FMN binding (GO:0010181); oxidoreductase activity (GO:0016491); oxidoreductase activity (GO:0016491); oxidoreductase activity, acting on paired donors, with incorporation or reduction of molecular oxygen, NAD(P)H as one donor, and incorporation of one atom of oxygen (GO:…	oxidation-reduction process (GO:0055114)	integral component of membrane (GO:0016021); endoplasmic reticulum membrane (GO:0005789); membrane (GO:0016020); cytoplasm (GO:0005737); cytosol (GO:0005829); endoplasmic reticulum (GO:0005783)	NCPR
XP_021996564.1	peroxisomal fatty acid beta-oxidation multifunctional protein AIM1-like [Helianthus annuus]	XP_021996564	han:110893751	isomerase activity (GO:0016853); oxidoreductase activity (GO:0016491); catalytic activity (GO:0003824); 3-hydroxyacyl-CoA dehydrogenase activity (GO:0003857); 3-hydroxyacyl-CoA dehydrogenase activity (GO:0003857)	oxidation-reduction process (GO:0055114); fatty acid beta-oxidation (GO:0006635); fatty acid beta-oxidation (GO:0006635); fatty acid metabolic process (GO:0006631)	peroxisome (GO:0005777); peroxisome (GO:0005777)	AIM1
XP_021992455.1	14-3-3-like protein [Helianthus annuus]	XP_021992455	han:110889255	protein domain specific binding (GO:0019904)
XP_021972828.1	glutamine synthetase-like [Helianthus annuus]	XP_021972828	han:110868051
XP_021989523.1	coatomer subunit gamma-2-like [Helianthus annuus]	XP_021989523	han:110886069
XP_022039613.1	phosphoglycerate kinase, cytosolic [Helianthus annuus]	XP_022039613	han:110942177	ATP binding (GO:0005524); phosphoglycerate kinase activity (GO:0004618); transferase activity (GO:0016740); kinase activity (GO:0016301); ATP binding (GO:0005524); ADP binding (GO:0043531); phosphoglycerate kinase activity (GO:0004618); ATP binding (GO:0005524); phosphoglycerate kinase activity (GO:0004618); transferase activity (GO:0016740); kinase activity (GO:0016301); ATP binding (GO:0005524)…	glycolytic process (GO:0006096); positive regulation of oxidative phosphorylation (GO:1903862); phosphorylation (GO:0016310); glycolytic process (GO:0006096); gluconeogenesis (GO:0006094); glycolytic process (GO:0006096); positive regulation of oxidative phosphorylation (GO:1903862); phosphorylation (GO:0016310); glycolytic process (GO:0006096); gluconeogenesis (GO:0006094)	cytosol (GO:0005829); cytosol (GO:0005829)	PGKY
XP_022005842.1	4-hydroxy-3-methylbut-2-en-1-yl diphosphate synthase (ferredoxin), chloroplastic [Helianthus annuus]	XP_022005842	han:110904306
XP_021972445.1	trans-cinnamate 4-monooxygenase-like [Helianthus annuus]	XP_021972445	han:110867747	heme binding (GO:0020037); iron ion binding (GO:0005506); oxidoreductase activity, acting on paired donors, with incorporation or reduction of molecular oxygen (GO:0016705); monooxygenase activity (GO:0004497); trans-cinnamate 4-monooxygenase activity (GO:0016710); oxidoreductase activity (GO:0016491); metal ion binding (GO:0046872); oxidoreductase activity, acting on paired donors, with incorpor…	oxidation-reduction process (GO:0055114); lignin metabolic process (GO:0009808)	membrane (GO:0016020)	TCMO
XP_021987557.1	villin-3-like [Helianthus annuus]	XP_021987557	han:110884179	actin binding (GO:0003779); actin filament binding (GO:0051015)	cytoskeleton organization (GO:0007010); actin filament bundle assembly (GO:0051017)		VLN3
XP_021990484.1	peroxisomal fatty acid beta-oxidation multifunctional protein AIM1-like [Helianthus annuus]	XP_021990484	han:110886914	dodecenoyl-CoA delta-isomerase activity (GO:0004165); 3-hydroxybutyryl-CoA epimerase activity (GO:0008692); oxidoreductase activity (GO:0016491); catalytic activity (GO:0003824); 3-hydroxyacyl-CoA dehydrogenase activity (GO:0003857); 3-hydroxyacyl-CoA dehydrogenase activity (GO:0003857); isomerase activity (GO:0016853)	oxidation-reduction process (GO:0055114); fatty acid beta-oxidation (GO:0006635); fatty acid beta-oxidation (GO:0006635); fatty acid metabolic process (GO:0006631)	peroxisome (GO:0005777); peroxisome (GO:0005777)	MFPA
XP_021984500.1	protein ROOT HAIR DEFECTIVE 3-like [Helianthus annuus]	XP_021984500	han:110880221	nucleotide binding (GO:0000166); GTPase activity (GO:0003924); GTP binding (GO:0005525); hydrolase activity (GO:0016787); GTPase activity (GO:0003924)	endoplasmic reticulum membrane fusion (GO:0016320); endoplasmic reticulum organization (GO:0007029)	integral component of membrane (GO:0016021); endoplasmic reticulum membrane (GO:0005789); membrane (GO:0016020); cytoplasm (GO:0005737); endoplasmic reticulum (GO:0005783); endoplasmic reticulum (GO:0005783)	RHD3
XP_022005378.1	uncharacterized protein At5g39570-like [Helianthus annuus]	XP_022005378	han:110903891	phosphatidic acid binding (GO:0070300)
XP_022029215.1	long chain acyl-CoA synthetase 4 [Helianthus annuus]	XP_022029215	han:110930246	ligase activity (GO:0016874); catalytic activity (GO:0003824)			LACS4
XP_021982660.1	eukaryotic translation initiation factor 3 subunit E [Helianthus annuus]	XP_021982660	han:110878626	translation initiation factor activity (GO:0003743)	formation of cytoplasmic translation initiation complex (GO:0001732); translation (GO:0006412); translational initiation (GO:0006413); cytoplasmic translational initiation (GO:0002183); translational initiation (GO:0006413)	eukaryotic translation initiation factor 3 complex (GO:0005852); eukaryotic 48S preinitiation complex (GO:0033290); eukaryotic 43S preinitiation complex (GO:0016282); cytoplasm (GO:0005737); eukaryotic translation initiation factor 3 complex, eIF3e (GO:0071540); nucleus (GO:0005634); eukaryotic translation initiation factor 3 complex (GO:0005852)
XP_021973422.1	4-hydroxy-3-methylbut-2-en-1-yl diphosphate synthase (ferredoxin), chloroplastic-like [Helianthus annuus]	XP_021973422	han:110868536	iron ion binding (GO:0005506); 4-hydroxy-3-methylbut-2-en-1-yl diphosphate synthase activity (GO:0046429); 4-hydroxy-3-methylbut-2-en-1-yl diphosphate synthase activity (GO:0046429)	isoprenoid biosynthetic process (GO:0008299); cellular metabolic process (GO:0044237); oxidation-reduction process (GO:0055114); terpenoid biosynthetic process (GO:0016114); isopentenyl diphosphate biosynthetic process, methylerythritol 4-phosphate pathway (GO:0019288)	chloroplast (GO:0009507)	GCPE
XP_021977977.1	trans-cinnamate 4-monooxygenase [Helianthus annuus]	XP_021977977	han:110873368	heme binding (GO:0020037); iron ion binding (GO:0005506); oxidoreductase activity, acting on paired donors, with incorporation or reduction of molecular oxygen (GO:0016705); monooxygenase activity (GO:0004497); trans-cinnamate 4-monooxygenase activity (GO:0016710); oxidoreductase activity (GO:0016491); metal ion binding (GO:0046872); oxidoreductase activity, acting on paired donors, with incorpor…	oxidation-reduction process (GO:0055114); lignin metabolic process (GO:0009808); oxidation-reduction process (GO:0055114); lignin metabolic process (GO:0009808)	integral component of membrane (GO:0016021); membrane (GO:0016020); membrane (GO:0016020); integral component of membrane (GO:0016021); membrane (GO:0016020); membrane (GO:0016020)	TCMO
XP_022019187.1	probable beta-D-xylosidase 7 [Helianthus annuus]	XP_022019187	han:110919216
XP_021989043.1	polyadenylate-binding protein 2-like [Helianthus annuus]	XP_021989043	han:110885650	RNA binding (GO:0003723); nucleic acid binding (GO:0003676); RNA binding (GO:0003723); mRNA 3'-UTR binding (GO:0003730); poly(A) binding (GO:0008143); poly(U) RNA binding (GO:0008266)		cytoplasm (GO:0005737); nucleus (GO:0005634); cytoplasm (GO:0005737); cytosol (GO:0005829); ribonucleoprotein complex (GO:1990904)
XP_022010070.1	protein CELLULOSE SYNTHASE INTERACTIVE 1-like [Helianthus annuus]	XP_022010070	han:110909353	protein binding (GO:0005515)
XP_022006439.1	ferritin-2, chloroplastic-like [Helianthus annuus]	XP_022006439	han:110904870	ferric iron binding (GO:0008199); ferroxidase activity (GO:0004322); oxidoreductase activity (GO:0016491); metal ion binding (GO:0046872); ferroxidase activity (GO:0004322); ferrous iron binding (GO:0008198); ferric iron binding (GO:0008199); iron ion binding (GO:0005506)	cellular iron ion homeostasis (GO:0006879); intracellular sequestering of iron ion (GO:0006880); iron ion transport (GO:0006826); oxidation-reduction process (GO:0055114)	cell (GO:0005623); cytoplasm (GO:0005737)	FRI2
XP_021988445.1	cysteine synthase-like [Helianthus annuus]	XP_021988445	han:110885058	lyase activity (GO:0016829); cysteine synthase activity (GO:0004124); transferase activity (GO:0016740); pyridoxal phosphate binding (GO:0030170); cysteine synthase activity (GO:0004124); lyase activity (GO:0016829); cysteine synthase activity (GO:0004124); transferase activity (GO:0016740); pyridoxal phosphate binding (GO:0030170); cysteine synthase activity (GO:0004124)	cysteine biosynthetic process from serine (GO:0006535); cysteine biosynthetic process (GO:0019344); cellular amino acid biosynthetic process (GO:0008652); cysteine biosynthetic process from serine (GO:0006535); cysteine biosynthetic process from serine (GO:0006535); cysteine biosynthetic process (GO:0019344); cellular amino acid biosynthetic process (GO:0008652); cysteine biosynthetic process fro…	cytoplasm (GO:0005737); cytoplasm (GO:0005737)	CYSK
XP_022001737.1	glycine dehydrogenase (decarboxylating) A, mitochondrial-like [Helianthus annuus]	XP_022001737	han:110899175	glycine dehydrogenase (decarboxylating) activity (GO:0004375); catalytic activity (GO:0003824); glycine binding (GO:0016594); oxidoreductase activity (GO:0016491); pyridoxal phosphate binding (GO:0030170); glycine dehydrogenase (decarboxylating) activity (GO:0004375)	glycine catabolic process (GO:0006546); oxidation-reduction process (GO:0055114); glycine metabolic process (GO:0006544); glycine decarboxylation via glycine cleavage system (GO:0019464)	mitochondrion (GO:0005739); mitochondrion (GO:0005739); glycine cleavage complex (GO:0005960); chloroplast envelope (GO:0009941); apoplast (GO:0048046)
XP_022038603.1	thylakoid lumenal 29 kDa protein, chloroplastic [Helianthus annuus]	XP_022038603	han:110941291	heme binding (GO:0020037); peroxidase activity (GO:0004601); peroxidase activity (GO:0004601)	oxidation-reduction process (GO:0055114); response to oxidative stress (GO:0006979); cellular oxidant detoxification (GO:0098869); response to reactive oxygen species (GO:0000302); cellular response to oxidative stress (GO:0034599); hydrogen peroxide catabolic process (GO:0042744)	chloroplast (GO:0009507); chloroplast thylakoid membrane (GO:0009535)	TL29
XP_022033769.1	pre-mRNA-processing-splicing factor 8A [Helianthus annuus]	XP_022033769	han:110935725	U6 snRNA binding (GO:0017070); U5 snRNA binding (GO:0030623); RNA binding (GO:0003723); protein binding (GO:0005515); U2 snRNA binding (GO:0030620); U1 snRNA binding (GO:0030619); U6 snRNA binding (GO:0017070); U5 snRNA binding (GO:0030623); pre-mRNA intronic binding (GO:0097157)	mRNA splicing, via spliceosome (GO:0000398); spliceosomal tri-snRNP complex assembly (GO:0000244)	spliceosomal complex (GO:0005681); catalytic step 2 spliceosome (GO:0071013); U5 snRNP (GO:0005682)	SUS2
XP_021996694.1	NADH-cytochrome b5 reductase-like protein [Helianthus annuus]	XP_021996694	han:110893857	copper ion binding (GO:0005507); cytochrome-b5 reductase activity, acting on NAD(P)H (GO:0004128); oxidoreductase activity (GO:0016491); oxidoreductase activity (GO:0016491); cytochrome-b5 reductase activity, acting on NAD(P)H (GO:0004128)	response to salt stress (GO:0009651); oxidation-reduction process (GO:0055114)	mitochondrion (GO:0005739); Golgi apparatus (GO:0005794); plant-type cell wall (GO:0009505)
XP_022026486.1	annexin D5-like isoform X1 [Helianthus annuus]	XP_022026486	han:110927174	calcium ion binding (GO:0005509); calcium-dependent phospholipid binding (GO:0005544); calcium ion binding (GO:0005509); calcium ion binding (GO:0005509); calcium-dependent phospholipid binding (GO:0005544); calcium ion binding (GO:0005509)		cytoplasm (GO:0005737); cytoplasm (GO:0005737)	ANNAT5
XP_022027277.1	basic transcription factor 3-like [Helianthus annuus]	XP_022027277	han:110928570			cytosol (GO:0005829); nascent polypeptide-associated complex (GO:0005854); polysomal ribosome (GO:0042788)	BTF3
XP_021984163.1	2-Cys peroxiredoxin BAS1, chloroplastic-like [Helianthus annuus]	XP_021984163	han:110879924	antioxidant activity (GO:0016209); peroxiredoxin activity (GO:0051920); oxidoreductase activity (GO:0016491); thioredoxin peroxidase activity (GO:0008379); peroxidase activity (GO:0004601); antioxidant activity (GO:0016209); peroxiredoxin activity (GO:0051920); oxidoreductase activity (GO:0016491); thioredoxin peroxidase activity (GO:0008379); peroxidase activity (GO:0004601)	oxidation-reduction process (GO:0055114); cell redox homeostasis (GO:0045454); cellular oxidant detoxification (GO:0098869); cell redox homeostasis (GO:0045454); response to oxidative stress (GO:0006979); oxidation-reduction process (GO:0055114); cell redox homeostasis (GO:0045454); cellular oxidant detoxification (GO:0098869); cell redox homeostasis (GO:0045454); response to oxidative stress (GO…	cell (GO:0005623); cell (GO:0005623)
XP_021983758.1	cysteine synthase-like [Helianthus annuus]	XP_021983758	han:110879587
XP_021981351.1	NADPH--cytochrome P450 reductase-like [Helianthus annuus]	XP_021981351	han:110877508	flavin adenine dinucleotide binding (GO:0050660); NADPH-hemoprotein reductase activity (GO:0003958); NADP binding (GO:0050661); FMN binding (GO:0010181); oxidoreductase activity (GO:0016491); oxidoreductase activity (GO:0016491); oxidoreductase activity, acting on paired donors, with incorporation or reduction of molecular oxygen, NAD(P)H as one donor, and incorporation of one atom of oxygen (GO:…	oxidation-reduction process (GO:0055114)	integral component of membrane (GO:0016021); endoplasmic reticulum membrane (GO:0005789); membrane (GO:0016020); cytoplasm (GO:0005737); cytosol (GO:0005829); endoplasmic reticulum (GO:0005783)	NCPR
XP_022023014.1	acyl-coenzyme A oxidase 3, peroxisomal-like [Helianthus annuus]	XP_022023014	han:110923146	oxidoreductase activity, acting on the CH-CH group of donors (GO:0016627); FAD binding (GO:0071949); acyl-CoA oxidase activity (GO:0003997); acyl-CoA oxidase activity (GO:0003997); fatty acid binding (GO:0005504); flavin adenine dinucleotide binding (GO:0050660)	oxidation-reduction process (GO:0055114); fatty acid beta-oxidation (GO:0006635); fatty acid beta-oxidation using acyl-CoA oxidase (GO:0033540); lipid homeostasis (GO:0055088); fatty acid metabolic process (GO:0006631)	peroxisome (GO:0005777); peroxisome (GO:0005777)	ACX3
XP_021990240.1	2-oxoglutarate dehydrogenase, mitochondrial-like [Helianthus annuus]	XP_021990240	han:110886710	oxidoreductase activity, acting on the aldehyde or oxo group of donors, disulfide as acceptor (GO:0016624); oxoglutarate dehydrogenase (succinyl-transferring) activity (GO:0004591); thiamine pyrophosphate binding (GO:0030976); oxoglutarate dehydrogenase (succinyl-transferring) activity (GO:0004591)	tricarboxylic acid cycle (GO:0006099); oxidation-reduction process (GO:0055114); tricarboxylic acid cycle (GO:0006099)	mitochondrion (GO:0005739); oxoglutarate dehydrogenase complex (GO:0045252)
XP_022023770.1	alpha-1,4-glucan-protein synthase [UDP-forming] 2-like [Helianthus annuus]	XP_022023770	han:110924034	intramolecular transferase activity (GO:0016866); UDP-arabinopyranose mutase activity (GO:0052691)	UDP-L-arabinose metabolic process (GO:0033356); plant-type cell wall organization or biogenesis (GO:0071669); plant-type cell wall biogenesis (GO:0009832)	cytosol (GO:0005829); Golgi apparatus (GO:0005794)
XP_022015453.1	polyadenylate-binding protein 2-like [Helianthus annuus]	XP_022015453	han:110915122	RNA binding (GO:0003723); nucleic acid binding (GO:0003676); RNA binding (GO:0003723); mRNA 3'-UTR binding (GO:0003730); poly(A) binding (GO:0008143); poly(U) RNA binding (GO:0008266)		cytoplasm (GO:0005737); nucleus (GO:0005634); cytoplasm (GO:0005737); cytosol (GO:0005829); ribonucleoprotein complex (GO:1990904)
XP_022013314.1	probable mediator of RNA polymerase II transcription subunit 36b [Helianthus annuus]	XP_022013314	han:110912806	RNA binding (GO:0003723); methyltransferase activity (GO:0008168); histone-glutamine methyltransferase activity (GO:1990259); transferase activity (GO:0016740); RNA binding (GO:0003723); rRNA methyltransferase activity (GO:0008649); RNA binding (GO:0003723); methyltransferase activity (GO:0008168); histone-glutamine methyltransferase activity (GO:1990259); transferase activity (GO:0016740); RNA b…	rRNA processing (GO:0006364); box C/D snoRNA 3'-end processing (GO:0000494); histone glutamine methylation (GO:1990258); methylation (GO:0032259); rRNA methylation (GO:0031167); rRNA processing (GO:0006364); box C/D snoRNA 3'-end processing (GO:0000494); histone glutamine methylation (GO:1990258); methylation (GO:0032259); rRNA methylation (GO:0031167)	box C/D snoRNP complex (GO:0031428); Cajal body (GO:0015030); small-subunit processome (GO:0032040); box C/D snoRNP complex (GO:0031428); Cajal body (GO:0015030); small-subunit processome (GO:0032040)
XP_022021010.1	DExH-box ATP-dependent RNA helicase DExH12-like [Helianthus annuus]	XP_022021010	no kegg id
XP_022010340.1	GTP-binding protein SAR1A-like [Helianthus annuus]	XP_022010340	han:110909919
YP_588106.1	RNA polymerase beta'' subunit (chloroplast) [Helianthus annuus]	YP_588106	han:4055574
XP_021986201.1	delta(24)-sterol reductase [Helianthus annuus]	XP_021986201	han:110882507
XP_021989039.1	presequence protease 1, chloroplastic/mitochondrial-like [Helianthus annuus]	XP_021989039	han:110885644	metal ion binding (GO:0046872); peptidase activity (GO:0008233); catalytic activity (GO:0003824); metalloendopeptidase activity (GO:0004222)	proteolysis (GO:0006508)	chloroplast (GO:0009507); mitochondrion (GO:0005739)	ATPREP2
XP_021978509.1	eukaryotic translation initiation factor 3 subunit L-like [Helianthus annuus]	XP_021978509	han:110873805	translation initiation factor activity (GO:0003743)	formation of cytoplasmic translation initiation complex (GO:0001732); translation (GO:0006412); translational initiation (GO:0006413); cytoplasmic translational initiation (GO:0002183); translational initiation (GO:0006413)	eukaryotic translation initiation factor 3 complex (GO:0005852); eukaryotic 48S preinitiation complex (GO:0033290); eukaryotic 43S preinitiation complex (GO:0016282); cytoplasm (GO:0005737); eukaryotic translation initiation factor 3 complex (GO:0005852)
XP_021970822.1	trans-cinnamate 4-monooxygenase [Helianthus annuus]	XP_021970822	han:110865806	heme binding (GO:0020037); iron ion binding (GO:0005506); oxidoreductase activity, acting on paired donors, with incorporation or reduction of molecular oxygen (GO:0016705); monooxygenase activity (GO:0004497); trans-cinnamate 4-monooxygenase activity (GO:0016710); oxidoreductase activity (GO:0016491); metal ion binding (GO:0046872); oxidoreductase activity, acting on paired donors, with incorpor…	oxidation-reduction process (GO:0055114); lignin metabolic process (GO:0009808)	membrane (GO:0016020)	TCMO
XP_022009119.1	uncharacterized protein LOC110908483 isoform X1 [Helianthus annuus]	XP_022009119	han:110908483
XP_021996803.1	leucine aminopeptidase 2, chloroplastic-like [Helianthus annuus]	XP_021996803	han:110893953
XP_022022806.1	thylakoid lumenal protein TL20.3, chloroplastic isoform X1 [Helianthus annuus]	XP_022022806	han:110922921
XP_022028417.1	fasciclin-like arabinogalactan protein 2 [Helianthus annuus]	XP_022028417	han:110929571			integral component of membrane (GO:0016021); membrane (GO:0016020); anchored component of plasma membrane (GO:0046658)	FLA2
XP_022038157.1	protein ILITYHIA [Helianthus annuus]	XP_022038157	han:110940899	ribosome binding (GO:0043022); protein kinase binding (GO:0019901); protein kinase regulator activity (GO:0019887)	positive regulation of kinase activity (GO:0033674); regulation of translation (GO:0006417); regulation of protein kinase activity (GO:0045859); induced systemic resistance (GO:0009682); defense response to bacterium (GO:0042742); innate immune response (GO:0045087)	nucleus (GO:0005634); cytosol (GO:0005829)	ILA
XP_022001429.1	DNA damage-repair/toleration protein DRT100-like [Helianthus annuus]	XP_022001429	han:110898880
XP_022016153.1	trafficking protein particle complex II-specific subunit 120 homolog [Helianthus annuus]	XP_022016153	han:110915725			trans-Golgi network (GO:0005802)	TRS120
XP_022013767.1	branched-chain-amino-acid aminotransferase-like protein 2 [Helianthus annuus]	XP_022013767	han:110913227
XP_022034574.1	alcohol dehydrogenase class-3 [Helianthus annuus]	XP_022034574	han:110936487	zinc ion binding (GO:0008270); S-(hydroxymethyl)glutathione dehydrogenase activity (GO:0051903); oxidoreductase activity (GO:0016491); alcohol dehydrogenase activity, zinc-dependent (GO:0004024); metal ion binding (GO:0046872); zinc ion binding (GO:0008270); S-(hydroxymethyl)glutathione dehydrogenase activity (GO:0051903)	ethanol oxidation (GO:0006069); oxidation-reduction process (GO:0055114); formaldehyde catabolic process (GO:0046294)	cytosol (GO:0005829)	HOT5
XP_021976038.1	glutamate--glyoxylate aminotransferase 2 [Helianthus annuus]	XP_021976038	han:110871636	transaminase activity (GO:0008483); pyridoxal phosphate binding (GO:0030170); catalytic activity (GO:0003824); L-alanine:2-oxoglutarate aminotransferase activity (GO:0004021); alanine-glyoxylate transaminase activity (GO:0008453); glycine:2-oxoglutarate aminotransferase activity (GO:0047958); transferase activity (GO:0016740); transaminase activity (GO:0008483); pyridoxal phosphate binding (GO:00…	biosynthetic process (GO:0009058); photorespiration (GO:0009853); biosynthetic process (GO:0009058); photorespiration (GO:0009853)		AOAT2
XP_022023315.1	heat shock 70 kDa protein 17-like [Helianthus annuus]	XP_022023315	han:110923551	ATP binding (GO:0005524)	cellular response to hypoxia (GO:0071456); negative regulation of hypoxia-induced intrinsic apoptotic signaling pathway (GO:1903298)	endoplasmic reticulum chaperone complex (GO:0034663); endoplasmic reticulum (GO:0005783)
XP_022005732.1	glucomannan 4-beta-mannosyltransferase 2-like [Helianthus annuus]	XP_022005732	han:110904212	transferase activity (GO:0016740); mannan synthase activity (GO:0051753); transferase activity, transferring glycosyl groups (GO:0016757); transferase activity (GO:0016740); mannan synthase activity (GO:0051753); transferase activity, transferring glycosyl groups (GO:0016757); transferase activity (GO:0016740); mannan synthase activity (GO:0051753); transferase activity, transferring glycosyl gro…	mannosylation (GO:0097502); mannosylation (GO:0097502); mannosylation (GO:0097502); mannosylation (GO:0097502); mannosylation (GO:0097502)	integral component of membrane (GO:0016021); membrane (GO:0016020); Golgi apparatus (GO:0005794); integral component of membrane (GO:0016021); membrane (GO:0016020); Golgi apparatus (GO:0005794); integral component of membrane (GO:0016021); membrane (GO:0016020); Golgi apparatus (GO:0005794); integral component of membrane (GO:0016021); membrane (GO:0016020); Golgi apparatus (GO:0005794); integra…
XP_022028960.1	probable methyltransferase PMT21 [Helianthus annuus]	XP_022028960	han:110930050	methyltransferase activity (GO:0008168); transferase activity (GO:0016740)	methylation (GO:0032259)	integral component of membrane (GO:0016021); membrane (GO:0016020); cytoplasm (GO:0005737); Golgi apparatus (GO:0005794); trans-Golgi network (GO:0005802); endosome (GO:0005768)	ERD3
XP_022005947.1	UDP-glucuronic acid decarboxylase 1 [Helianthus annuus]	XP_022005947	han:110904397	UDP-glucuronate decarboxylase activity (GO:0048040); NAD+ binding (GO:0070403); UDP-glucuronate decarboxylase activity (GO:0048040); NAD+ binding (GO:0070403)	D-xylose metabolic process (GO:0042732); D-xylose metabolic process (GO:0042732)	integral component of membrane (GO:0016021); membrane (GO:0016020); cytoplasm (GO:0005737); integral component of membrane (GO:0016021); membrane (GO:0016020); cytoplasm (GO:0005737)	UXS1
XP_021982566.1	peroxisomal (S)-2-hydroxy-acid oxidase GLO1-like [Helianthus annuus]	XP_021982566	han:110878548
XP_021987506.1	asparagine--tRNA ligase, cytoplasmic 1-like [Helianthus annuus]	XP_021987506	han:110884133	ATP binding (GO:0005524); nucleic acid binding (GO:0003676); aminoacyl-tRNA ligase activity (GO:0004812); asparagine-tRNA ligase activity (GO:0004816); nucleotide binding (GO:0000166)	tRNA aminoacylation for protein translation (GO:0006418); asparaginyl-tRNA aminoacylation (GO:0006421)	cytoplasm (GO:0005737)	SYNC3
XP_021987816.1	protoporphyrinogen oxidase 1, chloroplastic [Helianthus annuus]	XP_021987816	han:110884411	oxygen-dependent protoporphyrinogen oxidase activity (GO:0004729); oxidoreductase activity (GO:0016491); oxidoreductase activity (GO:0016491); oxygen-dependent protoporphyrinogen oxidase activity (GO:0004729)	porphyrin-containing compound biosynthetic process (GO:0006779); protoporphyrinogen IX biosynthetic process (GO:0006782); oxidation-reduction process (GO:0055114); heme biosynthetic process (GO:0006783)	chloroplast thylakoid (GO:0009534); chloroplast envelope (GO:0009941); chloroplast thylakoid (GO:0009534); chloroplast (GO:0009507)	PPOX
XP_021999912.1	triosephosphate isomerase, chloroplastic-like [Helianthus annuus]	XP_021999912	han:110897469	catalytic activity (GO:0003824); triose-phosphate isomerase activity (GO:0004807); triose-phosphate isomerase activity (GO:0004807); isomerase activity (GO:0016853)	glycolytic process (GO:0006096); glycerol catabolic process (GO:0019563); glyceraldehyde-3-phosphate biosynthetic process (GO:0046166); glycolytic process (GO:0006096); gluconeogenesis (GO:0006094)	cytosol (GO:0005829)
XP_022029561.1	guanosine nucleotide diphosphate dissociation inhibitor 1 [Helianthus annuus]	XP_022029561	han:110930558	Rab GDP-dissociation inhibitor activity (GO:0005093); GDP-dissociation inhibitor activity (GO:0005092); Rab GTPase binding (GO:0017137); Rab GDP-dissociation inhibitor activity (GO:0005093)	protein transport (GO:0015031); small GTPase mediated signal transduction (GO:0007264); vesicle-mediated transport (GO:0016192); regulation of catalytic activity (GO:0050790)	intracellular (GO:0005622); cytoplasm (GO:0005737)	ATGDI1
XP_021988990.1	protein PLASTID TRANSCRIPTIONALLY ACTIVE 12 [Helianthus annuus]	XP_021988990	han:110885597		regulation of transcription, DNA-templated (GO:0006355); positive regulation of red or far-red light signaling pathway (GO:0090228); response to light stimulus (GO:0009416); positive regulation of transcription, DNA-templated (GO:0045893); plastid transcription (GO:0042793)	chloroplast (GO:0009507); nucleus (GO:0005634); plastid chromosome (GO:0009508); chloroplast (GO:0009507)	PTAC12
XP_021998487.1	heat shock 70 kDa protein 15-like [Helianthus annuus]	XP_021998487	han:110895474	ATP binding (GO:0005524)		nucleus (GO:0005634); cytosol (GO:0005829)
XP_021988888.1	ras-related protein RABD1-like [Helianthus annuus]	XP_021988888	han:110885487	GTPase activity (GO:0003924); GTP binding (GO:0005525); GTPase activity (GO:0003924)	Rab protein signal transduction (GO:0032482); intracellular protein transport (GO:0006886)	endomembrane system (GO:0012505)	ATFP8
XP_022025470.1	probable xyloglucan endotransglucosylase/hydrolase protein B [Helianthus annuus]	XP_022025470	han:110925995	xyloglucan:xyloglucosyl transferase activity (GO:0016762); hydrolase activity, hydrolyzing O-glycosyl compounds (GO:0004553); transferase activity (GO:0016740); hydrolase activity (GO:0016787); hydrolase activity, acting on glycosyl bonds (GO:0016798)	cell wall biogenesis (GO:0042546); xyloglucan metabolic process (GO:0010411); cell wall organization (GO:0071555); cellular glucan metabolic process (GO:0006073); carbohydrate metabolic process (GO:0005975); metabolic process (GO:0008152)	extracellular region (GO:0005576); cell wall (GO:0005618); apoplast (GO:0048046)	EXGT-A4
XP_021976601.1	ABC transporter F family member 4 [Helianthus annuus]	XP_021976601	han:110872133	ATP binding (GO:0005524); ATPase activity (GO:0016887); nucleotide binding (GO:0000166); ATP binding (GO:0005524)			ATGCN4
XP_022029032.1	phosphoribulokinase, chloroplastic-like [Helianthus annuus]	XP_022029032	han:110930115	ATP binding (GO:0005524); hydrolase activity (GO:0016787); phosphoribulokinase activity (GO:0008974); kinase activity (GO:0016301); kinase activity (GO:0016301)	carbohydrate metabolic process (GO:0005975); phosphorylation (GO:0016310)	chloroplast (GO:0009507)
XP_022022330.1	24-methylenesterol C-methyltransferase 2-like [Helianthus annuus]	XP_022022330	han:110922323	methyltransferase activity (GO:0008168); transferase activity (GO:0016740)	steroid biosynthetic process (GO:0006694); methylation (GO:0032259)	integral component of membrane (GO:0016021); membrane (GO:0016020)	SMT2
XP_022016854.1	pyruvate kinase isozyme A, chloroplastic-like [Helianthus annuus]	XP_022016854	han:110916418	magnesium ion binding (GO:0000287); kinase activity (GO:0016301); pyruvate kinase activity (GO:0004743); potassium ion binding (GO:0030955); catalytic activity (GO:0003824); transferase activity (GO:0016740); pyruvate kinase activity (GO:0004743)	glycolytic process (GO:0006096); phosphorylation (GO:0016310); glycolytic process (GO:0006096)	chloroplast stroma (GO:0009570); cytoplasm (GO:0005737)	KPYA
XP_022015301.1	heat shock protein 90-5, chloroplastic-like [Helianthus annuus]	XP_022015301	han:110914993	ATP binding (GO:0005524); unfolded protein binding (GO:0051082); unfolded protein binding (GO:0051082)	protein folding (GO:0006457); protein folding (GO:0006457)	chloroplast stroma (GO:0009570)
XP_021999839.1	delta(24)-sterol reductase [Helianthus annuus]	XP_021999839	han:110897396
XP_021987936.1	phytochrome B-like [Helianthus annuus]	XP_021987936	han:110884523
XP_021971236.1	nascent polypeptide-associated complex subunit alpha-like protein 1 [Helianthus annuus]	XP_021971236	han:110866391			nascent polypeptide-associated complex (GO:0005854)	NACA3
XP_021992579.1	serine hydroxymethyltransferase 1, mitochondrial isoform X1 [Helianthus annuus]	XP_021992579	han:110889370	methyltransferase activity (GO:0008168); glycine hydroxymethyltransferase activity (GO:0004372); pyridoxal phosphate binding (GO:0030170); poly(U) RNA binding (GO:0008266); catalytic activity (GO:0003824); serine binding (GO:0070905); transferase activity (GO:0016740); zinc ion binding (GO:0008270); pyridoxal phosphate binding (GO:0030170); glycine hydroxymethyltransferase activity (GO:0004372); …	glycine biosynthetic process from serine (GO:0019264); circadian rhythm (GO:0007623); response to cold (GO:0009409); glycine metabolic process (GO:0006544); response to cadmium ion (GO:0046686); photorespiration (GO:0009853); L-serine catabolic process (GO:0006565); folic acid metabolic process (GO:0046655); cellular response to tetrahydrofolate (GO:1904482); tetrahydrofolate interconversion (GO:…	plasma membrane (GO:0005886); mitochondrion (GO:0005739); nucleus (GO:0005634); chloroplast stroma (GO:0009570); chloroplast thylakoid (GO:0009534); stromule (GO:0010319); cytosolic ribosome (GO:0022626); apoplast (GO:0048046); cytosol (GO:0005829); plasma membrane (GO:0005886); mitochondrion (GO:0005739); nucleus (GO:0005634); chloroplast stroma (GO:0009570); chloroplast thylakoid (GO:0009534); …
XP_021999354.1	subtilisin-like protease SBT1.6 [Helianthus annuus]	XP_021999354	han:110896199	serine-type endopeptidase activity (GO:0004252); peptidase activity (GO:0008233); serine-type peptidase activity (GO:0008236); hydrolase activity (GO:0016787)	proteolysis (GO:0006508)		SLP2
XP_022037432.1	xylose isomerase [Helianthus annuus]	XP_022037432	han:110940183
XP_022015851.1	ferredoxin--NADP reductase, leaf-type isozyme, chloroplastic-like [Helianthus annuus]	XP_022015851	han:110915457	ferredoxin-NADP+ reductase activity (GO:0004324); oxidoreductase activity (GO:0016491)	oxidation-reduction process (GO:0055114)	chloroplast (GO:0009507)	FENR1
XP_022000901.1	V-type proton ATPase subunit H [Helianthus annuus]	XP_022000901	han:110898424	heme binding (GO:0020037); proton-transporting ATPase activity, rotational mechanism (GO:0046961)	proton transmembrane transport (GO:1902600); ion transport (GO:0006811)	plasma membrane (GO:0005886); chloroplast (GO:0009507); vacuolar proton-transporting V-type ATPase, V1 domain (GO:0000221); Golgi apparatus (GO:0005794); plant-type vacuole (GO:0000325); vacuole (GO:0005773); vacuolar membrane (GO:0005774)
XP_022025609.1	DEAD-box ATP-dependent RNA helicase 37-like [Helianthus annuus]	XP_022025609	no kegg id
XP_021994893.1	probable enoyl-CoA hydratase 1, peroxisomal [Helianthus annuus]	XP_021994893	han:110891501	isomerase activity (GO:0016853); catalytic activity (GO:0003824)		peroxisome (GO:0005777)	ECHIA
XP_021969422.1	dynamin-related protein 1E-like [Helianthus annuus]	XP_021969422	han:110864620	nucleotide binding (GO:0000166); GTPase activity (GO:0003924); GTP binding (GO:0005525); microtubule binding (GO:0008017); GTPase activity (GO:0003924)	organelle fission (GO:0048285); mitochondrial fission (GO:0000266)	cytoplasm (GO:0005737); membrane (GO:0016020)
XP_022029657.1	probable methyltransferase PMT26 [Helianthus annuus]	XP_022029657	han:110930620	methyltransferase activity (GO:0008168); transferase activity (GO:0016740)	methylation (GO:0032259)	integral component of membrane (GO:0016021); membrane (GO:0016020); cytoplasm (GO:0005737); trans-Golgi network (GO:0005802); endosome (GO:0005768)
XP_022042396.1	pyruvate decarboxylase 1 [Helianthus annuus]	XP_022042396	han:110945063	magnesium ion binding (GO:0000287); carboxy-lyase activity (GO:0016831); catalytic activity (GO:0003824); thiamine pyrophosphate binding (GO:0030976); metal ion binding (GO:0046872); carboxy-lyase activity (GO:0016831)		cytosol (GO:0005829)	PDC2
XP_021994035.1	aspartate--tRNA ligase 2, cytoplasmic-like [Helianthus annuus]	XP_021994035	han:110890719	ATP binding (GO:0005524); nucleic acid binding (GO:0003676); aminoacyl-tRNA ligase activity (GO:0004812); aspartate-tRNA ligase activity (GO:0004815); nucleotide binding (GO:0000166); RNA binding (GO:0003723); aspartate-tRNA ligase activity (GO:0004815)	tRNA aminoacylation for protein translation (GO:0006418); aspartyl-tRNA aminoacylation (GO:0006422); aspartyl-tRNA aminoacylation (GO:0006422)	cytoplasm (GO:0005737); aminoacyl-tRNA synthetase multienzyme complex (GO:0017101); cytosol (GO:0005829)
XP_022002729.1	GDP-mannose 3,5-epimerase 2-like [Helianthus annuus]	XP_022002729	han:110900140	NAD binding (GO:0051287); GDP-mannose 3,5-epimerase activity (GO:0047918); coenzyme binding (GO:0050662); catalytic activity (GO:0003824); NAD binding (GO:0051287); GDP-mannose 3,5-epimerase activity (GO:0047918); coenzyme binding (GO:0050662); catalytic activity (GO:0003824)
XP_021968954.1	DExH-box ATP-dependent RNA helicase DExH8-like [Helianthus annuus]	XP_021968954	han:110864236	ATP binding (GO:0005524); nucleic acid binding (GO:0003676); metal ion binding (GO:0046872); RNA binding (GO:0003723)	positive regulation of transcription by RNA polymerase I (GO:0045943)	nucleolus (GO:0005730)	C3H4
XP_022012950.1	pyruvate decarboxylase 1 isoform X1 [Helianthus annuus]	XP_022012950	han:110912521
XP_021972667.1	isocitrate dehydrogenase [NADP]-like [Helianthus annuus]	XP_021972667	han:110867916	NAD binding (GO:0051287); magnesium ion binding (GO:0000287); isocitrate dehydrogenase (NADP+) activity (GO:0004450); oxidoreductase activity, acting on the CH-OH group of donors, NAD or NADP as acceptor (GO:0016616); oxidoreductase activity (GO:0016491); metal ion binding (GO:0046872); isocitrate dehydrogenase (NADP+) activity (GO:0004450); NAD binding (GO:0051287); magnesium ion binding (GO:000…	tricarboxylic acid cycle (GO:0006099); isocitrate metabolic process (GO:0006102); oxidation-reduction process (GO:0055114); isocitrate metabolic process (GO:0006102); NADP metabolic process (GO:0006739); tricarboxylic acid cycle (GO:0006099); isocitrate metabolic process (GO:0006102); oxidation-reduction process (GO:0055114); isocitrate metabolic process (GO:0006102); NADP metabolic process (GO:0…	mitochondrion (GO:0005739); mitochondrion (GO:0005739)	IDHC
XP_022029606.1	monocopper oxidase-like protein SKU5 [Helianthus annuus]	XP_022029606	han:110930583	oxidoreductase activity (GO:0016491); copper ion binding (GO:0005507); ferroxidase activity (GO:0004322); oxidoreductase activity (GO:0016491); copper ion binding (GO:0005507); ferroxidase activity (GO:0004322); oxidoreductase activity (GO:0016491); copper ion binding (GO:0005507); ferroxidase activity (GO:0004322); oxidoreductase activity (GO:0016491); copper ion binding (GO:0005507); ferroxidas…	oxidation-reduction process (GO:0055114); iron ion transport (GO:0006826); iron ion homeostasis (GO:0055072); oxidation-reduction process (GO:0055114); iron ion transport (GO:0006826); iron ion homeostasis (GO:0055072); oxidation-reduction process (GO:0055114); iron ion transport (GO:0006826); iron ion homeostasis (GO:0055072); oxidation-reduction process (GO:0055114); iron ion transport (GO:0006…	integral component of membrane (GO:0016021); membrane (GO:0016020); plasma membrane (GO:0005886); anchored component of plasma membrane (GO:0046658); integral component of membrane (GO:0016021); membrane (GO:0016020); plasma membrane (GO:0005886); anchored component of plasma membrane (GO:0046658); integral component of membrane (GO:0016021); membrane (GO:0016020); plasma membrane (GO:0005886); a…
XP_021996994.1	threonine synthase, chloroplastic-like [Helianthus annuus]	XP_021996994	han:110894122	pyridoxal phosphate binding (GO:0030170); threonine synthase activity (GO:0004795); pyridoxal phosphate binding (GO:0030170); pyridoxal phosphate binding (GO:0030170); threonine synthase activity (GO:0004795); pyridoxal phosphate binding (GO:0030170)	cellular amino acid metabolic process (GO:0006520); cellular amino acid metabolic process (GO:0006520)	cytoplasm (GO:0005737); cytoplasm (GO:0005737)
XP_021970260.1	peptidyl-prolyl cis-trans isomerase PASTICCINO1 [Helianthus annuus]	XP_021970260	han:110865326	peptidyl-prolyl cis-trans isomerase activity (GO:0003755); protein binding (GO:0005515); isomerase activity (GO:0016853); peptidyl-prolyl cis-trans isomerase activity (GO:0003755)	plant organ development (GO:0099402); cell differentiation (GO:0030154); very long-chain fatty acid biosynthetic process (GO:0042761); chaperone-mediated protein folding (GO:0061077); protein peptidyl-prolyl isomerization (GO:0000413)	cytoplasm (GO:0005737)	PAS1
XP_021997256.1	probable methyltransferase PMT2 [Helianthus annuus]	XP_021997256	han:110894351	methyltransferase activity (GO:0008168); transferase activity (GO:0016740)	methylation (GO:0032259)	integral component of membrane (GO:0016021); trans-Golgi network (GO:0005802); endosome (GO:0005768); membrane (GO:0016020); cytoplasm (GO:0005737); Golgi apparatus (GO:0005794); trans-Golgi network (GO:0005802); endosome (GO:0005768); Golgi apparatus (GO:0005794)
XP_022026690.1	cysteine synthase-like isoform X1 [Helianthus annuus]	XP_022026690	han:110927332	cysteine synthase activity (GO:0004124); transferase activity (GO:0016740); pyridoxal phosphate binding (GO:0030170); cysteine synthase activity (GO:0004124); cysteine synthase activity (GO:0004124); transferase activity (GO:0016740); pyridoxal phosphate binding (GO:0030170); cysteine synthase activity (GO:0004124)	cysteine biosynthetic process from serine (GO:0006535); cysteine biosynthetic process (GO:0019344); cellular amino acid biosynthetic process (GO:0008652); cysteine biosynthetic process from serine (GO:0006535); double fertilization forming a zygote and endosperm (GO:0009567); pollen tube growth (GO:0009860); cysteine biosynthetic process from serine (GO:0006535); cysteine biosynthetic process (GO…	cytoplasm (GO:0005737); cytoplasm (GO:0005737)	CYSKP
XP_022009971.1	mannitol dehydrogenase-like [Helianthus annuus]	XP_022009971	han:110909241
XP_022009197.1	UDP-glucuronate 4-epimerase 6-like [Helianthus annuus]	XP_022009197	han:110908559	racemase and epimerase activity, acting on carbohydrates and derivatives (GO:0016857)	carbohydrate metabolic process (GO:0005975)	integral component of membrane (GO:0016021); membrane (GO:0016020)	GAE6
XP_022002972.1	probable glycerol-3-phosphate acyltransferase 8 [Helianthus annuus]	XP_022002972	han:110900391	transferase activity, transferring acyl groups (GO:0016746); glycerol-3-phosphate 2-O-acyltransferase activity (GO:0090447); transferase activity (GO:0016740); phosphatase activity (GO:0016791); transferase activity, transferring acyl groups (GO:0016746); glycerol-3-phosphate 2-O-acyltransferase activity (GO:0090447); transferase activity (GO:0016740); phosphatase activity (GO:0016791)	dephosphorylation (GO:0016311); cutin biosynthetic process (GO:0010143); dephosphorylation (GO:0016311); cutin biosynthetic process (GO:0010143)	integral component of membrane (GO:0016021); membrane (GO:0016020); membrane (GO:0016020); integral component of membrane (GO:0016021); membrane (GO:0016020); membrane (GO:0016020)
XP_021971118.1	protein RETICULATA-RELATED 4, chloroplastic-like [Helianthus annuus]	XP_021971118	han:110866074
XP_022036386.1	polyadenylate-binding protein 2-like [Helianthus annuus]	XP_022036386	han:110938237	RNA binding (GO:0003723); nucleic acid binding (GO:0003676); RNA binding (GO:0003723); mRNA 3'-UTR binding (GO:0003730); poly(A) binding (GO:0008143); poly(U) RNA binding (GO:0008266)		cytoplasm (GO:0005737); nucleus (GO:0005634); cytoplasm (GO:0005737); cytosol (GO:0005829); ribonucleoprotein complex (GO:1990904)
XP_021976080.1	probable pectate lyase 5 [Helianthus annuus]	XP_021976080	han:110871669	metal ion binding (GO:0046872); pectate lyase activity (GO:0030570); lyase activity (GO:0016829)	pectin catabolic process (GO:0045490)
XP_021989846.1	uncharacterized protein LOC110886367 [Helianthus annuus]	XP_021989846	han:110886367	protein binding (GO:0005515)		chloroplast thylakoid membrane (GO:0009535)
XP_021984499.1	WD-40 repeat-containing protein MSI4-like [Helianthus annuus]	XP_021984499	han:110880220	protein binding (GO:0005515)		nucleus (GO:0005634)	FVE
XP_022002367.1	glyoxysomal fatty acid beta-oxidation multifunctional protein MFP-a-like [Helianthus annuus]	XP_022002367	han:110899786
XP_021976889.1	phosphoserine aminotransferase 2, chloroplastic-like [Helianthus annuus]	XP_021976889	han:110872406
XP_022027266.1	peroxisomal fatty acid beta-oxidation multifunctional protein AIM1-like isoform X1 [Helianthus annuus]	XP_022027266	han:110928562
XP_021981630.1	psbP domain-containing protein 1, chloroplastic isoform X1 [Helianthus annuus]	XP_021981630	han:110877741	calcium ion binding (GO:0005509); calcium ion binding (GO:0005509)	photosynthesis (GO:0015979); photosynthesis (GO:0015979)	photosystem II oxygen evolving complex (GO:0009654); extrinsic component of membrane (GO:0019898); photosystem II (GO:0009523); photosystem II oxygen evolving complex (GO:0009654); extrinsic component of membrane (GO:0019898); photosystem II (GO:0009523)
XP_022034660.1	endoglucanase 25-like [Helianthus annuus]	XP_022034660	han:110936556	cellulase activity (GO:0008810); hydrolase activity, hydrolyzing O-glycosyl compounds (GO:0004553); catalytic activity (GO:0003824); hydrolase activity (GO:0016787); hydrolase activity, acting on glycosyl bonds (GO:0016798)	cellulose catabolic process (GO:0030245); carbohydrate metabolic process (GO:0005975); metabolic process (GO:0008152); polysaccharide catabolic process (GO:0000272)	integral component of membrane (GO:0016021); membrane (GO:0016020)	ATGH9A1
XP_021970314.1	4-alpha-glucanotransferase DPE2 [Helianthus annuus]	XP_021970314	han:110865379	carbohydrate binding (GO:0030246); 4-alpha-glucanotransferase activity (GO:0004134); starch binding (GO:2001070)	glycogen metabolic process (GO:0005977); carbohydrate metabolic process (GO:0005975)		DPE2
XP_021973325.1	formate--tetrahydrofolate ligase [Helianthus annuus]	XP_021973325	han:110868471	ATP binding (GO:0005524); formate-tetrahydrofolate ligase activity (GO:0004329); methenyltetrahydrofolate cyclohydrolase activity (GO:0004477); ligase activity (GO:0016874); methylenetetrahydrofolate dehydrogenase (NADP+) activity (GO:0004488); formate-tetrahydrofolate ligase activity (GO:0004329)	10-formyltetrahydrofolate biosynthetic process (GO:0009257); oxidation-reduction process (GO:0055114); purine nucleobase biosynthetic process (GO:0009113)	cytoplasm (GO:0005737)	FTHS
XP_021972823.1	NADH dehydrogenase [ubiquinone] iron-sulfur protein 1, mitochondrial-like [Helianthus annuus]	XP_021972823	han:110868046	NADH dehydrogenase (ubiquinone) activity (GO:0008137); electron transfer activity (GO:0009055); iron-sulfur cluster binding (GO:0051536); oxidoreductase activity (GO:0016491); oxidoreductase activity, acting on NAD(P)H (GO:0016651); 4 iron, 4 sulfur cluster binding (GO:0051539); NADH dehydrogenase activity (GO:0003954)	ATP synthesis coupled electron transport (GO:0042773); oxidation-reduction process (GO:0055114)	membrane (GO:0016020)	NDUS1
XP_022035910.1	eukaryotic translation initiation factor 3 subunit G-like [Helianthus annuus]	XP_022035910	han:110937759
XP_021999405.1	uncharacterized protein LOC110896250 [Helianthus annuus]	XP_021999405	han:110896250	DNA binding (GO:0003677); zinc ion binding (GO:0008270); nucleic acid binding (GO:0003676)		nucleus (GO:0005634)
XP_022000003.1	UBP1-associated protein 2A-like [Helianthus annuus]	XP_022000003	han:110897550	RNA binding (GO:0003723); nucleic acid binding (GO:0003676)
XP_022029660.1	protein EXPORTIN 1A [Helianthus annuus]	XP_022029660	han:110930623	Ran GTPase binding (GO:0008536); nuclear export signal receptor activity (GO:0005049); nuclear export signal receptor activity (GO:0005049)	intracellular protein transport (GO:0006886); ribosomal large subunit export from nucleus (GO:0000055); regulation of protein export from nucleus (GO:0046825); ribosomal small subunit export from nucleus (GO:0000056)	nucleus (GO:0005634); nucleus (GO:0005634); cytoplasm (GO:0005737)	XPO1A
XP_022018767.1	malonate--CoA ligase isoform X1 [Helianthus annuus]	XP_022018767	han:110918791
XP_022025664.1	trafficking protein particle complex subunit 3-like [Helianthus annuus]	XP_022025664	han:110926214		Golgi vesicle transport (GO:0048193); endoplasmic reticulum to Golgi vesicle-mediated transport (GO:0006888); intra-Golgi vesicle-mediated transport (GO:0006891); vesicle-mediated transport (GO:0016192); Golgi vesicle transport (GO:0048193); endoplasmic reticulum to Golgi vesicle-mediated transport (GO:0006888); intra-Golgi vesicle-mediated transport (GO:0006891); vesicle-mediated transport (GO:0…	TRAPP complex (GO:0030008); endoplasmic reticulum (GO:0005783); Golgi apparatus (GO:0005794); cis-Golgi network membrane (GO:0033106); cytosol (GO:0005829); Golgi apparatus (GO:0005794); TRAPP complex (GO:0030008); TRAPP complex (GO:0030008); endoplasmic reticulum (GO:0005783); Golgi apparatus (GO:0005794); cis-Golgi network membrane (GO:0033106); cytosol (GO:0005829); Golgi apparatus (GO:0005794…
XP_022038170.1	synaptotagmin-2-like [Helianthus annuus]	XP_022038170	han:110940910	lipid binding (GO:0008289)	lipid transport (GO:0006869)	integral component of membrane (GO:0016021); membrane (GO:0016020); endoplasmic reticulum (GO:0005783)
XP_021981783.1	UDP-glucose:glycoprotein glucosyltransferase isoform X1 [Helianthus annuus]	XP_021981783	han:110877869	UDP-glucose:glycoprotein glucosyltransferase activity (GO:0003980); transferase activity (GO:0016740); unfolded protein binding (GO:0051082); UDP-glucose:glycoprotein glucosyltransferase activity (GO:0003980); UDP-glucose:glycoprotein glucosyltransferase activity (GO:0003980); transferase activity (GO:0016740); unfolded protein binding (GO:0051082); UDP-glucose:glycoprotein glucosyltransferase ac…	protein glycosylation (GO:0006486); UDP-glucosylation (GO:0097359); ER-associated misfolded protein catabolic process (GO:0071712); protein N-linked glycosylation via asparagine (GO:0018279); protein glycosylation (GO:0006486); UDP-glucosylation (GO:0097359); ER-associated misfolded protein catabolic process (GO:0071712); protein N-linked glycosylation via asparagine (GO:0018279)	endoplasmic reticulum (GO:0005783); endoplasmic reticulum (GO:0005783)	EBS1
XP_021998591.1	leucine--tRNA ligase, cytoplasmic-like [Helianthus annuus]	XP_021998591	han:110895577
XP_022001044.1	hydroxyproline O-arabinosyltransferase 1 [Helianthus annuus]	XP_022001044	han:110898558			integral component of membrane (GO:0016021); membrane (GO:0016020)
XP_021970199.1	beta-fructofuranosidase, insoluble isoenzyme 1-like [Helianthus annuus]	XP_021970199	han:110865270	hydrolase activity, hydrolyzing O-glycosyl compounds (GO:0004553); hydrolase activity (GO:0016787); hydrolase activity, acting on glycosyl bonds (GO:0016798)	carbohydrate metabolic process (GO:0005975); metabolic process (GO:0008152)		INV1
RudF6H_K8_for_neu_pYES	RudF6H_K8_for_neu_pYES	RudF6H_K8_for_neu_pY	no kegg id
XP_021976789.1	protein ACTIVITY OF BC1 COMPLEX KINASE 3, chloroplastic [Helianthus annuus]	XP_021976789	han:110872314	ATP binding (GO:0005524); protein kinase activity (GO:0004672); protein kinase activity (GO:0004672)	protein phosphorylation (GO:0006468)
XP_022026234.1	UDP-D-apiose/UDP-D-xylose synthase 2-like [Helianthus annuus]	XP_022026234	han:110926916	catalytic activity (GO:0003824); coenzyme binding (GO:0050662)
XP_022018559.1	probable quinone oxidoreductase [Helianthus annuus]	XP_022018559	han:110918567	zinc ion binding (GO:0008270); oxidoreductase activity (GO:0016491)	oxidation-reduction process (GO:0055114); response to oxidative stress (GO:0006979)	mitochondrion (GO:0005739); peroxisome (GO:0005777)
XP_021969768.1	intracellular protein transport protein USO1-like [Helianthus annuus]	XP_021969768	han:110864909			integral component of membrane (GO:0016021); membrane (GO:0016020)
XP_021981637.1	aspartyl protease family protein At5g10770-like isoform X1 [Helianthus annuus]	XP_021981637	han:110877749	aspartic-type endopeptidase activity (GO:0004190); peptidase activity (GO:0008233); hydrolase activity (GO:0016787); aspartic-type endopeptidase activity (GO:0004190); aspartic-type endopeptidase activity (GO:0004190); peptidase activity (GO:0008233); hydrolase activity (GO:0016787); aspartic-type endopeptidase activity (GO:0004190)	proteolysis (GO:0006508); proteolysis (GO:0006508); protein catabolic process (GO:0030163); proteolysis (GO:0006508); proteolysis (GO:0006508); protein catabolic process (GO:0030163)
XP_022010326.1	chlorophyll a-b binding protein CP29.1, chloroplastic-like [Helianthus annuus]	XP_022010326	han:110909904	chlorophyll binding (GO:0016168)	protein-chromophore linkage (GO:0018298); photosynthesis, light harvesting (GO:0009765); photosynthesis (GO:0015979); response to light stimulus (GO:0009416); photosynthesis, light harvesting in photosystem I (GO:0009768)	integral component of membrane (GO:0016021); chloroplast thylakoid membrane (GO:0009535); photosystem I (GO:0009522); photosystem II (GO:0009523); membrane (GO:0016020); chloroplast (GO:0009507); plastid (GO:0009536); thylakoid (GO:0009579); chloroplast thylakoid membrane (GO:0009535); chloroplast envelope (GO:0009941); plastoglobule (GO:0010287)	LHCB4.2
XP_021986745.1	desiccation-related protein PCC13-62-like [Helianthus annuus]	XP_021986745	han:110883249
XP_021978224.1	fasciclin-like arabinogalactan protein 1 [Helianthus annuus]	XP_021978224	han:110873585		shoot system development (GO:0048367); root development (GO:0048364)	anchored component of plasma membrane (GO:0046658); cell wall (GO:0005618); plasma membrane (GO:0005886); anchored component of plasma membrane (GO:0046658)	FLA1
XP_021973421.1	protein disulfide isomerase-like 1-4 [Helianthus annuus]	XP_021973421	han:110868535	isomerase activity (GO:0016853); protein disulfide isomerase activity (GO:0003756); protein disulfide isomerase activity (GO:0003756)	cell redox homeostasis (GO:0045454); response to oxidative stress (GO:0006979); protein folding (GO:0006457); response to endoplasmic reticulum stress (GO:0034976)	chloroplast (GO:0009507); mitochondrion (GO:0005739); endoplasmic reticulum (GO:0005783); vacuolar membrane (GO:0005774); cell (GO:0005623); endoplasmic reticulum (GO:0005783)	ATPDIL1-3
XP_021999122.1	AP-1 complex subunit gamma-2-like [Helianthus annuus]	XP_021999122	han:110896021		intracellular protein transport (GO:0006886); vesicle-mediated transport (GO:0016192); protein transport (GO:0015031)	AP-1 adaptor complex (GO:0030121); cytoplasmic vesicle (GO:0031410); membrane coat (GO:0030117); Golgi apparatus (GO:0005794); membrane (GO:0016020); cytoplasm (GO:0005737)
XP_022026449.1	linoleate 13S-lipoxygenase 2-1, chloroplastic-like [Helianthus annuus]	XP_022026449	han:110927144	metal ion binding (GO:0046872); oxidoreductase activity (GO:0016491); protein binding (GO:0005515); oxidoreductase activity, acting on single donors with incorporation of molecular oxygen, incorporation of two atoms of oxygen (GO:0016702); dioxygenase activity (GO:0051213); oxidoreductase activity, acting on single donors with incorporation of molecular oxygen, incorporation of two atoms of oxyge…	oxidation-reduction process (GO:0055114); lipid oxidation (GO:0034440)
XP_021972215.1	26S proteasome non-ATPase regulatory subunit 1 homolog A-like [Helianthus annuus]	XP_021972215	han:110867550	enzyme regulator activity (GO:0030234)	regulation of protein catabolic process (GO:0042176); proteasome-mediated ubiquitin-dependent protein catabolic process (GO:0043161); regulation of catalytic activity (GO:0050790)	integral component of membrane (GO:0016021); proteasome complex (GO:0000502); proteasome regulatory particle, base subcomplex (GO:0008540); proteasome storage granule (GO:0034515); membrane (GO:0016020); nucleus (GO:0005634); proteasome regulatory particle, base subcomplex (GO:0008540)
XP_022028924.1	ISWI chromatin-remodeling complex ATPase CHR11 isoform X1 [Helianthus annuus]	XP_022028924	han:110930023
XP_021981865.1	pectin acetylesterase 12-like [Helianthus annuus]	XP_021981865	han:110877942	hydrolase activity (GO:0016787); pectin acetylesterase activity (GO:0052793); carboxylic ester hydrolase activity (GO:0052689)	cell wall organization (GO:0071555); cell wall organization (GO:0071555)	extracellular region (GO:0005576); cell wall (GO:0005618); plant-type cell wall (GO:0009505)
XP_021997233.1	pyruvate dehydrogenase E1 component subunit beta-1, mitochondrial-like [Helianthus annuus]	XP_021997233	han:110894330
XP_021987809.1	mitochondrial amidoxime reducing component 2-like isoform X1 [Helianthus annuus]	XP_021987809	han:110884408
XP_021978561.1	UDP-D-apiose/UDP-D-xylose synthase 2-like [Helianthus annuus]	XP_021978561	han:110873856	catalytic activity (GO:0003824); coenzyme binding (GO:0050662)
XP_022000465.1	protein transport protein SEC13 homolog B-like [Helianthus annuus]	XP_022000465	han:110898034	structural molecule activity (GO:0005198); protein binding (GO:0005515)	protein transport (GO:0015031); COPII-coated vesicle budding (GO:0090114); positive regulation of TORC1 signaling (GO:1904263); COPII-coated vesicle budding (GO:0090114)	COPII vesicle coat (GO:0030127); Golgi membrane (GO:0000139); cytosol (GO:0005829); COPII vesicle coat (GO:0030127); nuclear pore outer ring (GO:0031080)	SEC13
XP_022028346.1	dynamin-related protein 3A [Helianthus annuus]	XP_022028346	han:110929501	nucleotide binding (GO:0000166); GTPase activity (GO:0003924); GTP binding (GO:0005525); microtubule binding (GO:0008017); GTPase activity (GO:0003924)	organelle fission (GO:0048285)	cytoplasm (GO:0005737); membrane (GO:0016020)	DRP3A
XP_021981988.1	3-isopropylmalate dehydratase large subunit, chloroplastic-like [Helianthus annuus]	XP_021981988	han:110878034	4 iron, 4 sulfur cluster binding (GO:0051539); isomerase activity (GO:0016853); hydro-lyase activity (GO:0016836); 3-isopropylmalate dehydratase activity (GO:0003861)	cellular amino acid biosynthetic process (GO:0008652)		IIL1
XP_022020804.1	glycine--tRNA ligase, mitochondrial 1-like [Helianthus annuus]	XP_022020804	han:110920890	ATP binding (GO:0005524); aminoacyl-tRNA ligase activity (GO:0004812); nucleotide binding (GO:0000166); glycine-tRNA ligase activity (GO:0004820); glycine-tRNA ligase activity (GO:0004820); ligase activity (GO:0016874)	tRNA aminoacylation for protein translation (GO:0006418); glycyl-tRNA aminoacylation (GO:0006426); mitochondrial glycyl-tRNA aminoacylation (GO:0070150); glycyl-tRNA aminoacylation (GO:0006426)	cytoplasm (GO:0005737); cytoplasm (GO:0005737); mitochondrion (GO:0005739)
XP_022021550.1	uncharacterized protein LOC110921520 [Helianthus annuus]	XP_022021550	han:110921520	quinone binding (GO:0048038); copper ion binding (GO:0005507); primary amine oxidase activity (GO:0008131); oxidoreductase activity (GO:0016491); metal ion binding (GO:0046872); copper ion binding (GO:0005507); primary amine oxidase activity (GO:0008131); quinone binding (GO:0048038); copper ion binding (GO:0005507); primary amine oxidase activity (GO:0008131); oxidoreductase activity (GO:0016491…	amine metabolic process (GO:0009308); oxidation-reduction process (GO:0055114); amine metabolic process (GO:0009308); amine metabolic process (GO:0009308); oxidation-reduction process (GO:0055114); amine metabolic process (GO:0009308)
XP_022005563.1	DEAD-box ATP-dependent RNA helicase 14-like [Helianthus annuus]	XP_022005563	han:110904068	ATP binding (GO:0005524); nucleic acid binding (GO:0003676); nucleotide binding (GO:0000166); helicase activity (GO:0004386); protein binding (GO:0005515); hydrolase activity (GO:0016787); RNA binding (GO:0003723); RNA helicase activity (GO:0003724)
XP_021973569.1	monodehydroascorbate reductase 4, peroxisomal-like [Helianthus annuus]	XP_021973569	han:110868650	oxidoreductase activity (GO:0016491); flavin adenine dinucleotide binding (GO:0050660)	oxidation-reduction process (GO:0055114)	integral component of membrane (GO:0016021); membrane (GO:0016020)	ATMDAR4
XP_021969140.1	DEAD-box ATP-dependent RNA helicase 6-like [Helianthus annuus]	XP_021969140	han:110864396	ATP binding (GO:0005524); nucleic acid binding (GO:0003676); nucleotide binding (GO:0000166); helicase activity (GO:0004386); hydrolase activity (GO:0016787); mRNA binding (GO:0003729); RNA binding (GO:0003723); RNA helicase activity (GO:0003724)	cytoplasmic mRNA processing body assembly (GO:0033962); stress granule assembly (GO:0034063)	P-body (GO:0000932); cytoplasmic stress granule (GO:0010494)	RH6
XP_022002245.1	vesicle-associated protein 1-1-like [Helianthus annuus]	XP_022002245	han:110899663		endoplasmic reticulum-plasma membrane tethering (GO:0061817); endoplasmic reticulum membrane organization (GO:0090158)	integral component of membrane (GO:0016021); endoplasmic reticulum membrane (GO:0005789); membrane (GO:0016020); plasma membrane (GO:0005886); endoplasmic reticulum membrane (GO:0005789)
XP_021988505.1	5'-methylthioadenosine/S-adenosylhomocysteine nucleosidase 2-like [Helianthus annuus]	XP_021988505	han:110885112	catalytic activity (GO:0003824)	nucleoside metabolic process (GO:0009116)		ATMTN1
XP_021992899.1	3-deoxy-manno-octulosonate cytidylyltransferase, mitochondrial [Helianthus annuus]	XP_021992899	han:110889643	3-deoxy-manno-octulosonate cytidylyltransferase activity (GO:0008690); transferase activity (GO:0016740); 3-deoxy-manno-octulosonate cytidylyltransferase activity (GO:0008690)		integral component of membrane (GO:0016021); cytoplasm (GO:0005737); membrane (GO:0016020); cytosol (GO:0005829)	KDSB
XP_021983499.1	eukaryotic translation initiation factor 3 subunit I-like [Helianthus annuus]	XP_021983499	han:110879360	translation initiation factor activity (GO:0003743); protein binding (GO:0005515)	formation of cytoplasmic translation initiation complex (GO:0001732); translation (GO:0006412); translational initiation (GO:0006413); cytoplasmic translational initiation (GO:0002183)	eukaryotic translation initiation factor 3 complex (GO:0005852); eukaryotic 48S preinitiation complex (GO:0033290); eukaryotic 43S preinitiation complex (GO:0016282); cytoplasm (GO:0005737)	EIF3I
XP_022020707.1	cellulose synthase-like protein G2 [Helianthus annuus]	XP_022020707	han:110920817	cellulose synthase (UDP-forming) activity (GO:0016760); cellulose synthase activity (GO:0016759); transferase activity (GO:0016740); cellulose synthase (UDP-forming) activity (GO:0016760); cellulose synthase activity (GO:0016759); transferase activity (GO:0016740); cellulose synthase (UDP-forming) activity (GO:0016760); cellulose synthase activity (GO:0016759); transferase activity (GO:0016740); …	plant-type primary cell wall biogenesis (GO:0009833); cellulose biosynthetic process (GO:0030244); cellulose biosynthetic process (GO:0030244); plant-type primary cell wall biogenesis (GO:0009833); cellulose biosynthetic process (GO:0030244); cellulose biosynthetic process (GO:0030244); plant-type primary cell wall biogenesis (GO:0009833); cellulose biosynthetic process (GO:0030244); cellulose bi…	integral component of membrane (GO:0016021); membrane (GO:0016020); plasma membrane (GO:0005886); Golgi apparatus (GO:0005794); trans-Golgi network (GO:0005802); integral component of membrane (GO:0016021); membrane (GO:0016020); plasma membrane (GO:0005886); Golgi apparatus (GO:0005794); trans-Golgi network (GO:0005802); integral component of membrane (GO:0016021); membrane (GO:0016020); plasma …
XP_021992443.1	alpha-galactosidase-like [Helianthus annuus]	XP_021992443	han:110889244
XP_022010909.1	uncharacterized protein LOC110910594 [Helianthus annuus]	XP_022010909	han:110910594
XP_021981445.1	probable serine/threonine-protein kinase At4g35230 [Helianthus annuus]	XP_021981445	han:110877593	ATP binding (GO:0005524); protein kinase activity (GO:0004672); protein binding (GO:0005515)	protein phosphorylation (GO:0006468); brassinosteroid mediated signaling pathway (GO:0009742)
XP_022033682.1	coatomer subunit beta'-1-like isoform X1 [Helianthus annuus]	XP_022033682	han:110935617
XP_022034390.1	ubiquitin-activating enzyme E1 1-like isoform X1 [Helianthus annuus]	XP_022034390	han:110936333
XP_021988294.1	calmodulin-7 [Helianthus annuus]	XP_021988294	han:110884901
XP_022012853.1	phosphoinositide phosphatase SAC6-like [Helianthus annuus]	XP_022012853	han:110912451	phosphatidylinositol phosphate phosphatase activity (GO:0052866); phosphatidylinositol-4-phosphate phosphatase activity (GO:0043812); phosphoric ester hydrolase activity (GO:0042578); phosphatidylinositol phosphate phosphatase activity (GO:0052866); phosphatidylinositol-4-phosphate phosphatase activity (GO:0043812); phosphoric ester hydrolase activity (GO:0042578)	phosphatidylinositol dephosphorylation (GO:0046856); phosphatidylinositol dephosphorylation (GO:0046856)	integral component of membrane (GO:0016021); membrane (GO:0016020); endoplasmic reticulum (GO:0005783); integral component of membrane (GO:0016021); membrane (GO:0016020); endoplasmic reticulum (GO:0005783)	RHD4
XP_022028175.1	long chain acyl-CoA synthetase 7, peroxisomal-like [Helianthus annuus]	XP_022028175	han:110929342	catalytic activity (GO:0003824)	long-chain fatty acid metabolic process (GO:0001676)		LACS7
XP_022020740.1	cytochrome P450 86A22-like [Helianthus annuus]	XP_022020740	han:110920845	heme binding (GO:0020037); iron ion binding (GO:0005506); oxidoreductase activity, acting on paired donors, with incorporation or reduction of molecular oxygen (GO:0016705); monooxygenase activity (GO:0004497); oxidoreductase activity (GO:0016491); metal ion binding (GO:0046872); heme binding (GO:0020037); iron ion binding (GO:0005506); oxidoreductase activity, acting on paired donors, with incor…	oxidation-reduction process (GO:0055114); oxidation-reduction process (GO:0055114)		86A22
XP_021988680.1	tyrosine--tRNA ligase 1, cytoplasmic-like isoform X1 [Helianthus annuus]	XP_021988680	no kegg id
XP_022010319.1	acetyl-coenzyme A carboxylase carboxyl transferase subunit alpha, chloroplastic-like [Helianthus annuus]	XP_022010319	han:110909894	acetyl-CoA carboxylase activity (GO:0003989); ligase activity (GO:0016874)	fatty acid biosynthetic process (GO:0006633)	acetyl-CoA carboxylase complex (GO:0009317)
XP_022006110.1	coatomer subunit beta'-2-like [Helianthus annuus]	XP_022006110	han:110904575	structural molecule activity (GO:0005198); protein binding (GO:0005515)	intracellular protein transport (GO:0006886); vesicle-mediated transport (GO:0016192); protein transport (GO:0015031); intracellular protein transport (GO:0006886); endoplasmic reticulum to Golgi vesicle-mediated transport (GO:0006888); intra-Golgi vesicle-mediated transport (GO:0006891); retrograde vesicle-mediated transport, Golgi to endoplasmic reticulum (GO:0006890)	membrane coat (GO:0030117); Golgi membrane (GO:0000139); COPI-coated vesicle membrane (GO:0030663); cytoplasmic vesicle (GO:0031410); membrane (GO:0016020); cytoplasm (GO:0005737); Golgi apparatus (GO:0005794); COPI vesicle coat (GO:0030126)
XP_022009745.1	casein kinase II subunit alpha-2 [Helianthus annuus]	XP_022009745	han:110909040
XP_022029450.1	protein HLB1-like isoform X1 [Helianthus annuus]	XP_022029450	han:110930456	protein binding (GO:0005515); protein binding (GO:0005515)
XP_021989999.1	cytochrome P450 71A1-like [Helianthus annuus]	XP_021989999	han:110886492
XP_022027402.1	importin beta-like SAD2 [Helianthus annuus]	XP_022027402	han:110928674	Ran GTPase binding (GO:0008536)	intracellular protein transport (GO:0006886); protein import into nucleus (GO:0006606)	nucleus (GO:0005634); cytosol (GO:0005829); nuclear envelope (GO:0005635)
XP_022038258.1	galactokinase isoform X1 [Helianthus annuus]	XP_022038258	han:110940986
XP_022011610.1	thylakoid lumenal 17.9 kDa protein, chloroplastic [Helianthus annuus]	XP_022011610	han:110911311			chloroplast (GO:0009507); thylakoid lumen (GO:0031977); chloroplast thylakoid lumen (GO:0009543); thylakoid (GO:0009579)
XP_021984481.1	ubiquitin carboxyl-terminal hydrolase 7-like [Helianthus annuus]	XP_021984481	han:110880206	thiol-dependent ubiquitinyl hydrolase activity (GO:0036459); protein binding (GO:0005515); peptidase activity (GO:0008233); hydrolase activity (GO:0016787); cysteine-type peptidase activity (GO:0008234)	protein deubiquitination (GO:0016579); ubiquitin-dependent protein catabolic process (GO:0006511); proteolysis (GO:0006508)	nucleus (GO:0005634)
XP_021990008.1	probable methyltransferase PMT11 [Helianthus annuus]	XP_021990008	han:110886501	methyltransferase activity (GO:0008168); transferase activity (GO:0016740)	methylation (GO:0032259)	membrane (GO:0016020); integral component of membrane (GO:0016021); cytoplasm (GO:0005737)
XP_021968970.1	protein transport protein Sec24-like At3g07100 isoform X1 [Helianthus annuus]	XP_021968970	han:110864246	zinc ion binding (GO:0008270); zinc ion binding (GO:0008270)	intracellular protein transport (GO:0006886); endoplasmic reticulum to Golgi vesicle-mediated transport (GO:0006888); protein transport (GO:0015031); intracellular protein transport (GO:0006886); endoplasmic reticulum to Golgi vesicle-mediated transport (GO:0006888); protein transport (GO:0015031)	COPII vesicle coat (GO:0030127); COPII vesicle coat (GO:0030127)	ERMO2
XP_021973747.1	probable pectate lyase 4 [Helianthus annuus]	XP_021973747	han:110868798	metal ion binding (GO:0046872); pectate lyase activity (GO:0030570); lyase activity (GO:0016829)	pectin catabolic process (GO:0045490)
XP_021994071.1	stearoyl-[acyl-carrier-protein] 9-desaturase, chloroplastic [Helianthus annuus]	XP_021994071	han:110890752	metal ion binding (GO:0046872); acyl-[acyl-carrier-protein] desaturase activity (GO:0045300); oxidoreductase activity (GO:0016491); acyl-[acyl-carrier-protein] desaturase activity (GO:0045300)	fatty acid biosynthetic process (GO:0006633); oxidation-reduction process (GO:0055114); fatty acid metabolic process (GO:0006631); fatty acid metabolic process (GO:0006631)	chloroplast (GO:0009507); chloroplast stroma (GO:0009570)	STAD
XP_021994936.1	30S ribosomal protein S1, chloroplastic [Helianthus annuus]	XP_021994936	han:110891535	mRNA binding (GO:0003729); nucleic acid binding (GO:0003676); structural constituent of ribosome (GO:0003735); mRNA binding (GO:0003729)	response to cytokinin (GO:0009735); translation (GO:0006412)	ribosome (GO:0005840); membrane (GO:0016020); thylakoid (GO:0009579); chloroplast stroma (GO:0009570); chloroplast stroma (GO:0009570)	RR1
XP_021983848.1	chaperone protein ClpB1-like [Helianthus annuus]	XP_021983848	han:110879643	ATP binding (GO:0005524); nucleotide binding (GO:0000166)	protein metabolic process (GO:0019538)		CLPB
XP_022020204.1	6-phosphogluconate dehydrogenase, decarboxylating 2, chloroplastic isoform X1 [Helianthus annuus]	XP_022020204	han:110920292	phosphogluconate dehydrogenase (decarboxylating) activity (GO:0004616); NADP binding (GO:0050661); oxidoreductase activity (GO:0016491); phosphogluconate 2-dehydrogenase activity (GO:0008114); NADP binding (GO:0050661); phosphogluconate dehydrogenase (decarboxylating) activity (GO:0004616); NADP binding (GO:0050661); oxidoreductase activity (GO:0016491); phosphogluconate 2-dehydrogenase activity …	pentose-phosphate shunt (GO:0006098); response to salt stress (GO:0009651); D-gluconate metabolic process (GO:0019521); response to water deprivation (GO:0009414); response to cold (GO:0009409); response to abscisic acid (GO:0009737); oxidation-reduction process (GO:0055114); pentose-phosphate shunt, oxidative branch (GO:0009051); D-gluconate catabolic process (GO:0046177); pentose-phosphate shun…	cytosol (GO:0005829); cytosol (GO:0005829)
XP_022036119.1	S-formylglutathione hydrolase [Helianthus annuus]	XP_022036119	han:110937961	S-formylglutathione hydrolase activity (GO:0018738); carboxylic ester hydrolase activity (GO:0052689); hydrolase activity (GO:0016787); S-formylglutathione hydrolase activity (GO:0018738)	formaldehyde catabolic process (GO:0046294); response to cadmium ion (GO:0046686)	cytoplasm (GO:0005737); apoplast (GO:0048046); cytosol (GO:0005829)	ATSFGH
XP_022030109.1	oxysterol-binding protein-related protein 3A-like [Helianthus annuus]	XP_022030109	han:110931024	sterol transporter activity (GO:0015248); sterol binding (GO:0032934); lipid binding (GO:0008289)	sterol transport (GO:0015918)	cytosol (GO:0005829); membrane (GO:0016020); intracellular membrane-bounded organelle (GO:0043231)	OSB8
XP_021987620.1	fumarylacetoacetase [Helianthus annuus]	XP_021987620	no kegg id	fumarylacetoacetase activity (GO:0004334); catalytic activity (GO:0003824); metal ion binding (GO:0046872); hydrolase activity (GO:0016787); fumarylacetoacetase activity (GO:0004334); fumarylacetoacetase activity (GO:0004334); catalytic activity (GO:0003824); metal ion binding (GO:0046872); hydrolase activity (GO:0016787); fumarylacetoacetase activity (GO:0004334)	aromatic amino acid family metabolic process (GO:0009072); tyrosine catabolic process (GO:0006572); homogentisate catabolic process (GO:1902000); L-phenylalanine catabolic process (GO:0006559); L-phenylalanine catabolic process (GO:0006559); tyrosine catabolic process (GO:0006572); aromatic amino acid family metabolic process (GO:0009072); tyrosine catabolic process (GO:0006572); homogentisate ca…
XP_022012537.1	ABC transporter B family member 28 [Helianthus annuus]	XP_022012537	han:110912173	ATP binding (GO:0005524); nucleotide binding (GO:0000166); ATPase-coupled transmembrane transporter activity (GO:0042626); ATPase activity (GO:0016887); ATPase-coupled transmembrane transporter activity (GO:0042626); ATP binding (GO:0005524); nucleotide binding (GO:0000166); ATPase-coupled transmembrane transporter activity (GO:0042626); ATPase activity (GO:0016887); ATPase-coupled transmembrane …	transmembrane transport (GO:0055085); transmembrane transport (GO:0055085); transmembrane transport (GO:0055085); transmembrane transport (GO:0055085); transmembrane transport (GO:0055085); transmembrane transport (GO:0055085); transmembrane transport (GO:0055085); transmembrane transport (GO:0055085)	integral component of membrane (GO:0016021); membrane (GO:0016020); chloroplast (GO:0009507); chloroplast envelope (GO:0009941); integral component of membrane (GO:0016021); membrane (GO:0016020); chloroplast (GO:0009507); chloroplast envelope (GO:0009941); integral component of membrane (GO:0016021); membrane (GO:0016020); chloroplast (GO:0009507); chloroplast envelope (GO:0009941); integral com…	ATNAP8
XP_022009694.1	transformation/transcription domain-associated protein isoform X1 [Helianthus annuus]	XP_022009694	han:110908999	ATP binding (GO:0005524); nucleotide binding (GO:0000166); protein serine/threonine kinase activity (GO:0004674); protein binding (GO:0005515); kinase activity (GO:0016301); transferase activity (GO:0016740); transcription coregulator activity (GO:0003712); ATP binding (GO:0005524); nucleotide binding (GO:0000166); protein serine/threonine kinase activity (GO:0004674); protein binding (GO:0005515…	histone acetylation (GO:0016573); phosphorylation (GO:0016310); regulation of transcription, DNA-templated (GO:0006355); protein phosphorylation (GO:0006468); DNA repair (GO:0006281); histone acetylation (GO:0016573); phosphorylation (GO:0016310); regulation of transcription, DNA-templated (GO:0006355); protein phosphorylation (GO:0006468); DNA repair (GO:0006281)	histone acetyltransferase complex (GO:0000123); nucleus (GO:0005634); NuA4 histone acetyltransferase complex (GO:0035267); SAGA complex (GO:0000124); histone acetyltransferase complex (GO:0000123); nucleus (GO:0005634); NuA4 histone acetyltransferase complex (GO:0035267); SAGA complex (GO:0000124)
XP_022025248.1	uricase-2 [Helianthus annuus]	XP_022025248	han:110925667	urate oxidase activity (GO:0004846); oxidoreductase activity (GO:0016491); urate oxidase activity (GO:0004846)	purine nucleobase metabolic process (GO:0006144); urate catabolic process (GO:0019628); oxidation-reduction process (GO:0055114)	peroxisome (GO:0005777)	URIC
XP_021987168.1	peroxidase 12-like [Helianthus annuus]	XP_021987168	han:110883825	heme binding (GO:0020037); metal ion binding (GO:0046872); peroxidase activity (GO:0004601); oxidoreductase activity (GO:0016491); peroxidase activity (GO:0004601)	hydrogen peroxide catabolic process (GO:0042744); oxidation-reduction process (GO:0055114); response to oxidative stress (GO:0006979); cellular oxidant detoxification (GO:0098869)	extracellular region (GO:0005576); plasmodesma (GO:0009506); plant-type cell wall (GO:0009505)
XP_021993130.1	DEAD-box ATP-dependent RNA helicase 14-like [Helianthus annuus]	XP_021993130	han:110889864	ATP binding (GO:0005524); nucleic acid binding (GO:0003676); helicase activity (GO:0004386); RNA binding (GO:0003723); RNA helicase activity (GO:0003724)
XP_022038038.1	zinc finger BED domain-containing protein DAYSLEEPER-like [Helianthus annuus]	XP_022038038	han:110940783	protein dimerization activity (GO:0046983); DNA binding (GO:0003677)
XP_022011074.1	calcium-dependent protein kinase-like [Helianthus annuus]	XP_022011074	han:110910790	ATP binding (GO:0005524); protein kinase activity (GO:0004672); calcium ion binding (GO:0005509); calcium-dependent protein serine/threonine kinase activity (GO:0009931); kinase activity (GO:0016301); calmodulin binding (GO:0005516)	protein phosphorylation (GO:0006468); phosphorylation (GO:0016310); protein autophosphorylation (GO:0046777); peptidyl-serine phosphorylation (GO:0018105); intracellular signal transduction (GO:0035556)	nucleus (GO:0005634); cytoplasm (GO:0005737)	CDPK
XP_022022206.1	T-complex protein 1 subunit beta-like [Helianthus annuus]	XP_022022206	han:110922200
XP_021982672.1	NHL repeat-containing protein 2 [Helianthus annuus]	XP_021982672	no kegg id	hydrolase activity (GO:0016787); protein binding (GO:0005515); hydrolase activity (GO:0016787); protein binding (GO:0005515)	cell redox homeostasis (GO:0045454); cell redox homeostasis (GO:0045454)	cell (GO:0005623); cell (GO:0005623)
XP_021973188.1	dnaJ protein P58IPK homolog [Helianthus annuus]	XP_021973188	han:110868363	protein binding (GO:0005515)	positive regulation by host of viral process (GO:0044794)	endoplasmic reticulum lumen (GO:0005788); endoplasmic reticulum (GO:0005783); endoplasmic reticulum lumen (GO:0005788); plasma membrane (GO:0005886)	ATP58IPK
XP_021969154.1	uncharacterized protein LOC110864406 [Helianthus annuus]	XP_021969154	han:110864406	ATP binding (GO:0005524); ligase activity (GO:0016874); acid-amino acid ligase activity (GO:0016881)	biosynthetic process (GO:0009058); cell division (GO:0051301); chloroplast fission (GO:0010020); regulation of cell shape (GO:0008360); chloroplast organization (GO:0009658)	chloroplast (GO:0009507); nucleoid (GO:0009295); cytoplasm (GO:0005737); chloroplast nucleoid (GO:0042644)	ATMURE
XP_021969367.1	fumarate hydratase 1, mitochondrial-like [Helianthus annuus]	XP_021969367	han:110864574	lyase activity (GO:0016829); fumarate hydratase activity (GO:0004333); catalytic activity (GO:0003824); fumarate hydratase activity (GO:0004333); lyase activity (GO:0016829); fumarate hydratase activity (GO:0004333); catalytic activity (GO:0003824); fumarate hydratase activity (GO:0004333)	tricarboxylic acid cycle (GO:0006099); fumarate metabolic process (GO:0006106); tricarboxylic acid cycle (GO:0006099); malate metabolic process (GO:0006108); fumarate metabolic process (GO:0006106); tricarboxylic acid cycle (GO:0006099); fumarate metabolic process (GO:0006106); tricarboxylic acid cycle (GO:0006099); malate metabolic process (GO:0006108); fumarate metabolic process (GO:0006106)	tricarboxylic acid cycle enzyme complex (GO:0045239); mitochondrion (GO:0005739); tricarboxylic acid cycle enzyme complex (GO:0045239); mitochondrion (GO:0005739)	FUM1
XP_022028991.1	uncharacterized protein LOC110930071 isoform X2 [Helianthus annuus]	XP_022028991	no kegg id
XP_021989979.1	aldehyde dehydrogenase family 7 member B4-like [Helianthus annuus]	XP_021989979	han:110886479	oxidoreductase activity, acting on the aldehyde or oxo group of donors, NAD or NADP as acceptor (GO:0016620); oxidoreductase activity (GO:0016491); oxidoreductase activity, acting on the aldehyde or oxo group of donors, NAD or NADP as acceptor (GO:0016620); oxidoreductase activity (GO:0016491)	oxidation-reduction process (GO:0055114); oxidation-reduction process (GO:0055114)		AL7A1
XP_022034203.1	formate dehydrogenase, mitochondrial [Helianthus annuus]	XP_022034203	han:110936169	NAD binding (GO:0051287); formate dehydrogenase (NAD+) activity (GO:0008863); oxidoreductase activity, acting on the CH-OH group of donors, NAD or NADP as acceptor (GO:0016616); oxidoreductase activity (GO:0016491); formate dehydrogenase (NAD+) activity (GO:0008863)	formate catabolic process (GO:0042183); oxidation-reduction process (GO:0055114); formate catabolic process (GO:0042183)	mitochondrion (GO:0005739); formate dehydrogenase complex (GO:0009326); chloroplast (GO:0009507); mitochondrion (GO:0005739)	FDH
XP_021987645.1	translocase of chloroplast 159, chloroplastic-like [Helianthus annuus]	XP_021987645	han:110884259	GTP binding (GO:0005525); hydrolase activity, acting on acid anhydrides (GO:0016817); GTP binding (GO:0005525); hydrolase activity, acting on acid anhydrides (GO:0016817); GTP binding (GO:0005525); hydrolase activity, acting on acid anhydrides (GO:0016817)	protein targeting to chloroplast (GO:0045036); protein targeting to chloroplast (GO:0045036); protein targeting to chloroplast (GO:0045036)	chloroplast outer membrane (GO:0009707); chloroplast outer membrane (GO:0009707); chloroplast outer membrane (GO:0009707)
XP_021997378.1	photosystem I reaction center subunit XI, chloroplastic [Helianthus annuus]	XP_021997378	han:110894458		photosynthesis (GO:0015979); photosynthesis (GO:0015979)	integral component of membrane (GO:0016021); photosystem I reaction center (GO:0009538); photosystem I (GO:0009522); membrane (GO:0016020); chloroplast thylakoid membrane (GO:0009535); integral component of membrane (GO:0016021); photosystem I reaction center (GO:0009538); photosystem I (GO:0009522); membrane (GO:0016020); chloroplast thylakoid membrane (GO:0009535)	PSAL
XP_021978269.1	flavonoid 3'-monooxygenase-like isoform X1 [Helianthus annuus]	XP_021978269	han:110873618	heme binding (GO:0020037); iron ion binding (GO:0005506); oxidoreductase activity, acting on paired donors, with incorporation or reduction of molecular oxygen (GO:0016705); monooxygenase activity (GO:0004497); oxidoreductase activity (GO:0016491); metal ion binding (GO:0046872); oxidoreductase activity, acting on paired donors, with incorporation or reduction of molecular oxygen, NAD(P)H as one …	oxidation-reduction process (GO:0055114); oxidation-reduction process (GO:0055114); oxidation-reduction process (GO:0055114); oxidation-reduction process (GO:0055114); oxidation-reduction process (GO:0055114); oxidation-reduction process (GO:0055114)	integral component of membrane (GO:0016021); membrane (GO:0016020); membrane (GO:0016020); integral component of membrane (GO:0016021); membrane (GO:0016020); membrane (GO:0016020); integral component of membrane (GO:0016021); membrane (GO:0016020); membrane (GO:0016020); integral component of membrane (GO:0016021); membrane (GO:0016020); membrane (GO:0016020); integral component of membrane (GO:…	F3PH
XP_021971571.1	T-complex protein 1 subunit delta-like [Helianthus annuus]	XP_021971571	han:110866733	ATP binding (GO:0005524); nucleotide binding (GO:0000166); unfolded protein binding (GO:0051082)	protein folding (GO:0006457)	cytoplasm (GO:0005737); chaperonin-containing T-complex (GO:0005832)	TCPD
XP_022030150.1	NAD-dependent malic enzyme 59 kDa isoform, mitochondrial-like [Helianthus annuus]	XP_022030150	han:110931063	NAD binding (GO:0051287); metal ion binding (GO:0046872); malate dehydrogenase (decarboxylating) (NAD+) activity (GO:0004471); malic enzyme activity (GO:0004470); oxidoreductase activity (GO:0016491); malic enzyme activity (GO:0004470); malate dehydrogenase (decarboxylating) (NAD+) activity (GO:0004471)	oxidation-reduction process (GO:0055114); pyruvate metabolic process (GO:0006090); malate metabolic process (GO:0006108)	mitochondrion (GO:0005739)
XP_022025948.1	embryogenesis-associated protein EMB8-like [Helianthus annuus]	XP_022025948	han:110926490	hydrolase activity (GO:0016787); hydrolase activity, acting on ester bonds (GO:0016788)	cellular lipid metabolic process (GO:0044255)
XP_022013339.1	glycylpeptide N-tetradecanoyltransferase 1-like [Helianthus annuus]	XP_022013339	han:110912834	glycylpeptide N-tetradecanoyltransferase activity (GO:0004379); transferase activity (GO:0016740); transferase activity, transferring acyl groups (GO:0016746); glycylpeptide N-tetradecanoyltransferase activity (GO:0004379)	N-terminal protein myristoylation (GO:0006499); N-terminal peptidyl-glycine N-myristoylation (GO:0018008)	cytoplasm (GO:0005737)	NMT2
XP_021990228.1	110 kDa U5 small nuclear ribonucleoprotein component CLO [Helianthus annuus]	XP_021990228	no kegg id	GTPase activity (GO:0003924); GTP binding (GO:0005525); translation elongation factor activity (GO:0003746); GTPase activity (GO:0003924); U5 snRNA binding (GO:0030623); GTPase activity (GO:0003924); GTP binding (GO:0005525); translation elongation factor activity (GO:0003746); GTPase activity (GO:0003924); U5 snRNA binding (GO:0030623)	mRNA splicing, via spliceosome (GO:0000398); translational elongation (GO:0006414); mRNA splicing, via spliceosome (GO:0000398); translational elongation (GO:0006414)	ribosome (GO:0005840); U4/U6 x U5 tri-snRNP complex (GO:0046540); U2-type catalytic step 2 spliceosome (GO:0071007); ribonucleoprotein complex (GO:1990904); ribosome (GO:0005840); U4/U6 x U5 tri-snRNP complex (GO:0046540); U2-type catalytic step 2 spliceosome (GO:0071007); ribonucleoprotein complex (GO:1990904)	MEE5
XP_022010975.1	translation initiation factor eIF-2B subunit epsilon-like [Helianthus annuus]	XP_022010975	no kegg id
XP_021996739.1	bifunctional purple acid phosphatase 26-like [Helianthus annuus]	XP_021996739	han:110893893	metal ion binding (GO:0046872); acid phosphatase activity (GO:0003993); hydrolase activity (GO:0016787)	dephosphorylation (GO:0016311)		ATPAP26
XP_021996511.1	mitogen-activated protein kinase kinase 2-like [Helianthus annuus]	XP_021996511	han:110893711	ATP binding (GO:0005524); nucleotide binding (GO:0000166); protein serine/threonine kinase activity (GO:0004674); protein kinase activity (GO:0004672); protein serine/threonine kinase activity (GO:0004674)	protein phosphorylation (GO:0006468); stress-activated protein kinase signaling cascade (GO:0031098); regulation of mitotic cell cycle (GO:0007346); signal transduction by protein phosphorylation (GO:0023014); activation of protein kinase activity (GO:0032147)	cytoplasm (GO:0005737)
XP_022005428.1	reticulon-like protein B2 [Helianthus annuus]	XP_022005428	han:110903938			integral component of membrane (GO:0016021); endoplasmic reticulum membrane (GO:0005789); membrane (GO:0016020); endoplasmic reticulum (GO:0005783); integral component of membrane (GO:0016021); endoplasmic reticulum membrane (GO:0005789); membrane (GO:0016020); endoplasmic reticulum (GO:0005783); integral component of membrane (GO:0016021); endoplasmic reticulum membrane (GO:0005789); membrane (G…	BTI2
XP_022018383.1	eukaryotic translation initiation factor 3 subunit D-like [Helianthus annuus]	XP_022018383	han:110918346	translation initiation factor activity (GO:0003743); mRNA cap binding (GO:0098808); RNA binding (GO:0003723); translation initiation factor activity (GO:0003743)	cap-dependent translational initiation (GO:0002191); formation of cytoplasmic translation initiation complex (GO:0001732); translation (GO:0006412); translational initiation (GO:0006413); cytoplasmic translational initiation (GO:0002183); translational initiation (GO:0006413)	eukaryotic translation initiation factor 3 complex (GO:0005852); eukaryotic 48S preinitiation complex (GO:0033290); eukaryotic 43S preinitiation complex (GO:0016282); cytoplasm (GO:0005737); eukaryotic translation initiation factor 3 complex (GO:0005852)	EIF3D
XP_022013308.1	patellin-3-like [Helianthus annuus]	XP_022013308	han:110912799
XP_021969980.1	protein CLMP1 [Helianthus annuus]	XP_021969980	han:110865083
XP_021970302.1	nascent polypeptide-associated complex subunit alpha-like protein 3 [Helianthus annuus]	XP_021970302	han:110865369			nascent polypeptide-associated complex (GO:0005854)
XP_021993491.1	polyadenylate-binding protein RBP45-like isoform X1 [Helianthus annuus]	XP_021993491	han:110890210	RNA binding (GO:0003723); nucleic acid binding (GO:0003676); mRNA binding (GO:0003729); RNA binding (GO:0003723); nucleic acid binding (GO:0003676); mRNA binding (GO:0003729)		cytosol (GO:0005829); cytosol (GO:0005829)	ATRBP45A
XP_022038292.1	prolyl endopeptidase-like [Helianthus annuus]	XP_022038292	han:110941004	serine-type endopeptidase activity (GO:0004252); serine-type exopeptidase activity (GO:0070008); oligopeptidase activity (GO:0070012); serine-type peptidase activity (GO:0008236); endopeptidase activity (GO:0004175)	proteolysis (GO:0006508)	cytoplasm (GO:0005737); cytosol (GO:0005829)
XP_022035425.1	bifunctional 3-dehydroquinate dehydratase/shikimate dehydrogenase, chloroplastic-like [Helianthus annuus]	XP_022035425	han:110937331	3-dehydroquinate dehydratase activity (GO:0003855); shikimate 3-dehydrogenase (NADP+) activity (GO:0004764); catalytic activity (GO:0003824); shikimate 3-dehydrogenase (NADP+) activity (GO:0004764)	oxidation-reduction process (GO:0055114); chorismate biosynthetic process (GO:0009423); shikimate metabolic process (GO:0019632)
XP_021974192.1	uncharacterized protein LOC110869205 [Helianthus annuus]	XP_021974192	han:110869205	[acyl-carrier-protein] S-malonyltransferase activity (GO:0004314); S-malonyltransferase activity (GO:0016419); transferase activity (GO:0016740); transferase activity, transferring acyl groups (GO:0016746); [acyl-carrier-protein] S-malonyltransferase activity (GO:0004314)	fatty acid biosynthetic process (GO:0006633)
XP_022012129.1	DNA damage-binding protein 1 [Helianthus annuus]	XP_022012129	han:110911784	nucleic acid binding (GO:0003676); protein binding (GO:0005515); damaged DNA binding (GO:0003684)	DNA repair (GO:0006281); proteasome-mediated ubiquitin-dependent protein catabolic process (GO:0043161); nucleotide-excision repair (GO:0006289)	nucleus (GO:0005634); nucleus (GO:0005634); cullin-RING ubiquitin ligase complex (GO:0031461)	DDB1
XP_021982967.1	nucleolar protein 6 [Helianthus annuus]	XP_021982967	no kegg id
XP_022017477.1	aminoacylase-1 isoform X1 [Helianthus annuus]	XP_022017477	han:110917191
XP_021999829.1	basic transcription factor 3-like [Helianthus annuus]	XP_021999829	han:110897387
XP_022001721.1	guanine nucleotide-binding protein subunit beta-2-like [Helianthus annuus]	XP_022001721	han:110899157	protein binding (GO:0005515)	signal transduction (GO:0007165)
XP_021969716.1	protein THYLAKOID FORMATION1, chloroplastic [Helianthus annuus]	XP_021969716	han:110864866		photosystem II assembly (GO:0010207); sugar mediated signaling pathway (GO:0010182); protein import into chloroplast thylakoid membrane (GO:0045038); positive regulation of stomatal opening (GO:1902458); regulation of reactive oxygen species biosynthetic process (GO:1903426); photosynthesis (GO:0015979); thylakoid membrane organization (GO:0010027); protein import into chloroplast stroma (GO:0045…	plastid outer membrane (GO:0009527); stromule (GO:0010319); chloroplast thylakoid (GO:0009534); chloroplast (GO:0009507); plastid inner membrane (GO:0009528); plastid stroma (GO:0009532); chloroplast thylakoid (GO:0009534); chloroplast thylakoid membrane (GO:0009535); chloroplast stroma (GO:0009570); chloroplast envelope (GO:0009941)	THF1
XP_022025998.1	very-long-chain 3-oxoacyl-CoA reductase 1-like [Helianthus annuus]	XP_022025998	han:110926521
XP_022025646.1	protein STRICTOSIDINE SYNTHASE-LIKE 3-like [Helianthus annuus]	XP_022025646	han:110926199	strictosidine synthase activity (GO:0016844)	biosynthetic process (GO:0009058)	endoplasmic reticulum (GO:0005783); vacuolar membrane (GO:0005774)	SSL3
XP_021976929.1	glycerol-3-phosphate dehydrogenase SDP6, mitochondrial [Helianthus annuus]	XP_021976929	han:110872439	sn-glycerol-3-phosphate:ubiquinone oxidoreductase activity (GO:0052590); sn-glycerol-3-phosphate:ubiquinone-8 oxidoreductase activity (GO:0052591); glycerol-3-phosphate dehydrogenase (quinone) activity (GO:0004368); oxidoreductase activity (GO:0016491)	glycerol-3-phosphate metabolic process (GO:0006072); oxidation-reduction process (GO:0055114)	glycerol-3-phosphate dehydrogenase complex (GO:0009331); mitochondrion (GO:0005739)
XP_022018468.1	replication factor C subunit 1 [Helianthus annuus]	XP_022018468	no kegg id	ATP binding (GO:0005524); nucleotide binding (GO:0000166); DNA clamp loader activity (GO:0003689); DNA binding (GO:0003677); DNA binding (GO:0003677); ATP binding (GO:0005524); nucleotide binding (GO:0000166); DNA clamp loader activity (GO:0003689); DNA binding (GO:0003677); DNA binding (GO:0003677); ATP binding (GO:0005524); nucleotide binding (GO:0000166); DNA clamp loader activity (GO:0003689)…	resolution of meiotic recombination intermediates (GO:0000712); response to abscisic acid (GO:0009737); DNA repair (GO:0006281); regulation of chromatin silencing (GO:0031935); meiotic cell cycle (GO:0051321); regulation of histone H3-K9 methylation (GO:0051570); DNA replication (GO:0006260); reproduction (GO:0000003); cellular response to DNA damage stimulus (GO:0006974); resolution of meiotic r…	nucleus (GO:0005634); DNA replication factor C complex (GO:0005663); nucleus (GO:0005634); nucleus (GO:0005634); DNA replication factor C complex (GO:0005663); nucleus (GO:0005634); nucleus (GO:0005634); DNA replication factor C complex (GO:0005663); nucleus (GO:0005634); nucleus (GO:0005634); DNA replication factor C complex (GO:0005663); nucleus (GO:0005634)	RFC1
XP_022010455.1	probable pre-mRNA-splicing factor ATP-dependent RNA helicase DEAH2 isoform X1 [Helianthus annuus]	XP_022010455	han:110910052	ATP binding (GO:0005524); nucleotide binding (GO:0000166); helicase activity (GO:0004386); hydrolase activity (GO:0016787); RNA binding (GO:0003723); ATP binding (GO:0005524); nucleotide binding (GO:0000166); helicase activity (GO:0004386); hydrolase activity (GO:0016787); RNA binding (GO:0003723)
XP_021989985.1	subtilisin-like protease SBT1.4 [Helianthus annuus]	XP_021989985	han:110886486	serine-type endopeptidase activity (GO:0004252); peptidase activity (GO:0008233); serine-type peptidase activity (GO:0008236); hydrolase activity (GO:0016787)	secondary shoot formation (GO:0010223); proteolysis (GO:0006508); leaf senescence (GO:0010150)	plant-type cell wall (GO:0009505); vacuolar membrane (GO:0005774); apoplast (GO:0048046)
XP_021994140.1	fructokinase-2-like [Helianthus annuus]	XP_021994140	han:110890802	kinase activity (GO:0016301); phosphotransferase activity, alcohol group as acceptor (GO:0016773); transferase activity (GO:0016740); carbohydrate kinase activity (GO:0019200); fructokinase activity (GO:0008865)	carbohydrate phosphorylation (GO:0046835); fructose metabolic process (GO:0006000); phosphorylation (GO:0016310)	cytosol (GO:0005829)
XP_021988534.1	pre-mRNA-processing protein 40A isoform X1 [Helianthus annuus]	XP_021988534	han:110885154
XP_021973631.1	chaperone protein ClpB3, chloroplastic-like [Helianthus annuus]	XP_021973631	han:110868700	ATP binding (GO:0005524); nucleotide binding (GO:0000166); ATP binding (GO:0005524); nucleotide binding (GO:0000166)	protein refolding (GO:0042026); protein metabolic process (GO:0019538); response to heat (GO:0009408); protein refolding (GO:0042026); protein metabolic process (GO:0019538); response to heat (GO:0009408)	cytoplasm (GO:0005737); cytoplasm (GO:0005737)	APG6
XP_022005246.1	phosphoenolpyruvate carboxykinase (ATP) [Helianthus annuus]	XP_022005246	han:110903765	ATP binding (GO:0005524); kinase activity (GO:0016301); phosphoenolpyruvate carboxykinase (ATP) activity (GO:0004612); purine nucleotide binding (GO:0017076); phosphoenolpyruvate carboxykinase activity (GO:0004611); phosphoenolpyruvate carboxykinase (ATP) activity (GO:0004612)	gluconeogenesis (GO:0006094); phosphorylation (GO:0016310); gluconeogenesis (GO:0006094)	cytosol (GO:0005829)	PCK2
XP_021988105.1	squalene synthase-like [Helianthus annuus]	XP_021988105	han:110884690	transferase activity, transferring alkyl or aryl (other than methyl) groups (GO:0016765); farnesyl-diphosphate farnesyltransferase activity (GO:0004310); squalene synthase activity (GO:0051996); transferase activity (GO:0016740); farnesyl-diphosphate farnesyltransferase activity (GO:0004310); squalene synthase activity (GO:0051996)	lipid biosynthetic process (GO:0008610); biosynthetic process (GO:0009058); ergosterol biosynthetic process (GO:0006696); farnesyl diphosphate metabolic process (GO:0045338)	integral component of membrane (GO:0016021); membrane (GO:0016020); endoplasmic reticulum membrane (GO:0005789)	FDFT
XP_022015396.1	glycine-rich RNA-binding protein 2, mitochondrial-like [Helianthus annuus]	XP_022015396	han:110915083	RNA binding (GO:0003723); nucleic acid binding (GO:0003676); RNA binding (GO:0003723)	regulation of RNA metabolic process (GO:0051252)	nucleus (GO:0005634); ribonucleoprotein complex (GO:1990904)
XP_021987815.1	protein translocase subunit SECA1, chloroplastic [Helianthus annuus]	XP_021987815	han:110884410	ATP binding (GO:0005524); nucleotide binding (GO:0000166); ATPase-coupled protein transmembrane transporter activity (GO:0015462); ATP binding (GO:0005524)	protein targeting (GO:0006605); protein import (GO:0017038); trichome morphogenesis (GO:0010090); response to absence of light (GO:0009646); chloroplast organization (GO:0009658); regulation of photosynthesis (GO:0010109); intracellular protein transport (GO:0006886); protein transport (GO:0015031); transmembrane transport (GO:0055085)	membrane (GO:0016020); chloroplast stroma (GO:0009570); chloroplast envelope (GO:0009941); chloroplast (GO:0009507)	SECA
XP_022016244.1	low-temperature-induced cysteine proteinase-like [Helianthus annuus]	XP_022016244	han:110915800	cysteine-type peptidase activity (GO:0008234); peptidase activity (GO:0008233); hydrolase activity (GO:0016787); cysteine-type endopeptidase activity (GO:0004197)	proteolysis (GO:0006508); proteolysis involved in cellular protein catabolic process (GO:0051603)	lysosome (GO:0005764); extracellular space (GO:0005615)
XP_021988857.1	uncharacterized protein LOC110885465 [Helianthus annuus]	XP_021988857	han:110885465
XP_022017956.1	protein TIC 62, chloroplastic isoform X1 [Helianthus annuus]	XP_022017956	han:110917821
XP_021972668.1	glutamate decarboxylase [Helianthus annuus]	XP_021972668	han:110867917	carboxy-lyase activity (GO:0016831); glutamate decarboxylase activity (GO:0004351); pyridoxal phosphate binding (GO:0030170); catalytic activity (GO:0003824); lyase activity (GO:0016829); glutamate decarboxylase activity (GO:0004351)	carboxylic acid metabolic process (GO:0019752); glutamate metabolic process (GO:0006536); glutamate catabolic process (GO:0006538)	cytosol (GO:0005829)	GAD
YP_588110.1	ATP synthase CF0 B subunit (chloroplast) [Helianthus annuus]	YP_588110	han:4055578	proton-transporting ATP synthase activity, rotational mechanism (GO:0046933); ATP binding (GO:0005524); nucleotide binding (GO:0000166); proton transmembrane transporter activity (GO:0015078); adenyl ribonucleotide binding (GO:0032559)	ATP synthesis coupled proton transport (GO:0015986); proton transmembrane transport (GO:1902600); ATP metabolic process (GO:0046034); ATP biosynthetic process (GO:0006754); ion transport (GO:0006811)	proton-transporting ATP synthase complex, coupling factor F(o) (GO:0045263); proton-transporting ATP synthase complex, catalytic core F(1) (GO:0045261); chloroplast (GO:0009507); plastid (GO:0009536); membrane (GO:0016020); integral component of membrane (GO:0016021); chloroplast thylakoid membrane (GO:0009535); thylakoid (GO:0009579)
XP_021972769.1	crooked neck-like protein 1 [Helianthus annuus]	XP_021972769	han:110867993	protein binding (GO:0005515); protein binding (GO:0005515)	RNA processing (GO:0006396); mRNA splicing, via spliceosome (GO:0000398); spliceosomal complex assembly (GO:0000245); RNA processing (GO:0006396); mRNA splicing, via spliceosome (GO:0000398); spliceosomal complex assembly (GO:0000245)	U2-type catalytic step 2 spliceosome (GO:0071007); post-mRNA release spliceosomal complex (GO:0071014); catalytic step 2 spliceosome (GO:0071013); Prp19 complex (GO:0000974); U2-type catalytic step 2 spliceosome (GO:0071007); post-mRNA release spliceosomal complex (GO:0071014); catalytic step 2 spliceosome (GO:0071013); Prp19 complex (GO:0000974)
XP_022033716.1	phospholipase D alpha 1-like [Helianthus annuus]	XP_022033716	han:110935648
XP_022034963.1	phosphoribosylaminoimidazole carboxylase, chloroplastic-like isoform X1 [Helianthus annuus]	XP_022034963	han:110936856
XP_022009005.1	sulfite reductase 1 [ferredoxin], chloroplastic-like [Helianthus annuus]	XP_022009005	han:110908380	heme binding (GO:0020037); 4 iron, 4 sulfur cluster binding (GO:0051539); sulfite reductase (ferredoxin) activity (GO:0050311); oxidoreductase activity (GO:0016491); sulfite reductase activity (GO:0016002); iron-sulfur cluster binding (GO:0051536); sulfite reductase (ferredoxin) activity (GO:0050311); heme binding (GO:0020037); 4 iron, 4 sulfur cluster binding (GO:0051539); sulfite reductase (fer…	oxidation-reduction process (GO:0055114); oxidation-reduction process (GO:0055114)	chloroplast stroma (GO:0009570); chloroplast stroma (GO:0009570)	SIR1
XP_022001315.1	importin-5-like [Helianthus annuus]	XP_022001315	han:110898778	protein binding (GO:0005515); nuclear localization sequence binding (GO:0008139); nuclear import signal receptor activity (GO:0061608)	protein import into nucleus (GO:0006606); protein import into nucleus (GO:0006606)	nucleus (GO:0005634); cytoplasm (GO:0005737)	IPO5
XP_021976942.1	pre-mRNA-splicing factor SYF1 [Helianthus annuus]	XP_021976942	han:110872449	protein binding (GO:0005515)	RNA processing (GO:0006396); generation of catalytic spliceosome for first transesterification step (GO:0000349); mRNA splicing, via spliceosome (GO:0000398)	U2-type catalytic step 2 spliceosome (GO:0071007); post-mRNA release spliceosomal complex (GO:0071014); catalytic step 2 spliceosome (GO:0071013); Prp19 complex (GO:0000974)
XP_022029893.1	cellulose synthase A catalytic subunit 1 [UDP-forming]-like [Helianthus annuus]	XP_022029893	han:110930813	metal ion binding (GO:0046872); cellulose synthase (UDP-forming) activity (GO:0016760); cellulose synthase activity (GO:0016759); transferase activity (GO:0016740); transferase activity, transferring glycosyl groups (GO:0016757); metal ion binding (GO:0046872); cellulose synthase (UDP-forming) activity (GO:0016760); cellulose synthase activity (GO:0016759); transferase activity (GO:0016740); tran…	cell wall organization (GO:0071555); plant-type primary cell wall biogenesis (GO:0009833); cellulose biosynthetic process (GO:0030244); cellulose biosynthetic process (GO:0030244); cell wall organization (GO:0071555); plant-type primary cell wall biogenesis (GO:0009833); cellulose biosynthetic process (GO:0030244); cellulose biosynthetic process (GO:0030244); cell wall organization (GO:0071555); …	plasma membrane (GO:0005886); integral component of membrane (GO:0016021); membrane (GO:0016020); plasma membrane (GO:0005886); Golgi apparatus (GO:0005794); trans-Golgi network (GO:0005802); plasma membrane (GO:0005886); integral component of membrane (GO:0016021); membrane (GO:0016020); plasma membrane (GO:0005886); Golgi apparatus (GO:0005794); trans-Golgi network (GO:0005802); plasma membrane…
XP_021969289.1	mitogen-activated protein kinase 4 [Helianthus annuus]	XP_021969289	han:110864512	ATP binding (GO:0005524); nucleotide binding (GO:0000166); MAP kinase activity (GO:0004707); protein kinase activity (GO:0004672); transferase activity (GO:0016740); kinase activity (GO:0016301); protein serine/threonine kinase activity (GO:0004674); MAP kinase activity (GO:0004707)	MAPK cascade (GO:0000165); protein phosphorylation (GO:0006468); phosphorylation (GO:0016310); regulation of gene expression (GO:0010468); intracellular signal transduction (GO:0035556)	intracellular (GO:0005622); nucleus (GO:0005634); cytoplasm (GO:0005737)	ATMPK4
XP_022013593.1	chalcone--flavonone isomerase [Helianthus annuus]	XP_022013593	han:110913037	intramolecular lyase activity (GO:0016872); isomerase activity (GO:0016853)			CFI2
YP_588147.1	cytochrome b6 (chloroplast) [Helianthus annuus]	YP_588147	han:4055689	heme binding (GO:0020037); iron ion binding (GO:0005506); electron transporter, transferring electrons within cytochrome b6/f complex of photosystem II activity (GO:0045158); oxidoreductase activity (GO:0016491); electron transfer activity (GO:0009055); metal ion binding (GO:0046872); heme binding (GO:0020037); iron ion binding (GO:0005506); electron transporter, transferring electrons within cyt…	photosynthesis (GO:0015979); respiratory electron transport chain (GO:0022904); oxidation-reduction process (GO:0055114); photosynthesis (GO:0015979); respiratory electron transport chain (GO:0022904); oxidation-reduction process (GO:0055114); photosynthesis (GO:0015979); respiratory electron transport chain (GO:0022904); oxidation-reduction process (GO:0055114); photosynthesis (GO:0015979); resp…	plastid (GO:0009536); integral component of membrane (GO:0016021); thylakoid membrane (GO:0042651); membrane (GO:0016020); chloroplast (GO:0009507); chloroplast thylakoid membrane (GO:0009535); thylakoid (GO:0009579); intrinsic component of membrane (GO:0031224); plastid (GO:0009536); integral component of membrane (GO:0016021); thylakoid membrane (GO:0042651); membrane (GO:0016020); chloroplast …	CYB6
XP_021990230.1	adenine nucleotide transporter BT1, chloroplastic/mitochondrial-like [Helianthus annuus]	XP_021990230	han:110886699	transmembrane transporter activity (GO:0022857)	transmembrane transport (GO:0055085)	integral component of membrane (GO:0016021); membrane (GO:0016020)
XP_022024363.1	syntaxin-71-like [Helianthus annuus]	XP_022024363	han:110924677
XP_022039008.1	psbP-like protein 1, chloroplastic [Helianthus annuus]	XP_022039008	han:110941650	calcium ion binding (GO:0005509)	photosynthesis (GO:0015979)	photosystem II oxygen evolving complex (GO:0009654); extrinsic component of membrane (GO:0019898); photosystem II (GO:0009523)	PPL1
XP_022035643.1	dynamin-2B-like [Helianthus annuus]	XP_022035643	han:110937519	nucleotide binding (GO:0000166); GTPase activity (GO:0003924); GTP binding (GO:0005525); microtubule binding (GO:0008017); GTPase activity (GO:0003924)	organelle fission (GO:0048285); mitochondrial fission (GO:0000266)	cytoplasm (GO:0005737); membrane (GO:0016020)	ADL6
XP_022018214.1	probable galacturonosyltransferase 4 isoform X1 [Helianthus annuus]	XP_022018214	han:110918169
XP_021981546.1	ADP-ribosylation factor-related protein 1 [Helianthus annuus]	XP_021981546	han:110877681	nucleotide binding (GO:0000166); GTP binding (GO:0005525)	Golgi to plasma membrane protein transport (GO:0043001); protein localization to organelle (GO:0033365); intracellular protein transport (GO:0006886)	intracellular (GO:0005622); Golgi apparatus (GO:0005794)	ATARLB1
XP_022036181.1	transcription elongation factor SPT6-like isoform X1 [Helianthus annuus]	XP_022036181	han:110938018
XP_022034894.1	importin subunit beta-1-like [Helianthus annuus]	XP_022034894	han:110936801	obsolete protein transporter activity (GO:0008565); Ran GTPase binding (GO:0008536); nuclear localization sequence binding (GO:0008139); nucleocytoplasmic carrier activity (GO:0140142); nuclear import signal receptor activity (GO:0061608)	intracellular protein transport (GO:0006886); nucleocytoplasmic transport (GO:0006913); protein import into nucleus (GO:0006606); protein import into nucleus (GO:0006606)	nucleus (GO:0005634); nucleus (GO:0005634); cytoplasm (GO:0005737)
XP_021989957.1	phospholipid:diacylglycerol acyltransferase 1 [Helianthus annuus]	XP_021989957	han:110886458	O-acyltransferase activity (GO:0008374); transferase activity (GO:0016740); transferase activity, transferring acyl groups (GO:0016746)	lipid metabolic process (GO:0006629)	integral component of membrane (GO:0016021); membrane (GO:0016020)	ATPDAT
XP_022029067.1	protein arginine N-methyltransferase 1.5 [Helianthus annuus]	XP_022029067	han:110930143	methyltransferase activity (GO:0008168); histone-arginine N-methyltransferase activity (GO:0008469); transferase activity (GO:0016740)	protein methylation (GO:0006479); peptidyl-arginine N-methylation (GO:0035246); histone arginine methylation (GO:0034969); methylation (GO:0032259); regulation of transcription, DNA-templated (GO:0006355)	nucleus (GO:0005634); cytosol (GO:0005829)	SKB1
XP_021992559.1	protein C2-DOMAIN ABA-RELATED 4-like [Helianthus annuus]	XP_021992559	han:110889352
XP_022010814.1	chaperonin CPN60-2, mitochondrial [Helianthus annuus]	XP_022010814	han:110910475	ATP binding (GO:0005524); unfolded protein binding (GO:0051082)	protein refolding (GO:0042026); protein folding (GO:0006457); 'de novo' protein folding (GO:0006458); protein import into mitochondrial intermembrane space (GO:0045041)	cytoplasm (GO:0005737); cytosol (GO:0005829)
XP_021993641.1	chaperone protein dnaJ A7A, chloroplastic-like [Helianthus annuus]	XP_021993641	no kegg id
XP_021997863.1	uncharacterized protein LOC110894914 [Helianthus annuus]	XP_021997863	no kegg id
XP_021987841.1	2,3-bisphosphoglycerate-independent phosphoglycerate mutase-like [Helianthus annuus]	XP_021987841	han:110884435	phosphoglycerate mutase activity (GO:0004619); manganese ion binding (GO:0030145); catalytic activity (GO:0003824); manganese ion binding (GO:0030145); metal ion binding (GO:0046872); 2,3-bisphosphoglycerate-independent phosphoglycerate mutase activity (GO:0046537)	glucose catabolic process (GO:0006007); cellular carbohydrate metabolic process (GO:0044262)	cytoplasm (GO:0005737)
XP_021997844.1	expansin-A9-like [Helianthus annuus]	XP_021997844	han:110894897		plant-type cell wall organization (GO:0009664); cell wall organization (GO:0071555)	membrane (GO:0016020); extracellular region (GO:0005576); cell wall (GO:0005618)	ATEXPA9
XP_022029530.1	regulator of nonsense transcripts 1 homolog [Helianthus annuus]	XP_022029530	han:110930521	DNA binding (GO:0003677); zinc ion binding (GO:0008270); ATP binding (GO:0005524); helicase activity (GO:0004386); hydrolase activity (GO:0016787); RNA binding (GO:0003723); RNA helicase activity (GO:0003724)	nuclear-transcribed mRNA catabolic process, nonsense-mediated decay (GO:0000184); nuclear-transcribed mRNA catabolic process, nonsense-mediated decay (GO:0000184)	cytoplasm (GO:0005737); cytoplasm (GO:0005737)	UPF1
XP_021984386.1	uncharacterized protein LOC110880123 [Helianthus annuus]	XP_021984386	han:110880123	transferase activity (GO:0016740)		integral component of membrane (GO:0016021); membrane (GO:0016020)
XP_021999759.1	glycine-rich cell wall structural protein 2-like [Helianthus annuus]	XP_021999759	han:110897313	nucleic acid binding (GO:0003676)
XP_021983751.1	floral homeotic protein DEFICIENS-like [Helianthus annuus]	XP_021983751	han:110879579	protein dimerization activity (GO:0046983); DNA-binding transcription factor activity (GO:0003700); RNA polymerase II regulatory region sequence-specific DNA binding (GO:0000977); DNA binding (GO:0003677); sequence-specific DNA binding (GO:0043565); transcription regulatory region DNA binding (GO:0044212); transcription regulatory region sequence-specific DNA binding (GO:0000976); RNA polymerase …	transcription, DNA-templated (GO:0006351); positive regulation of transcription by RNA polymerase II (GO:0045944); regulation of transcription, DNA-templated (GO:0006355); multicellular organism development (GO:0007275)	nucleus (GO:0005634); nucleus (GO:0005634)
XP_021983592.1	protein TIC 22, chloroplastic [Helianthus annuus]	XP_021983592	han:110879439		protein transport (GO:0015031)	chloroplast (GO:0009507)	TIC22
XP_022038478.1	pto-interacting protein 1 [Helianthus annuus]	XP_022038478	han:110941169	ATP binding (GO:0005524); nucleotide binding (GO:0000166); protein serine/threonine kinase activity (GO:0004674); protein kinase activity (GO:0004672); transmembrane receptor protein serine/threonine kinase activity (GO:0004675)	transmembrane receptor protein serine/threonine kinase signaling pathway (GO:0007178); protein phosphorylation (GO:0006468); protein phosphorylation (GO:0006468)	plasma membrane (GO:0005886)	PTI1
XP_022028038.1	putative 4-hydroxy-4-methyl-2-oxoglutarate aldolase 2 [Helianthus annuus]	XP_022028038	no kegg id
XP_022029101.1	probable phospholipid hydroperoxide glutathione peroxidase [Helianthus annuus]	XP_022029101	han:110930172	glutathione peroxidase activity (GO:0004602); oxidoreductase activity (GO:0016491); peroxidase activity (GO:0004601); peroxidase activity (GO:0004601)	oxidation-reduction process (GO:0055114); response to oxidative stress (GO:0006979); cellular oxidant detoxification (GO:0098869)		GPX1
XP_022038467.1	dihydrolipoyl dehydrogenase 2, chloroplastic isoform X1 [Helianthus annuus]	XP_022038467	han:110941156
XP_021983324.1	protease Do-like 8, chloroplastic isoform X1 [Helianthus annuus]	XP_021983324	han:110879214
XP_021969771.1	guanine nucleotide exchange factor SPIKE 1-like [Helianthus annuus]	XP_021969771	han:110864912	guanyl-nucleotide exchange factor activity (GO:0005085)	small GTPase mediated signal transduction (GO:0007264)	intracellular (GO:0005622)	SPK1
XP_021982004.1	dihydrolipoyl dehydrogenase, mitochondrial-like [Helianthus annuus]	XP_021982004	han:110878054	electron transfer activity (GO:0009055); flavin adenine dinucleotide binding (GO:0050660); nucleotide binding (GO:0000166); dihydrolipoyl dehydrogenase activity (GO:0004148); oxidoreductase activity, acting on a sulfur group of donors, NAD(P) as acceptor (GO:0016668); oxidoreductase activity (GO:0016491)	oxidation-reduction process (GO:0055114); cell redox homeostasis (GO:0045454); electron transport chain (GO:0022900)	cell (GO:0005623)
XP_021989796.1	polyadenylate-binding protein 8-like [Helianthus annuus]	XP_021989796	han:110886321
XP_021988647.1	putative clathrin assembly protein At2g25430 [Helianthus annuus]	XP_021988647	han:110885272	1-phosphatidylinositol binding (GO:0005545); clathrin binding (GO:0030276); phospholipid binding (GO:0005543); SNARE binding (GO:0000149); clathrin heavy chain binding (GO:0032050); phosphatidylinositol-4,5-bisphosphate binding (GO:0005546); 1-phosphatidylinositol binding (GO:0005545)	clathrin coat assembly (GO:0048268); vesicle budding from membrane (GO:0006900); endocytosis (GO:0006897); clathrin-dependent endocytosis (GO:0072583)	clathrin-coated vesicle (GO:0030136); plasma membrane (GO:0005886); clathrin-coated vesicle (GO:0030136); clathrin-coated pit (GO:0005905)
XP_022015913.1	peptidyl-prolyl cis-trans isomerase CYP26-2, chloroplastic [Helianthus annuus]	XP_022015913	han:110915504	peptidyl-prolyl cis-trans isomerase activity (GO:0003755); isomerase activity (GO:0016853)	protein peptidyl-prolyl isomerization (GO:0000413)	chloroplast (GO:0009507); chloroplast (GO:0009507)
XP_021978666.1	citrate synthase, mitochondrial [Helianthus annuus]	XP_021978666	han:110873975	transferase activity, transferring acyl groups, acyl groups converted into alkyl on transfer (GO:0046912); citrate (Si)-synthase activity (GO:0004108); transferase activity (GO:0016740); citrate (Si)-synthase activity (GO:0004108); transferase activity, transferring acyl groups, acyl groups converted into alkyl on transfer (GO:0046912); citrate (Si)-synthase activity (GO:0004108); transferase act…	tricarboxylic acid cycle (GO:0006099); citrate metabolic process (GO:0006101); tricarboxylic acid cycle (GO:0006099); carbohydrate metabolic process (GO:0005975); tricarboxylic acid cycle (GO:0006099); citrate metabolic process (GO:0006101); tricarboxylic acid cycle (GO:0006099); carbohydrate metabolic process (GO:0005975)	mitochondrial matrix (GO:0005759); mitochondrial matrix (GO:0005759)
XP_021972717.1	30S ribosomal protein S6 alpha, chloroplastic-like [Helianthus annuus]	XP_021972717	han:110867962	rRNA binding (GO:0019843); structural constituent of ribosome (GO:0003735); translation elongation factor activity (GO:0003746); small ribosomal subunit rRNA binding (GO:0070181); structural constituent of ribosome (GO:0003735)	translation (GO:0006412); translational elongation (GO:0006414)	ribosome (GO:0005840); cytosolic small ribosomal subunit (GO:0022627)
XP_022000643.1	uncharacterized protein LOC110898194 isoform X1 [Helianthus annuus]	XP_022000643	han:110898194
XP_022031412.1	AP-4 complex subunit epsilon-like, partial [Helianthus annuus]	XP_022031412	han:110932380		intracellular protein transport (GO:0006886); vesicle-mediated transport (GO:0016192); protein transport (GO:0015031)	AP-4 adaptor complex (GO:0030124); Golgi apparatus (GO:0005794); membrane coat (GO:0030117); membrane (GO:0016020)
XP_022002946.1	pre-mRNA cleavage factor Im 25 kDa subunit 2 isoform X1 [Helianthus annuus]	XP_022002946	han:110900374	mRNA binding (GO:0003729); AU-rich element binding (GO:0017091); RNA binding (GO:0003723); mRNA binding (GO:0003729); mRNA binding (GO:0003729); AU-rich element binding (GO:0017091); RNA binding (GO:0003723); mRNA binding (GO:0003729)	mRNA polyadenylation (GO:0006378); mRNA processing (GO:0006397); mRNA processing (GO:0006397); mRNA polyadenylation (GO:0006378); mRNA processing (GO:0006397); mRNA processing (GO:0006397)	mRNA cleavage factor complex (GO:0005849); nucleus (GO:0005634); mRNA cleavage factor complex (GO:0005849); mRNA cleavage factor complex (GO:0005849); nucleus (GO:0005634); mRNA cleavage factor complex (GO:0005849)
XP_022027856.1	leucine-rich repeat extensin-like protein 4 [Helianthus annuus]	XP_022027856	han:110929066
XP_021981627.1	phosphoglucan phosphatase DSP4, amyloplastic-like [Helianthus annuus]	XP_021981627	han:110877738	kinase activity (GO:0016301); protein tyrosine/serine/threonine phosphatase activity (GO:0008138); carbohydrate phosphatase activity (GO:0019203); starch binding (GO:2001070); phosphatase activity (GO:0016791); carbohydrate phosphatase activity (GO:0019203)	protein dephosphorylation (GO:0006470); circadian rhythm (GO:0007623); starch metabolic process (GO:0005982); dephosphorylation (GO:0016311); starch catabolic process (GO:0005983); phosphorylated carbohydrate dephosphorylation (GO:0046838); phosphorylation (GO:0016310)	chloroplast (GO:0009507)
XP_022017659.1	peroxidase 12-like [Helianthus annuus]	XP_022017659	han:110917399	heme binding (GO:0020037); metal ion binding (GO:0046872); peroxidase activity (GO:0004601); oxidoreductase activity (GO:0016491); peroxidase activity (GO:0004601)	hydrogen peroxide catabolic process (GO:0042744); oxidation-reduction process (GO:0055114); response to oxidative stress (GO:0006979); cellular oxidant detoxification (GO:0098869)	extracellular region (GO:0005576); plasmodesma (GO:0009506); plant-type cell wall (GO:0009505)
XP_021983316.1	probable manganese-transporting ATPase PDR2 [Helianthus annuus]	XP_021983316	han:110879206
XP_021998642.1	zeaxanthin epoxidase, chloroplastic-like [Helianthus annuus]	XP_021998642	han:110895635	FAD binding (GO:0071949); zeaxanthin epoxidase [overall] activity (GO:0009540); protein binding (GO:0005515); oxidoreductase activity (GO:0016491)	abscisic acid biosynthetic process (GO:0009688); oxidation-reduction process (GO:0055114)	chloroplast (GO:0009507); membrane (GO:0016020); plastid (GO:0009536)	ABA2
XP_021977429.1	nucleolin-like isoform X1 [Helianthus annuus]	XP_021977429	han:110872854
XP_022002467.1	serine/threonine-protein kinase TOUSLED-like [Helianthus annuus]	XP_022002467	han:110899880	ATP binding (GO:0005524); protein kinase activity (GO:0004672); protein serine/threonine kinase activity (GO:0004674)	protein phosphorylation (GO:0006468); regulation of chromatin assembly or disassembly (GO:0001672); chromosome segregation (GO:0007059); peptidyl-serine phosphorylation (GO:0018105); intracellular signal transduction (GO:0035556)	nucleus (GO:0005634)	TSL
XP_021992359.1	cytosolic Fe-S cluster assembly factor NBP35-like [Helianthus annuus]	XP_021992359	han:110889154	ATP binding (GO:0005524); 4 iron, 4 sulfur cluster binding (GO:0051539); metal ion binding (GO:0046872); nucleotide binding (GO:0000166); iron-sulfur cluster binding (GO:0051536); iron-sulfur cluster binding (GO:0051536)	iron-sulfur cluster assembly (GO:0016226); iron-sulfur cluster assembly (GO:0016226)	cytoplasm (GO:0005737); cytosol (GO:0005829)	NUBP1
XP_021977587.1	caffeic acid 3-O-methyltransferase [Helianthus annuus]	XP_021977587	han:110872997
XP_021993996.1	diphosphomevalonate decarboxylase MVD2, peroxisomal [Helianthus annuus]	XP_021993996	han:110890680	ATP binding (GO:0005524); kinase activity (GO:0016301); nucleotide binding (GO:0000166); carboxy-lyase activity (GO:0016831); diphosphomevalonate decarboxylase activity (GO:0004163); lyase activity (GO:0016829); diphosphomevalonate decarboxylase activity (GO:0004163)	sterol biosynthetic process (GO:0016126); isoprenoid biosynthetic process (GO:0008299); isopentenyl diphosphate biosynthetic process, mevalonate pathway (GO:0019287); phosphorylation (GO:0016310); lipid metabolic process (GO:0006629); isopentenyl diphosphate biosynthetic process, mevalonate pathway (GO:0019287); steroid biosynthetic process (GO:0006694); steroid metabolic process (GO:0008202)	cytosol (GO:0005829); cytosol (GO:0005829)
XP_021975831.1	myosin-6-like isoform X1 [Helianthus annuus]	XP_021975831	han:110871306
XP_022024821.1	probable pectate lyase 4 [Helianthus annuus]	XP_022024821	han:110925157	metal ion binding (GO:0046872); pectate lyase activity (GO:0030570); lyase activity (GO:0016829)	pectin catabolic process (GO:0045490)
XP_022001823.1	xyloglucan 6-xylosyltransferase 2-like [Helianthus annuus]	XP_022001823	han:110899245	transferase activity, transferring glycosyl groups (GO:0016757); xyloglucan 6-xylosyltransferase activity (GO:0033843); transferase activity (GO:0016740); transferase activity, transferring hexosyl groups (GO:0016758); UDP-xylosyltransferase activity (GO:0035252)	xyloglucan biosynthetic process (GO:0009969)	integral component of membrane (GO:0016021); trans-Golgi network (GO:0005802); endosome (GO:0005768)
XP_021997007.1	peroxisomal adenine nucleotide carrier 1-like [Helianthus annuus]	XP_021997007	han:110894130	ADP transmembrane transporter activity (GO:0015217); ATP transmembrane transporter activity (GO:0005347)	fatty acid beta-oxidation (GO:0006635); peroxisome organization (GO:0007031); ADP transport (GO:0015866); ATP transport (GO:0015867)	integral component of membrane (GO:0016021); membrane (GO:0016020); integral component of peroxisomal membrane (GO:0005779)	ANT1
XP_021972712.1	succinate-semialdehyde dehydrogenase, mitochondrial-like [Helianthus annuus]	XP_021972712	han:110867957	oxidoreductase activity, acting on the aldehyde or oxo group of donors, NAD or NADP as acceptor (GO:0016620); succinate-semialdehyde dehydrogenase [NAD(P)+] activity (GO:0009013); succinate-semialdehyde dehydrogenase (NAD+) activity (GO:0004777); oxidoreductase activity (GO:0016491); succinate-semialdehyde dehydrogenase (NAD+) activity (GO:0004777); succinate-semialdehyde dehydrogenase [NAD(P)+] …	gamma-aminobutyric acid catabolic process (GO:0009450); oxidation-reduction process (GO:0055114)	mitochondrion (GO:0005739)
XP_022038626.1	cysteine proteinase 15A-like [Helianthus annuus]	XP_022038626	han:110941314	cysteine-type peptidase activity (GO:0008234); peptidase activity (GO:0008233); hydrolase activity (GO:0016787); cysteine-type endopeptidase activity (GO:0004197)	proteolysis (GO:0006508); proteolysis involved in cellular protein catabolic process (GO:0051603)	integral component of membrane (GO:0016021); lysosome (GO:0005764); membrane (GO:0016020); extracellular space (GO:0005615)
XP_022002157.1	puromycin-sensitive aminopeptidase-like isoform X1 [Helianthus annuus]	XP_022002157	han:110899584
XP_022038030.1	uncharacterized oxidoreductase At1g06690, chloroplastic [Helianthus annuus]	XP_022038030	han:110940775	oxidoreductase activity (GO:0016491)	oxidation-reduction process (GO:0055114)	chloroplast thylakoid membrane (GO:0009535); plastoglobule (GO:0010287); chloroplast envelope (GO:0009941); chloroplast (GO:0009507)
XP_022009088.1	peptidyl-prolyl cis-trans isomerase FKBP16-3, chloroplastic isoform X1 [Helianthus annuus]	XP_022009088	han:110908449
XP_021970324.1	uracil phosphoribosyltransferase-like [Helianthus annuus]	XP_021970324	han:110865387	uracil phosphoribosyltransferase activity (GO:0004845); uracil phosphoribosyltransferase activity (GO:0004845); transferase activity (GO:0016740); transferase activity, transferring glycosyl groups (GO:0016757); kinase activity (GO:0016301)	nucleoside metabolic process (GO:0009116); uracil salvage (GO:0006223); phosphorylation (GO:0016310)	chloroplast (GO:0009507); cytosol (GO:0005829)	UPP
XP_022035869.1	brefeldin A-inhibited guanine nucleotide-exchange protein 2-like [Helianthus annuus]	XP_022035869	han:110937723	ARF guanyl-nucleotide exchange factor activity (GO:0005086)	regulation of ARF protein signal transduction (GO:0032012); Golgi to plasma membrane protein transport (GO:0043001)	cytosol (GO:0005829); trans-Golgi network (GO:0005802); cytosol (GO:0005829)
XP_021978201.1	NAD-dependent malic enzyme 62 kDa isoform, mitochondrial [Helianthus annuus]	XP_021978201	han:110873556	NAD binding (GO:0051287); metal ion binding (GO:0046872); malate dehydrogenase (decarboxylating) (NAD+) activity (GO:0004471); malic enzyme activity (GO:0004470); oxidoreductase activity (GO:0016491); malic enzyme activity (GO:0004470); malate dehydrogenase (decarboxylating) (NAD+) activity (GO:0004471); ATP binding (GO:0005524); zinc ion binding (GO:0008270); protein homodimerization activity (G…	oxidation-reduction process (GO:0055114); pyruvate metabolic process (GO:0006090); malate metabolic process (GO:0006108); malate metabolic process (GO:0006108)	mitochondrion (GO:0005739); mitochondrion (GO:0005739)
XP_022020484.1	protein EARLY-RESPONSIVE TO DEHYDRATION 7, chloroplastic-like [Helianthus annuus]	XP_022020484	han:110920618			plasma membrane (GO:0005886)	ERD7
XP_021997613.1	4-coumarate--CoA ligase-like 5 [Helianthus annuus]	XP_021997613	han:110894697	ligase activity (GO:0016874); catalytic activity (GO:0003824); ligase activity (GO:0016874); catalytic activity (GO:0003824); ligase activity (GO:0016874); catalytic activity (GO:0003824)		integral component of membrane (GO:0016021); membrane (GO:0016020); integral component of membrane (GO:0016021); membrane (GO:0016020); integral component of membrane (GO:0016021); membrane (GO:0016020)	OPCL1
XP_021993318.1	G-type lectin S-receptor-like serine/threonine-protein kinase At4g27290 [Helianthus annuus]	XP_021993318	han:110890062	ATP binding (GO:0005524); nucleotide binding (GO:0000166); protein serine/threonine kinase activity (GO:0004674); protein kinase activity (GO:0004672); transferase activity (GO:0016740); kinase activity (GO:0016301); protein serine/threonine kinase activity (GO:0004674)	recognition of pollen (GO:0048544); protein phosphorylation (GO:0006468); phosphorylation (GO:0016310); protein phosphorylation (GO:0006468)	integral component of membrane (GO:0016021); membrane (GO:0016020); plasma membrane (GO:0005886)
XP_022006143.1	ATPase ASNA1 homolog [Helianthus annuus]	XP_022006143	han:110904607
XP_022024658.1	glucose-6-phosphate 1-dehydrogenase, chloroplastic-like [Helianthus annuus]	XP_022024658	han:110924990	glucose-6-phosphate dehydrogenase activity (GO:0004345); NADP binding (GO:0050661); oxidoreductase activity, acting on CH-OH group of donors (GO:0016614); oxidoreductase activity (GO:0016491)	pentose-phosphate shunt (GO:0006098); glucose metabolic process (GO:0006006); oxidation-reduction process (GO:0055114); carbohydrate metabolic process (GO:0005975)		G6PDC
XP_021990397.1	dnaJ homolog subfamily C GRV2 isoform X1 [Helianthus annuus]	XP_021990397	no kegg id
YP_588172.1	photosystem I subunit VII (chloroplast) [Helianthus annuus]	YP_588172	han:4055626	electron transfer activity (GO:0009055); oxidoreductase activity (GO:0016491); 4 iron, 4 sulfur cluster binding (GO:0051539); metal ion binding (GO:0046872); iron-sulfur cluster binding (GO:0051536)	photosynthetic electron transport in photosystem I (GO:0009773); photosynthesis (GO:0015979); oxidation-reduction process (GO:0055114); photosynthesis (GO:0015979)	plastid (GO:0009536); chloroplast thylakoid membrane (GO:0009535); photosystem I (GO:0009522); thylakoid membrane (GO:0042651); chloroplast (GO:0009507); membrane (GO:0016020); thylakoid (GO:0009579); chloroplast thylakoid (GO:0009534)	PSAC

## Sheet: O-K8_Q8_intersection
Accession	Description	Accession_ncbi	KEGG_gene_id	GO_MF	GO_BP	GO_CC	Gene name
XP_022029227.1	luminal-binding protein 5-like [Helianthus annuus]	XP_022029227	han:110930260	ATP binding (GO:0005524); ATP binding (GO:0005524)	cellular response to hypoxia (GO:0071456); negative regulation of hypoxia-induced intrinsic apoptotic signaling pathway (GO:1903298); cellular response to hypoxia (GO:0071456); negative regulation of hypoxia-induced intrinsic apoptotic signaling pathway (GO:1903298)	endoplasmic reticulum chaperone complex (GO:0034663); endoplasmic reticulum (GO:0005783); endoplasmic reticulum chaperone complex (GO:0034663); endoplasmic reticulum (GO:0005783)
XP_022012488.1	adenosylhomocysteinase 1 [Helianthus annuus]	XP_022012488	han:110912123
XP_021973360.1	5-methyltetrahydropteroyltriglutamate--homocysteine methyltransferase [Helianthus annuus]	XP_021973360	han:110868496
XP_021970736.1	enolase 1-like [Helianthus annuus]	XP_021970736	han:110865716	magnesium ion binding (GO:0000287); phosphopyruvate hydratase activity (GO:0004634); lyase activity (GO:0016829)	glycolytic process (GO:0006096)	phosphopyruvate hydratase complex (GO:0000015)	ENO1
XP_022008973.1	fructose-bisphosphate aldolase 6, cytosolic-like [Helianthus annuus]	XP_022008973	han:110908353	catalytic activity (GO:0003824); fructose-bisphosphate aldolase activity (GO:0004332); fructose-bisphosphate aldolase activity (GO:0004332); lyase activity (GO:0016829)	glycolytic process (GO:0006096); fructose 1,6-bisphosphate metabolic process (GO:0030388); glycolytic process (GO:0006096)	cytosol (GO:0005829)
XP_021983238.1	oxygen-evolving enhancer protein 1, chloroplastic [Helianthus annuus]	XP_021983238	han:110879131	oxygen evolving activity (GO:0010242)	photosystem II stabilization (GO:0042549); photosystem II assembly (GO:0010207); photosynthesis (GO:0015979); oxidation-reduction process (GO:0055114)	photosystem II oxygen evolving complex (GO:0009654); chloroplast (GO:0009507); plastid (GO:0009536); membrane (GO:0016020); photosystem II (GO:0009523); chloroplast thylakoid membrane (GO:0009535); thylakoid (GO:0009579)	PSBO
XP_021994724.1	enolase [Helianthus annuus]	XP_021994724	han:110891344	magnesium ion binding (GO:0000287); phosphopyruvate hydratase activity (GO:0004634)	glycolytic process (GO:0006096)	phosphopyruvate hydratase complex (GO:0000015)	LOS2
XP_021993963.1	eukaryotic translation initiation factor 3 subunit B-like [Helianthus annuus]	XP_021993963	han:110890652	translation initiation factor activity (GO:0003743); translation initiation factor binding (GO:0031369); RNA binding (GO:0003723); nucleic acid binding (GO:0003676); protein binding (GO:0005515); translation initiation factor activity (GO:0003743)	translational initiation (GO:0006413); formation of cytoplasmic translation initiation complex (GO:0001732); translation (GO:0006412); cytoplasmic translational initiation (GO:0002183); translational initiation (GO:0006413)	eukaryotic translation initiation factor 3 complex (GO:0005852); eukaryotic 48S preinitiation complex (GO:0033290); eukaryotic 43S preinitiation complex (GO:0016282); cytoplasm (GO:0005737); eukaryotic translation initiation factor 3 complex (GO:0005852)	EIF3B
XP_021989494.1	polyphenol oxidase I, chloroplastic-like [Helianthus annuus]	XP_021989494	han:110886042	oxidoreductase activity (GO:0016491); metal ion binding (GO:0046872)	oxidation-reduction process (GO:0055114)
XP_021999098.1	ERBB-3 BINDING PROTEIN 1 [Helianthus annuus]	XP_021999098	han:110896005
XP_022016450.1	peroxisomal acyl-coenzyme A oxidase 1-like [Helianthus annuus]	XP_022016450	no kegg id	oxidoreductase activity, acting on the CH-CH group of donors (GO:0016627); FAD binding (GO:0071949); flavin adenine dinucleotide binding (GO:0050660); acyl-CoA oxidase activity (GO:0003997); acyl-CoA oxidase activity (GO:0003997); fatty acid binding (GO:0005504); flavin adenine dinucleotide binding (GO:0050660); oxidoreductase activity, acting on the CH-CH group of donors (GO:0016627); FAD bindin…	oxidation-reduction process (GO:0055114); fatty acid beta-oxidation (GO:0006635); fatty acid beta-oxidation using acyl-CoA oxidase (GO:0033540); lipid homeostasis (GO:0055088); fatty acid metabolic process (GO:0006631); long-chain fatty acid metabolic process (GO:0001676); oxidation-reduction process (GO:0055114); fatty acid beta-oxidation (GO:0006635); fatty acid beta-oxidation using acyl-CoA ox…	peroxisome (GO:0005777); peroxisome (GO:0005777); peroxisome (GO:0005777); peroxisome (GO:0005777)	ACX1
XP_021973013.1	60S ribosomal protein L5-like [Helianthus annuus]	XP_021973013	han:110868207	structural constituent of ribosome (GO:0003735); 5S rRNA binding (GO:0008097); RNA binding (GO:0003723); 5S rRNA binding (GO:0008097); structural constituent of ribosome (GO:0003735); 5S rRNA binding (GO:0008097); RNA binding (GO:0003723); 5S rRNA binding (GO:0008097)	translation (GO:0006412); ribosomal large subunit assembly (GO:0000027); translation (GO:0006412); ribosomal large subunit assembly (GO:0000027)	ribosome (GO:0005840); cytosolic large ribosomal subunit (GO:0022625); ribosome (GO:0005840); cytosolic large ribosomal subunit (GO:0022625)
XP_022020886.1	ATP-dependent zinc metalloprotease FTSH 2, chloroplastic [Helianthus annuus]	XP_022020886	han:110920947	ATP binding (GO:0005524); metalloendopeptidase activity (GO:0004222); peptidase activity (GO:0008233); ATP-dependent peptidase activity (GO:0004176); ATP binding (GO:0005524); metalloendopeptidase activity (GO:0004222); peptidase activity (GO:0008233); ATP-dependent peptidase activity (GO:0004176); ATP binding (GO:0005524); metalloendopeptidase activity (GO:0004222); peptidase activity (GO:000823…	proteolysis (GO:0006508); PSII associated light-harvesting complex II catabolic process (GO:0010304); proteolysis (GO:0006508); thylakoid membrane organization (GO:0010027); photoinhibition (GO:0010205); photosystem II repair (GO:0010206); proteolysis (GO:0006508); PSII associated light-harvesting complex II catabolic process (GO:0010304); proteolysis (GO:0006508); thylakoid membrane organization…	integral component of membrane (GO:0016021); membrane (GO:0016020); chloroplast thylakoid membrane (GO:0009535); chloroplast envelope (GO:0009941); integral component of membrane (GO:0016021); membrane (GO:0016020); chloroplast thylakoid membrane (GO:0009535); chloroplast envelope (GO:0009941); integral component of membrane (GO:0016021); membrane (GO:0016020); chloroplast thylakoid membrane (GO:…	VAR2
XP_022009721.1	fructose-bisphosphate aldolase 1, chloroplastic-like [Helianthus annuus]	XP_022009721	han:110909022	catalytic activity (GO:0003824); fructose-bisphosphate aldolase activity (GO:0004332); fructose-bisphosphate aldolase activity (GO:0004332); lyase activity (GO:0016829)	glycolytic process (GO:0006096); fructose 1,6-bisphosphate metabolic process (GO:0030388); glycolytic process (GO:0006096)	cytosol (GO:0005829)
XP_022002552.1	probable methyltransferase PMT3 [Helianthus annuus]	XP_022002552	han:110899965	methyltransferase activity (GO:0008168); transferase activity (GO:0016740); methyltransferase activity (GO:0008168); transferase activity (GO:0016740)	methylation (GO:0032259); methylation (GO:0032259)	integral component of membrane (GO:0016021); membrane (GO:0016020); cytoplasm (GO:0005737); Golgi apparatus (GO:0005794); trans-Golgi network (GO:0005802); endosome (GO:0005768); integral component of membrane (GO:0016021); membrane (GO:0016020); cytoplasm (GO:0005737); Golgi apparatus (GO:0005794); trans-Golgi network (GO:0005802); endosome (GO:0005768)
XP_022014351.1	structural maintenance of chromosomes protein 1 [Helianthus annuus]	XP_022014351	han:110913840	ATP binding (GO:0005524); protein heterodimerization activity (GO:0046982); chromatin binding (GO:0003682); protein binding (GO:0005515)	mitotic sister chromatid cohesion (GO:0007064); chromosome organization (GO:0051276)	chloroplast (GO:0009507); nucleus (GO:0005634); cohesin complex (GO:0008278); chromosome (GO:0005694)	TTN8
XP_022025898.1	peptidyl-prolyl cis-trans isomerase CYP38, chloroplastic [Helianthus annuus]	XP_022025898	han:110926440	peptidyl-prolyl cis-trans isomerase activity (GO:0003755); isomerase activity (GO:0016853)	defense response to bacterium (GO:0042742); protein peptidyl-prolyl isomerization (GO:0000413)	chloroplast thylakoid membrane (GO:0009535); chloroplast stroma (GO:0009570); thylakoid lumen (GO:0031977)	TLP40
XP_022022065.1	glycine dehydrogenase (decarboxylating) A, mitochondrial [Helianthus annuus]	XP_022022065	han:110922047	glycine dehydrogenase (decarboxylating) activity (GO:0004375); catalytic activity (GO:0003824); glycine binding (GO:0016594); oxidoreductase activity (GO:0016491); pyridoxal phosphate binding (GO:0030170); glycine dehydrogenase (decarboxylating) activity (GO:0004375)	glycine catabolic process (GO:0006546); oxidation-reduction process (GO:0055114); glycine metabolic process (GO:0006544); glycine decarboxylation via glycine cleavage system (GO:0019464)	mitochondrion (GO:0005739); mitochondrion (GO:0005739); glycine cleavage complex (GO:0005960); chloroplast envelope (GO:0009941); apoplast (GO:0048046)
XP_022016104.1	glutamine synthetase nodule isozyme-like [Helianthus annuus]	XP_022016104	han:110915682	ATP binding (GO:0005524); nucleotide binding (GO:0000166); glutamate-ammonia ligase activity (GO:0004356); catalytic activity (GO:0003824); ligase activity (GO:0016874)	glutamine biosynthetic process (GO:0006542); nitrogen compound metabolic process (GO:0006807)
XP_022015122.1	clathrin heavy chain 1-like [Helianthus annuus]	XP_022015122	han:110914646	structural molecule activity (GO:0005198); protein binding (GO:0005515); clathrin light chain binding (GO:0032051)	intracellular protein transport (GO:0006886); vesicle-mediated transport (GO:0016192); receptor-mediated endocytosis (GO:0006898)	clathrin coat of trans-Golgi network vesicle (GO:0030130); clathrin coat of coated pit (GO:0030132); chloroplast (GO:0009507); plasma membrane (GO:0005886); cytosol (GO:0005829); plasmodesma (GO:0009506); Golgi apparatus (GO:0005794); clathrin complex (GO:0071439)
XP_021970772.1	ERBB-3 BINDING PROTEIN 1 [Helianthus annuus]	XP_021970772	han:110865768	nucleic acid binding (GO:0003676); nucleic acid binding (GO:0003676)		cytoplasm (GO:0005737); nucleolus (GO:0005730); cytoplasm (GO:0005737); nucleolus (GO:0005730)	EBP1
XP_021982246.1	NADPH--cytochrome P450 reductase-like [Helianthus annuus]	XP_021982246	han:110878276	flavin adenine dinucleotide binding (GO:0050660); NADPH-hemoprotein reductase activity (GO:0003958); NADP binding (GO:0050661); FMN binding (GO:0010181); oxidoreductase activity (GO:0016491); oxidoreductase activity (GO:0016491); oxidoreductase activity, acting on paired donors, with incorporation or reduction of molecular oxygen, NAD(P)H as one donor, and incorporation of one atom of oxygen (GO:…	oxidation-reduction process (GO:0055114)	integral component of membrane (GO:0016021); endoplasmic reticulum membrane (GO:0005789); membrane (GO:0016020); cytoplasm (GO:0005737); cytosol (GO:0005829); endoplasmic reticulum (GO:0005783)	NCPR
XP_021996564.1	peroxisomal fatty acid beta-oxidation multifunctional protein AIM1-like [Helianthus annuus]	XP_021996564	han:110893751	isomerase activity (GO:0016853); oxidoreductase activity (GO:0016491); catalytic activity (GO:0003824); 3-hydroxyacyl-CoA dehydrogenase activity (GO:0003857); 3-hydroxyacyl-CoA dehydrogenase activity (GO:0003857)	oxidation-reduction process (GO:0055114); fatty acid beta-oxidation (GO:0006635); fatty acid beta-oxidation (GO:0006635); fatty acid metabolic process (GO:0006631)	peroxisome (GO:0005777); peroxisome (GO:0005777)	AIM1
XP_021992455.1	14-3-3-like protein [Helianthus annuus]	XP_021992455	han:110889255	protein domain specific binding (GO:0019904)
XP_021972828.1	glutamine synthetase-like [Helianthus annuus]	XP_021972828	han:110868051
XP_021987557.1	villin-3-like [Helianthus annuus]	XP_021987557	han:110884179	actin binding (GO:0003779); actin filament binding (GO:0051015)	cytoskeleton organization (GO:0007010); actin filament bundle assembly (GO:0051017)		VLN3
XP_021990484.1	peroxisomal fatty acid beta-oxidation multifunctional protein AIM1-like [Helianthus annuus]	XP_021990484	han:110886914	dodecenoyl-CoA delta-isomerase activity (GO:0004165); 3-hydroxybutyryl-CoA epimerase activity (GO:0008692); oxidoreductase activity (GO:0016491); catalytic activity (GO:0003824); 3-hydroxyacyl-CoA dehydrogenase activity (GO:0003857); 3-hydroxyacyl-CoA dehydrogenase activity (GO:0003857); isomerase activity (GO:0016853)	oxidation-reduction process (GO:0055114); fatty acid beta-oxidation (GO:0006635); fatty acid beta-oxidation (GO:0006635); fatty acid metabolic process (GO:0006631)	peroxisome (GO:0005777); peroxisome (GO:0005777)	MFPA
XP_022029215.1	long chain acyl-CoA synthetase 4 [Helianthus annuus]	XP_022029215	han:110930246	ligase activity (GO:0016874); catalytic activity (GO:0003824)			LACS4
XP_022019187.1	probable beta-D-xylosidase 7 [Helianthus annuus]	XP_022019187	han:110919216
XP_022006439.1	ferritin-2, chloroplastic-like [Helianthus annuus]	XP_022006439	han:110904870	ferric iron binding (GO:0008199); ferroxidase activity (GO:0004322); oxidoreductase activity (GO:0016491); metal ion binding (GO:0046872); ferroxidase activity (GO:0004322); ferrous iron binding (GO:0008198); ferric iron binding (GO:0008199); iron ion binding (GO:0005506)	cellular iron ion homeostasis (GO:0006879); intracellular sequestering of iron ion (GO:0006880); iron ion transport (GO:0006826); oxidation-reduction process (GO:0055114)	cell (GO:0005623); cytoplasm (GO:0005737)	FRI2
XP_022038603.1	thylakoid lumenal 29 kDa protein, chloroplastic [Helianthus annuus]	XP_022038603	han:110941291	heme binding (GO:0020037); peroxidase activity (GO:0004601); peroxidase activity (GO:0004601)	oxidation-reduction process (GO:0055114); response to oxidative stress (GO:0006979); cellular oxidant detoxification (GO:0098869); response to reactive oxygen species (GO:0000302); cellular response to oxidative stress (GO:0034599); hydrogen peroxide catabolic process (GO:0042744)	chloroplast (GO:0009507); chloroplast thylakoid membrane (GO:0009535)	TL29
XP_021996694.1	NADH-cytochrome b5 reductase-like protein [Helianthus annuus]	XP_021996694	han:110893857	copper ion binding (GO:0005507); cytochrome-b5 reductase activity, acting on NAD(P)H (GO:0004128); oxidoreductase activity (GO:0016491); oxidoreductase activity (GO:0016491); cytochrome-b5 reductase activity, acting on NAD(P)H (GO:0004128)	response to salt stress (GO:0009651); oxidation-reduction process (GO:0055114)	mitochondrion (GO:0005739); Golgi apparatus (GO:0005794); plant-type cell wall (GO:0009505)
XP_022026486.1	annexin D5-like isoform X1 [Helianthus annuus]	XP_022026486	han:110927174	calcium ion binding (GO:0005509); calcium-dependent phospholipid binding (GO:0005544); calcium ion binding (GO:0005509); calcium ion binding (GO:0005509); calcium-dependent phospholipid binding (GO:0005544); calcium ion binding (GO:0005509)		cytoplasm (GO:0005737); cytoplasm (GO:0005737)	ANNAT5
XP_021984163.1	2-Cys peroxiredoxin BAS1, chloroplastic-like [Helianthus annuus]	XP_021984163	han:110879924	antioxidant activity (GO:0016209); peroxiredoxin activity (GO:0051920); oxidoreductase activity (GO:0016491); thioredoxin peroxidase activity (GO:0008379); peroxidase activity (GO:0004601); antioxidant activity (GO:0016209); peroxiredoxin activity (GO:0051920); oxidoreductase activity (GO:0016491); thioredoxin peroxidase activity (GO:0008379); peroxidase activity (GO:0004601)	oxidation-reduction process (GO:0055114); cell redox homeostasis (GO:0045454); cellular oxidant detoxification (GO:0098869); cell redox homeostasis (GO:0045454); response to oxidative stress (GO:0006979); oxidation-reduction process (GO:0055114); cell redox homeostasis (GO:0045454); cellular oxidant detoxification (GO:0098869); cell redox homeostasis (GO:0045454); response to oxidative stress (GO…	cell (GO:0005623); cell (GO:0005623)
XP_021983758.1	cysteine synthase-like [Helianthus annuus]	XP_021983758	han:110879587
XP_021981351.1	NADPH--cytochrome P450 reductase-like [Helianthus annuus]	XP_021981351	han:110877508	flavin adenine dinucleotide binding (GO:0050660); NADPH-hemoprotein reductase activity (GO:0003958); NADP binding (GO:0050661); FMN binding (GO:0010181); oxidoreductase activity (GO:0016491); oxidoreductase activity (GO:0016491); oxidoreductase activity, acting on paired donors, with incorporation or reduction of molecular oxygen, NAD(P)H as one donor, and incorporation of one atom of oxygen (GO:…	oxidation-reduction process (GO:0055114)	integral component of membrane (GO:0016021); endoplasmic reticulum membrane (GO:0005789); membrane (GO:0016020); cytoplasm (GO:0005737); cytosol (GO:0005829); endoplasmic reticulum (GO:0005783)	NCPR
XP_022023014.1	acyl-coenzyme A oxidase 3, peroxisomal-like [Helianthus annuus]	XP_022023014	han:110923146	oxidoreductase activity, acting on the CH-CH group of donors (GO:0016627); FAD binding (GO:0071949); acyl-CoA oxidase activity (GO:0003997); acyl-CoA oxidase activity (GO:0003997); fatty acid binding (GO:0005504); flavin adenine dinucleotide binding (GO:0050660)	oxidation-reduction process (GO:0055114); fatty acid beta-oxidation (GO:0006635); fatty acid beta-oxidation using acyl-CoA oxidase (GO:0033540); lipid homeostasis (GO:0055088); fatty acid metabolic process (GO:0006631)	peroxisome (GO:0005777); peroxisome (GO:0005777)	ACX3
XP_021990240.1	2-oxoglutarate dehydrogenase, mitochondrial-like [Helianthus annuus]	XP_021990240	han:110886710	oxidoreductase activity, acting on the aldehyde or oxo group of donors, disulfide as acceptor (GO:0016624); oxoglutarate dehydrogenase (succinyl-transferring) activity (GO:0004591); thiamine pyrophosphate binding (GO:0030976); oxoglutarate dehydrogenase (succinyl-transferring) activity (GO:0004591)	tricarboxylic acid cycle (GO:0006099); oxidation-reduction process (GO:0055114); tricarboxylic acid cycle (GO:0006099)	mitochondrion (GO:0005739); oxoglutarate dehydrogenase complex (GO:0045252)
XP_021996803.1	leucine aminopeptidase 2, chloroplastic-like [Helianthus annuus]	XP_021996803	han:110893953
XP_022001429.1	DNA damage-repair/toleration protein DRT100-like [Helianthus annuus]	XP_022001429	han:110898880
XP_022028960.1	probable methyltransferase PMT21 [Helianthus annuus]	XP_022028960	han:110930050	methyltransferase activity (GO:0008168); transferase activity (GO:0016740)	methylation (GO:0032259)	integral component of membrane (GO:0016021); membrane (GO:0016020); cytoplasm (GO:0005737); Golgi apparatus (GO:0005794); trans-Golgi network (GO:0005802); endosome (GO:0005768)	ERD3
XP_021987506.1	asparagine--tRNA ligase, cytoplasmic 1-like [Helianthus annuus]	XP_021987506	han:110884133	ATP binding (GO:0005524); nucleic acid binding (GO:0003676); aminoacyl-tRNA ligase activity (GO:0004812); asparagine-tRNA ligase activity (GO:0004816); nucleotide binding (GO:0000166)	tRNA aminoacylation for protein translation (GO:0006418); asparaginyl-tRNA aminoacylation (GO:0006421)	cytoplasm (GO:0005737)	SYNC3
XP_021987816.1	protoporphyrinogen oxidase 1, chloroplastic [Helianthus annuus]	XP_021987816	han:110884411	oxygen-dependent protoporphyrinogen oxidase activity (GO:0004729); oxidoreductase activity (GO:0016491); oxidoreductase activity (GO:0016491); oxygen-dependent protoporphyrinogen oxidase activity (GO:0004729)	porphyrin-containing compound biosynthetic process (GO:0006779); protoporphyrinogen IX biosynthetic process (GO:0006782); oxidation-reduction process (GO:0055114); heme biosynthetic process (GO:0006783)	chloroplast thylakoid (GO:0009534); chloroplast envelope (GO:0009941); chloroplast thylakoid (GO:0009534); chloroplast (GO:0009507)	PPOX
XP_022029561.1	guanosine nucleotide diphosphate dissociation inhibitor 1 [Helianthus annuus]	XP_022029561	han:110930558	Rab GDP-dissociation inhibitor activity (GO:0005093); GDP-dissociation inhibitor activity (GO:0005092); Rab GTPase binding (GO:0017137); Rab GDP-dissociation inhibitor activity (GO:0005093)	protein transport (GO:0015031); small GTPase mediated signal transduction (GO:0007264); vesicle-mediated transport (GO:0016192); regulation of catalytic activity (GO:0050790)	intracellular (GO:0005622); cytoplasm (GO:0005737)	ATGDI1
XP_021988888.1	ras-related protein RABD1-like [Helianthus annuus]	XP_021988888	han:110885487	GTPase activity (GO:0003924); GTP binding (GO:0005525); GTPase activity (GO:0003924)	Rab protein signal transduction (GO:0032482); intracellular protein transport (GO:0006886)	endomembrane system (GO:0012505)	ATFP8
XP_022025470.1	probable xyloglucan endotransglucosylase/hydrolase protein B [Helianthus annuus]	XP_022025470	han:110925995	xyloglucan:xyloglucosyl transferase activity (GO:0016762); hydrolase activity, hydrolyzing O-glycosyl compounds (GO:0004553); transferase activity (GO:0016740); hydrolase activity (GO:0016787); hydrolase activity, acting on glycosyl bonds (GO:0016798)	cell wall biogenesis (GO:0042546); xyloglucan metabolic process (GO:0010411); cell wall organization (GO:0071555); cellular glucan metabolic process (GO:0006073); carbohydrate metabolic process (GO:0005975); metabolic process (GO:0008152)	extracellular region (GO:0005576); cell wall (GO:0005618); apoplast (GO:0048046)	EXGT-A4
XP_022029032.1	phosphoribulokinase, chloroplastic-like [Helianthus annuus]	XP_022029032	han:110930115	ATP binding (GO:0005524); hydrolase activity (GO:0016787); phosphoribulokinase activity (GO:0008974); kinase activity (GO:0016301); kinase activity (GO:0016301)	carbohydrate metabolic process (GO:0005975); phosphorylation (GO:0016310)	chloroplast (GO:0009507)
XP_022016854.1	pyruvate kinase isozyme A, chloroplastic-like [Helianthus annuus]	XP_022016854	han:110916418	magnesium ion binding (GO:0000287); kinase activity (GO:0016301); pyruvate kinase activity (GO:0004743); potassium ion binding (GO:0030955); catalytic activity (GO:0003824); transferase activity (GO:0016740); pyruvate kinase activity (GO:0004743)	glycolytic process (GO:0006096); phosphorylation (GO:0016310); glycolytic process (GO:0006096)	chloroplast stroma (GO:0009570); cytoplasm (GO:0005737)	KPYA
XP_022015301.1	heat shock protein 90-5, chloroplastic-like [Helianthus annuus]	XP_022015301	han:110914993	ATP binding (GO:0005524); unfolded protein binding (GO:0051082); unfolded protein binding (GO:0051082)	protein folding (GO:0006457); protein folding (GO:0006457)	chloroplast stroma (GO:0009570)
XP_021992579.1	serine hydroxymethyltransferase 1, mitochondrial isoform X1 [Helianthus annuus]	XP_021992579	han:110889370	methyltransferase activity (GO:0008168); glycine hydroxymethyltransferase activity (GO:0004372); pyridoxal phosphate binding (GO:0030170); poly(U) RNA binding (GO:0008266); catalytic activity (GO:0003824); serine binding (GO:0070905); transferase activity (GO:0016740); zinc ion binding (GO:0008270); pyridoxal phosphate binding (GO:0030170); glycine hydroxymethyltransferase activity (GO:0004372); …	glycine biosynthetic process from serine (GO:0019264); circadian rhythm (GO:0007623); response to cold (GO:0009409); glycine metabolic process (GO:0006544); response to cadmium ion (GO:0046686); photorespiration (GO:0009853); L-serine catabolic process (GO:0006565); folic acid metabolic process (GO:0046655); cellular response to tetrahydrofolate (GO:1904482); tetrahydrofolate interconversion (GO:…	plasma membrane (GO:0005886); mitochondrion (GO:0005739); nucleus (GO:0005634); chloroplast stroma (GO:0009570); chloroplast thylakoid (GO:0009534); stromule (GO:0010319); cytosolic ribosome (GO:0022626); apoplast (GO:0048046); cytosol (GO:0005829); plasma membrane (GO:0005886); mitochondrion (GO:0005739); nucleus (GO:0005634); chloroplast stroma (GO:0009570); chloroplast thylakoid (GO:0009534); …
XP_021999354.1	subtilisin-like protease SBT1.6 [Helianthus annuus]	XP_021999354	han:110896199	serine-type endopeptidase activity (GO:0004252); peptidase activity (GO:0008233); serine-type peptidase activity (GO:0008236); hydrolase activity (GO:0016787)	proteolysis (GO:0006508)		SLP2
XP_022037432.1	xylose isomerase [Helianthus annuus]	XP_022037432	han:110940183
XP_022015851.1	ferredoxin--NADP reductase, leaf-type isozyme, chloroplastic-like [Helianthus annuus]	XP_022015851	han:110915457	ferredoxin-NADP+ reductase activity (GO:0004324); oxidoreductase activity (GO:0016491)	oxidation-reduction process (GO:0055114)	chloroplast (GO:0009507)	FENR1
XP_022000901.1	V-type proton ATPase subunit H [Helianthus annuus]	XP_022000901	han:110898424	heme binding (GO:0020037); proton-transporting ATPase activity, rotational mechanism (GO:0046961)	proton transmembrane transport (GO:1902600); ion transport (GO:0006811)	plasma membrane (GO:0005886); chloroplast (GO:0009507); vacuolar proton-transporting V-type ATPase, V1 domain (GO:0000221); Golgi apparatus (GO:0005794); plant-type vacuole (GO:0000325); vacuole (GO:0005773); vacuolar membrane (GO:0005774)
XP_021994893.1	probable enoyl-CoA hydratase 1, peroxisomal [Helianthus annuus]	XP_021994893	han:110891501	isomerase activity (GO:0016853); catalytic activity (GO:0003824)		peroxisome (GO:0005777)	ECHIA
XP_022029657.1	probable methyltransferase PMT26 [Helianthus annuus]	XP_022029657	han:110930620	methyltransferase activity (GO:0008168); transferase activity (GO:0016740)	methylation (GO:0032259)	integral component of membrane (GO:0016021); membrane (GO:0016020); cytoplasm (GO:0005737); trans-Golgi network (GO:0005802); endosome (GO:0005768)
XP_021972667.1	isocitrate dehydrogenase [NADP]-like [Helianthus annuus]	XP_021972667	han:110867916	NAD binding (GO:0051287); magnesium ion binding (GO:0000287); isocitrate dehydrogenase (NADP+) activity (GO:0004450); oxidoreductase activity, acting on the CH-OH group of donors, NAD or NADP as acceptor (GO:0016616); oxidoreductase activity (GO:0016491); metal ion binding (GO:0046872); isocitrate dehydrogenase (NADP+) activity (GO:0004450); NAD binding (GO:0051287); magnesium ion binding (GO:000…	tricarboxylic acid cycle (GO:0006099); isocitrate metabolic process (GO:0006102); oxidation-reduction process (GO:0055114); isocitrate metabolic process (GO:0006102); NADP metabolic process (GO:0006739); tricarboxylic acid cycle (GO:0006099); isocitrate metabolic process (GO:0006102); oxidation-reduction process (GO:0055114); isocitrate metabolic process (GO:0006102); NADP metabolic process (GO:0…	mitochondrion (GO:0005739); mitochondrion (GO:0005739)	IDHC
XP_022029606.1	monocopper oxidase-like protein SKU5 [Helianthus annuus]	XP_022029606	han:110930583	oxidoreductase activity (GO:0016491); copper ion binding (GO:0005507); ferroxidase activity (GO:0004322); oxidoreductase activity (GO:0016491); copper ion binding (GO:0005507); ferroxidase activity (GO:0004322); oxidoreductase activity (GO:0016491); copper ion binding (GO:0005507); ferroxidase activity (GO:0004322); oxidoreductase activity (GO:0016491); copper ion binding (GO:0005507); ferroxidas…	oxidation-reduction process (GO:0055114); iron ion transport (GO:0006826); iron ion homeostasis (GO:0055072); oxidation-reduction process (GO:0055114); iron ion transport (GO:0006826); iron ion homeostasis (GO:0055072); oxidation-reduction process (GO:0055114); iron ion transport (GO:0006826); iron ion homeostasis (GO:0055072); oxidation-reduction process (GO:0055114); iron ion transport (GO:0006…	integral component of membrane (GO:0016021); membrane (GO:0016020); plasma membrane (GO:0005886); anchored component of plasma membrane (GO:0046658); integral component of membrane (GO:0016021); membrane (GO:0016020); plasma membrane (GO:0005886); anchored component of plasma membrane (GO:0046658); integral component of membrane (GO:0016021); membrane (GO:0016020); plasma membrane (GO:0005886); a…
XP_021997256.1	probable methyltransferase PMT2 [Helianthus annuus]	XP_021997256	han:110894351	methyltransferase activity (GO:0008168); transferase activity (GO:0016740)	methylation (GO:0032259)	integral component of membrane (GO:0016021); trans-Golgi network (GO:0005802); endosome (GO:0005768); membrane (GO:0016020); cytoplasm (GO:0005737); Golgi apparatus (GO:0005794); trans-Golgi network (GO:0005802); endosome (GO:0005768); Golgi apparatus (GO:0005794)
XP_022009971.1	mannitol dehydrogenase-like [Helianthus annuus]	XP_022009971	han:110909241
XP_021989846.1	uncharacterized protein LOC110886367 [Helianthus annuus]	XP_021989846	han:110886367	protein binding (GO:0005515)		chloroplast thylakoid membrane (GO:0009535)
XP_021981630.1	psbP domain-containing protein 1, chloroplastic isoform X1 [Helianthus annuus]	XP_021981630	han:110877741	calcium ion binding (GO:0005509); calcium ion binding (GO:0005509)	photosynthesis (GO:0015979); photosynthesis (GO:0015979)	photosystem II oxygen evolving complex (GO:0009654); extrinsic component of membrane (GO:0019898); photosystem II (GO:0009523); photosystem II oxygen evolving complex (GO:0009654); extrinsic component of membrane (GO:0019898); photosystem II (GO:0009523)
XP_021970314.1	4-alpha-glucanotransferase DPE2 [Helianthus annuus]	XP_021970314	han:110865379	carbohydrate binding (GO:0030246); 4-alpha-glucanotransferase activity (GO:0004134); starch binding (GO:2001070)	glycogen metabolic process (GO:0005977); carbohydrate metabolic process (GO:0005975)		DPE2
XP_022018767.1	malonate--CoA ligase isoform X1 [Helianthus annuus]	XP_022018767	han:110918791
XP_021981783.1	UDP-glucose:glycoprotein glucosyltransferase isoform X1 [Helianthus annuus]	XP_021981783	han:110877869	UDP-glucose:glycoprotein glucosyltransferase activity (GO:0003980); transferase activity (GO:0016740); unfolded protein binding (GO:0051082); UDP-glucose:glycoprotein glucosyltransferase activity (GO:0003980); UDP-glucose:glycoprotein glucosyltransferase activity (GO:0003980); transferase activity (GO:0016740); unfolded protein binding (GO:0051082); UDP-glucose:glycoprotein glucosyltransferase ac…	protein glycosylation (GO:0006486); UDP-glucosylation (GO:0097359); ER-associated misfolded protein catabolic process (GO:0071712); protein N-linked glycosylation via asparagine (GO:0018279); protein glycosylation (GO:0006486); UDP-glucosylation (GO:0097359); ER-associated misfolded protein catabolic process (GO:0071712); protein N-linked glycosylation via asparagine (GO:0018279)	endoplasmic reticulum (GO:0005783); endoplasmic reticulum (GO:0005783)	EBS1
XP_022001044.1	hydroxyproline O-arabinosyltransferase 1 [Helianthus annuus]	XP_022001044	han:110898558			integral component of membrane (GO:0016021); membrane (GO:0016020)
XP_021970199.1	beta-fructofuranosidase, insoluble isoenzyme 1-like [Helianthus annuus]	XP_021970199	han:110865270	hydrolase activity, hydrolyzing O-glycosyl compounds (GO:0004553); hydrolase activity (GO:0016787); hydrolase activity, acting on glycosyl bonds (GO:0016798)	carbohydrate metabolic process (GO:0005975); metabolic process (GO:0008152)		INV1
XP_022018559.1	probable quinone oxidoreductase [Helianthus annuus]	XP_022018559	han:110918567	zinc ion binding (GO:0008270); oxidoreductase activity (GO:0016491)	oxidation-reduction process (GO:0055114); response to oxidative stress (GO:0006979)	mitochondrion (GO:0005739); peroxisome (GO:0005777)
XP_021981637.1	aspartyl protease family protein At5g10770-like isoform X1 [Helianthus annuus]	XP_021981637	han:110877749	aspartic-type endopeptidase activity (GO:0004190); peptidase activity (GO:0008233); hydrolase activity (GO:0016787); aspartic-type endopeptidase activity (GO:0004190); aspartic-type endopeptidase activity (GO:0004190); peptidase activity (GO:0008233); hydrolase activity (GO:0016787); aspartic-type endopeptidase activity (GO:0004190)	proteolysis (GO:0006508); proteolysis (GO:0006508); protein catabolic process (GO:0030163); proteolysis (GO:0006508); proteolysis (GO:0006508); protein catabolic process (GO:0030163)
XP_021978224.1	fasciclin-like arabinogalactan protein 1 [Helianthus annuus]	XP_021978224	han:110873585		shoot system development (GO:0048367); root development (GO:0048364)	anchored component of plasma membrane (GO:0046658); cell wall (GO:0005618); plasma membrane (GO:0005886); anchored component of plasma membrane (GO:0046658)	FLA1
XP_021973421.1	protein disulfide isomerase-like 1-4 [Helianthus annuus]	XP_021973421	han:110868535	isomerase activity (GO:0016853); protein disulfide isomerase activity (GO:0003756); protein disulfide isomerase activity (GO:0003756)	cell redox homeostasis (GO:0045454); response to oxidative stress (GO:0006979); protein folding (GO:0006457); response to endoplasmic reticulum stress (GO:0034976)	chloroplast (GO:0009507); mitochondrion (GO:0005739); endoplasmic reticulum (GO:0005783); vacuolar membrane (GO:0005774); cell (GO:0005623); endoplasmic reticulum (GO:0005783)	ATPDIL1-3
XP_022026449.1	linoleate 13S-lipoxygenase 2-1, chloroplastic-like [Helianthus annuus]	XP_022026449	han:110927144	metal ion binding (GO:0046872); oxidoreductase activity (GO:0016491); protein binding (GO:0005515); oxidoreductase activity, acting on single donors with incorporation of molecular oxygen, incorporation of two atoms of oxygen (GO:0016702); dioxygenase activity (GO:0051213); oxidoreductase activity, acting on single donors with incorporation of molecular oxygen, incorporation of two atoms of oxyge…	oxidation-reduction process (GO:0055114); lipid oxidation (GO:0034440)
XP_021981865.1	pectin acetylesterase 12-like [Helianthus annuus]	XP_021981865	han:110877942	hydrolase activity (GO:0016787); pectin acetylesterase activity (GO:0052793); carboxylic ester hydrolase activity (GO:0052689)	cell wall organization (GO:0071555); cell wall organization (GO:0071555)	extracellular region (GO:0005576); cell wall (GO:0005618); plant-type cell wall (GO:0009505)
XP_021997233.1	pyruvate dehydrogenase E1 component subunit beta-1, mitochondrial-like [Helianthus annuus]	XP_021997233	han:110894330
XP_021987809.1	mitochondrial amidoxime reducing component 2-like isoform X1 [Helianthus annuus]	XP_021987809	han:110884408
XP_021978561.1	UDP-D-apiose/UDP-D-xylose synthase 2-like [Helianthus annuus]	XP_021978561	han:110873856	catalytic activity (GO:0003824); coenzyme binding (GO:0050662)
XP_022000465.1	protein transport protein SEC13 homolog B-like [Helianthus annuus]	XP_022000465	han:110898034	structural molecule activity (GO:0005198); protein binding (GO:0005515)	protein transport (GO:0015031); COPII-coated vesicle budding (GO:0090114); positive regulation of TORC1 signaling (GO:1904263); COPII-coated vesicle budding (GO:0090114)	COPII vesicle coat (GO:0030127); Golgi membrane (GO:0000139); cytosol (GO:0005829); COPII vesicle coat (GO:0030127); nuclear pore outer ring (GO:0031080)	SEC13
XP_022021550.1	uncharacterized protein LOC110921520 [Helianthus annuus]	XP_022021550	han:110921520	quinone binding (GO:0048038); copper ion binding (GO:0005507); primary amine oxidase activity (GO:0008131); oxidoreductase activity (GO:0016491); metal ion binding (GO:0046872); copper ion binding (GO:0005507); primary amine oxidase activity (GO:0008131); quinone binding (GO:0048038); copper ion binding (GO:0005507); primary amine oxidase activity (GO:0008131); oxidoreductase activity (GO:0016491…	amine metabolic process (GO:0009308); oxidation-reduction process (GO:0055114); amine metabolic process (GO:0009308); amine metabolic process (GO:0009308); oxidation-reduction process (GO:0055114); amine metabolic process (GO:0009308)
XP_021973569.1	monodehydroascorbate reductase 4, peroxisomal-like [Helianthus annuus]	XP_021973569	han:110868650	oxidoreductase activity (GO:0016491); flavin adenine dinucleotide binding (GO:0050660)	oxidation-reduction process (GO:0055114)	integral component of membrane (GO:0016021); membrane (GO:0016020)	ATMDAR4
XP_021969140.1	DEAD-box ATP-dependent RNA helicase 6-like [Helianthus annuus]	XP_021969140	han:110864396	ATP binding (GO:0005524); nucleic acid binding (GO:0003676); nucleotide binding (GO:0000166); helicase activity (GO:0004386); hydrolase activity (GO:0016787); mRNA binding (GO:0003729); RNA binding (GO:0003723); RNA helicase activity (GO:0003724)	cytoplasmic mRNA processing body assembly (GO:0033962); stress granule assembly (GO:0034063)	P-body (GO:0000932); cytoplasmic stress granule (GO:0010494)	RH6
XP_022002245.1	vesicle-associated protein 1-1-like [Helianthus annuus]	XP_022002245	han:110899663		endoplasmic reticulum-plasma membrane tethering (GO:0061817); endoplasmic reticulum membrane organization (GO:0090158)	integral component of membrane (GO:0016021); endoplasmic reticulum membrane (GO:0005789); membrane (GO:0016020); plasma membrane (GO:0005886); endoplasmic reticulum membrane (GO:0005789)
XP_021983499.1	eukaryotic translation initiation factor 3 subunit I-like [Helianthus annuus]	XP_021983499	han:110879360	translation initiation factor activity (GO:0003743); protein binding (GO:0005515)	formation of cytoplasmic translation initiation complex (GO:0001732); translation (GO:0006412); translational initiation (GO:0006413); cytoplasmic translational initiation (GO:0002183)	eukaryotic translation initiation factor 3 complex (GO:0005852); eukaryotic 48S preinitiation complex (GO:0033290); eukaryotic 43S preinitiation complex (GO:0016282); cytoplasm (GO:0005737)	EIF3I
XP_022010909.1	uncharacterized protein LOC110910594 [Helianthus annuus]	XP_022010909	han:110910594
XP_021988680.1	tyrosine--tRNA ligase 1, cytoplasmic-like isoform X1 [Helianthus annuus]	XP_021988680	no kegg id
XP_021984481.1	ubiquitin carboxyl-terminal hydrolase 7-like [Helianthus annuus]	XP_021984481	han:110880206	thiol-dependent ubiquitinyl hydrolase activity (GO:0036459); protein binding (GO:0005515); peptidase activity (GO:0008233); hydrolase activity (GO:0016787); cysteine-type peptidase activity (GO:0008234)	protein deubiquitination (GO:0016579); ubiquitin-dependent protein catabolic process (GO:0006511); proteolysis (GO:0006508)	nucleus (GO:0005634)
XP_021994071.1	stearoyl-[acyl-carrier-protein] 9-desaturase, chloroplastic [Helianthus annuus]	XP_021994071	han:110890752	metal ion binding (GO:0046872); acyl-[acyl-carrier-protein] desaturase activity (GO:0045300); oxidoreductase activity (GO:0016491); acyl-[acyl-carrier-protein] desaturase activity (GO:0045300)	fatty acid biosynthetic process (GO:0006633); oxidation-reduction process (GO:0055114); fatty acid metabolic process (GO:0006631); fatty acid metabolic process (GO:0006631)	chloroplast (GO:0009507); chloroplast stroma (GO:0009570)	STAD
XP_022025248.1	uricase-2 [Helianthus annuus]	XP_022025248	han:110925667	urate oxidase activity (GO:0004846); oxidoreductase activity (GO:0016491); urate oxidase activity (GO:0004846)	purine nucleobase metabolic process (GO:0006144); urate catabolic process (GO:0019628); oxidation-reduction process (GO:0055114)	peroxisome (GO:0005777)	URIC
XP_021987168.1	peroxidase 12-like [Helianthus annuus]	XP_021987168	han:110883825	heme binding (GO:0020037); metal ion binding (GO:0046872); peroxidase activity (GO:0004601); oxidoreductase activity (GO:0016491); peroxidase activity (GO:0004601)	hydrogen peroxide catabolic process (GO:0042744); oxidation-reduction process (GO:0055114); response to oxidative stress (GO:0006979); cellular oxidant detoxification (GO:0098869)	extracellular region (GO:0005576); plasmodesma (GO:0009506); plant-type cell wall (GO:0009505)
XP_021993130.1	DEAD-box ATP-dependent RNA helicase 14-like [Helianthus annuus]	XP_021993130	han:110889864	ATP binding (GO:0005524); nucleic acid binding (GO:0003676); helicase activity (GO:0004386); RNA binding (GO:0003723); RNA helicase activity (GO:0003724)
XP_022011074.1	calcium-dependent protein kinase-like [Helianthus annuus]	XP_022011074	han:110910790	ATP binding (GO:0005524); protein kinase activity (GO:0004672); calcium ion binding (GO:0005509); calcium-dependent protein serine/threonine kinase activity (GO:0009931); kinase activity (GO:0016301); calmodulin binding (GO:0005516)	protein phosphorylation (GO:0006468); phosphorylation (GO:0016310); protein autophosphorylation (GO:0046777); peptidyl-serine phosphorylation (GO:0018105); intracellular signal transduction (GO:0035556)	nucleus (GO:0005634); cytoplasm (GO:0005737)	CDPK
XP_021989979.1	aldehyde dehydrogenase family 7 member B4-like [Helianthus annuus]	XP_021989979	han:110886479	oxidoreductase activity, acting on the aldehyde or oxo group of donors, NAD or NADP as acceptor (GO:0016620); oxidoreductase activity (GO:0016491); oxidoreductase activity, acting on the aldehyde or oxo group of donors, NAD or NADP as acceptor (GO:0016620); oxidoreductase activity (GO:0016491)	oxidation-reduction process (GO:0055114); oxidation-reduction process (GO:0055114)		AL7A1
XP_021997378.1	photosystem I reaction center subunit XI, chloroplastic [Helianthus annuus]	XP_021997378	han:110894458		photosynthesis (GO:0015979); photosynthesis (GO:0015979)	integral component of membrane (GO:0016021); photosystem I reaction center (GO:0009538); photosystem I (GO:0009522); membrane (GO:0016020); chloroplast thylakoid membrane (GO:0009535); integral component of membrane (GO:0016021); photosystem I reaction center (GO:0009538); photosystem I (GO:0009522); membrane (GO:0016020); chloroplast thylakoid membrane (GO:0009535)	PSAL
XP_021970302.1	nascent polypeptide-associated complex subunit alpha-like protein 3 [Helianthus annuus]	XP_021970302	han:110865369			nascent polypeptide-associated complex (GO:0005854)
XP_022038292.1	prolyl endopeptidase-like [Helianthus annuus]	XP_022038292	han:110941004	serine-type endopeptidase activity (GO:0004252); serine-type exopeptidase activity (GO:0070008); oligopeptidase activity (GO:0070012); serine-type peptidase activity (GO:0008236); endopeptidase activity (GO:0004175)	proteolysis (GO:0006508)	cytoplasm (GO:0005737); cytosol (GO:0005829)
XP_022035425.1	bifunctional 3-dehydroquinate dehydratase/shikimate dehydrogenase, chloroplastic-like [Helianthus annuus]	XP_022035425	han:110937331	3-dehydroquinate dehydratase activity (GO:0003855); shikimate 3-dehydrogenase (NADP+) activity (GO:0004764); catalytic activity (GO:0003824); shikimate 3-dehydrogenase (NADP+) activity (GO:0004764)	oxidation-reduction process (GO:0055114); chorismate biosynthetic process (GO:0009423); shikimate metabolic process (GO:0019632)
XP_022025646.1	protein STRICTOSIDINE SYNTHASE-LIKE 3-like [Helianthus annuus]	XP_022025646	han:110926199	strictosidine synthase activity (GO:0016844)	biosynthetic process (GO:0009058)	endoplasmic reticulum (GO:0005783); vacuolar membrane (GO:0005774)	SSL3
XP_021976929.1	glycerol-3-phosphate dehydrogenase SDP6, mitochondrial [Helianthus annuus]	XP_021976929	han:110872439	sn-glycerol-3-phosphate:ubiquinone oxidoreductase activity (GO:0052590); sn-glycerol-3-phosphate:ubiquinone-8 oxidoreductase activity (GO:0052591); glycerol-3-phosphate dehydrogenase (quinone) activity (GO:0004368); oxidoreductase activity (GO:0016491)	glycerol-3-phosphate metabolic process (GO:0006072); oxidation-reduction process (GO:0055114)	glycerol-3-phosphate dehydrogenase complex (GO:0009331); mitochondrion (GO:0005739)
XP_021989985.1	subtilisin-like protease SBT1.4 [Helianthus annuus]	XP_021989985	han:110886486	serine-type endopeptidase activity (GO:0004252); peptidase activity (GO:0008233); serine-type peptidase activity (GO:0008236); hydrolase activity (GO:0016787)	secondary shoot formation (GO:0010223); proteolysis (GO:0006508); leaf senescence (GO:0010150)	plant-type cell wall (GO:0009505); vacuolar membrane (GO:0005774); apoplast (GO:0048046)
XP_021994140.1	fructokinase-2-like [Helianthus annuus]	XP_021994140	han:110890802	kinase activity (GO:0016301); phosphotransferase activity, alcohol group as acceptor (GO:0016773); transferase activity (GO:0016740); carbohydrate kinase activity (GO:0019200); fructokinase activity (GO:0008865)	carbohydrate phosphorylation (GO:0046835); fructose metabolic process (GO:0006000); phosphorylation (GO:0016310)	cytosol (GO:0005829)
XP_021972668.1	glutamate decarboxylase [Helianthus annuus]	XP_021972668	han:110867917	carboxy-lyase activity (GO:0016831); glutamate decarboxylase activity (GO:0004351); pyridoxal phosphate binding (GO:0030170); catalytic activity (GO:0003824); lyase activity (GO:0016829); glutamate decarboxylase activity (GO:0004351)	carboxylic acid metabolic process (GO:0019752); glutamate metabolic process (GO:0006536); glutamate catabolic process (GO:0006538)	cytosol (GO:0005829)	GAD
YP_588110.1	ATP synthase CF0 B subunit (chloroplast) [Helianthus annuus]	YP_588110	han:4055578	proton-transporting ATP synthase activity, rotational mechanism (GO:0046933); ATP binding (GO:0005524); nucleotide binding (GO:0000166); proton transmembrane transporter activity (GO:0015078); adenyl ribonucleotide binding (GO:0032559)	ATP synthesis coupled proton transport (GO:0015986); proton transmembrane transport (GO:1902600); ATP metabolic process (GO:0046034); ATP biosynthetic process (GO:0006754); ion transport (GO:0006811)	proton-transporting ATP synthase complex, coupling factor F(o) (GO:0045263); proton-transporting ATP synthase complex, catalytic core F(1) (GO:0045261); chloroplast (GO:0009507); plastid (GO:0009536); membrane (GO:0016020); integral component of membrane (GO:0016021); chloroplast thylakoid membrane (GO:0009535); thylakoid (GO:0009579)
XP_022025833.1	tryptophan--tRNA ligase, cytoplasmic [Helianthus annuus]	XP_022025833	han:110926389	transferase activity (GO:0016740); ATP binding (GO:0005524); nucleotide binding (GO:0000166); aminoacyl-tRNA ligase activity (GO:0004812); tryptophan-tRNA ligase activity (GO:0004830); tryptophan-tRNA ligase activity (GO:0004830); ligase activity (GO:0016874)	tRNA aminoacylation for protein translation (GO:0006418); tryptophanyl-tRNA aminoacylation (GO:0006436); tryptophanyl-tRNA aminoacylation (GO:0006436); translation (GO:0006412)	cytoplasm (GO:0005737); cytoplasm (GO:0005737)
XP_022033716.1	phospholipase D alpha 1-like [Helianthus annuus]	XP_022033716	han:110935648
XP_022001315.1	importin-5-like [Helianthus annuus]	XP_022001315	han:110898778	protein binding (GO:0005515); nuclear localization sequence binding (GO:0008139); nuclear import signal receptor activity (GO:0061608)	protein import into nucleus (GO:0006606); protein import into nucleus (GO:0006606)	nucleus (GO:0005634); cytoplasm (GO:0005737)	IPO5
XP_021976942.1	pre-mRNA-splicing factor SYF1 [Helianthus annuus]	XP_021976942	han:110872449	protein binding (GO:0005515)	RNA processing (GO:0006396); generation of catalytic spliceosome for first transesterification step (GO:0000349); mRNA splicing, via spliceosome (GO:0000398)	U2-type catalytic step 2 spliceosome (GO:0071007); post-mRNA release spliceosomal complex (GO:0071014); catalytic step 2 spliceosome (GO:0071013); Prp19 complex (GO:0000974)
XP_022024363.1	syntaxin-71-like [Helianthus annuus]	XP_022024363	han:110924677
XP_022039008.1	psbP-like protein 1, chloroplastic [Helianthus annuus]	XP_022039008	han:110941650	calcium ion binding (GO:0005509)	photosynthesis (GO:0015979)	photosystem II oxygen evolving complex (GO:0009654); extrinsic component of membrane (GO:0019898); photosystem II (GO:0009523)	PPL1
XP_022036181.1	transcription elongation factor SPT6-like isoform X1 [Helianthus annuus]	XP_022036181	han:110938018
XP_021997844.1	expansin-A9-like [Helianthus annuus]	XP_021997844	han:110894897		plant-type cell wall organization (GO:0009664); cell wall organization (GO:0071555)	membrane (GO:0016020); extracellular region (GO:0005576); cell wall (GO:0005618)	ATEXPA9
XP_021983324.1	protease Do-like 8, chloroplastic isoform X1 [Helianthus annuus]	XP_021983324	han:110879214
XP_022006711.1	UDP-glycosyltransferase 88B1-like [Helianthus annuus]	XP_022006711	han:110905137	transferase activity, transferring hexosyl groups (GO:0016758); transferase activity (GO:0016740); transferase activity, transferring glycosyl groups (GO:0016757); transferase activity, transferring hexosyl groups (GO:0016758); transferase activity (GO:0016740); transferase activity, transferring glycosyl groups (GO:0016757); transferase activity, transferring hexosyl groups (GO:0016758); transfe…			U88B1
XP_021978666.1	citrate synthase, mitochondrial [Helianthus annuus]	XP_021978666	han:110873975	transferase activity, transferring acyl groups, acyl groups converted into alkyl on transfer (GO:0046912); citrate (Si)-synthase activity (GO:0004108); transferase activity (GO:0016740); citrate (Si)-synthase activity (GO:0004108); transferase activity, transferring acyl groups, acyl groups converted into alkyl on transfer (GO:0046912); citrate (Si)-synthase activity (GO:0004108); transferase act…	tricarboxylic acid cycle (GO:0006099); citrate metabolic process (GO:0006101); tricarboxylic acid cycle (GO:0006099); carbohydrate metabolic process (GO:0005975); tricarboxylic acid cycle (GO:0006099); citrate metabolic process (GO:0006101); tricarboxylic acid cycle (GO:0006099); carbohydrate metabolic process (GO:0005975)	mitochondrial matrix (GO:0005759); mitochondrial matrix (GO:0005759)
XP_021972717.1	30S ribosomal protein S6 alpha, chloroplastic-like [Helianthus annuus]	XP_021972717	han:110867962	rRNA binding (GO:0019843); structural constituent of ribosome (GO:0003735); translation elongation factor activity (GO:0003746); small ribosomal subunit rRNA binding (GO:0070181); structural constituent of ribosome (GO:0003735)	translation (GO:0006412); translational elongation (GO:0006414)	ribosome (GO:0005840); cytosolic small ribosomal subunit (GO:0022627)
XP_022017659.1	peroxidase 12-like [Helianthus annuus]	XP_022017659	han:110917399	heme binding (GO:0020037); metal ion binding (GO:0046872); peroxidase activity (GO:0004601); oxidoreductase activity (GO:0016491); peroxidase activity (GO:0004601)	hydrogen peroxide catabolic process (GO:0042744); oxidation-reduction process (GO:0055114); response to oxidative stress (GO:0006979); cellular oxidant detoxification (GO:0098869)	extracellular region (GO:0005576); plasmodesma (GO:0009506); plant-type cell wall (GO:0009505)
XP_021977429.1	nucleolin-like isoform X1 [Helianthus annuus]	XP_021977429	han:110872854
XP_021977587.1	caffeic acid 3-O-methyltransferase [Helianthus annuus]	XP_021977587	han:110872997
XP_021993996.1	diphosphomevalonate decarboxylase MVD2, peroxisomal [Helianthus annuus]	XP_021993996	han:110890680	ATP binding (GO:0005524); kinase activity (GO:0016301); nucleotide binding (GO:0000166); carboxy-lyase activity (GO:0016831); diphosphomevalonate decarboxylase activity (GO:0004163); lyase activity (GO:0016829); diphosphomevalonate decarboxylase activity (GO:0004163)	sterol biosynthetic process (GO:0016126); isoprenoid biosynthetic process (GO:0008299); isopentenyl diphosphate biosynthetic process, mevalonate pathway (GO:0019287); phosphorylation (GO:0016310); lipid metabolic process (GO:0006629); isopentenyl diphosphate biosynthetic process, mevalonate pathway (GO:0019287); steroid biosynthetic process (GO:0006694); steroid metabolic process (GO:0008202)	cytosol (GO:0005829); cytosol (GO:0005829)
XP_022009088.1	peptidyl-prolyl cis-trans isomerase FKBP16-3, chloroplastic isoform X1 [Helianthus annuus]	XP_022009088	han:110908449

## Sheet: Q8-O_N_intersection
Accession	Description	Accession_ncbi	KEGG_gene_id	GO_MF	GO_BP	GO_CC	Gene name
XP_022029227.1	luminal-binding protein 5-like [Helianthus annuus]	XP_022029227	han:110930260	ATP binding (GO:0005524); ATP binding (GO:0005524)	cellular response to hypoxia (GO:0071456); negative regulation of hypoxia-induced intrinsic apoptotic signaling pathway (GO:1903298); cellular response to hypoxia (GO:0071456); negative regulation of hypoxia-induced intrinsic apoptotic signaling pathway (GO:1903298)	endoplasmic reticulum chaperone complex (GO:0034663); endoplasmic reticulum (GO:0005783); endoplasmic reticulum chaperone complex (GO:0034663); endoplasmic reticulum (GO:0005783)
XP_021973360.1	5-methyltetrahydropteroyltriglutamate--homocysteine methyltransferase [Helianthus annuus]	XP_021973360	han:110868496
XP_022005869.1	5-methyltetrahydropteroyltriglutamate--homocysteine methyltransferase 2 [Helianthus annuus]	XP_022005869	no kegg id
XP_021970736.1	enolase 1-like [Helianthus annuus]	XP_021970736	han:110865716	magnesium ion binding (GO:0000287); phosphopyruvate hydratase activity (GO:0004634); lyase activity (GO:0016829)	glycolytic process (GO:0006096)	phosphopyruvate hydratase complex (GO:0000015)	ENO1
XP_022008973.1	fructose-bisphosphate aldolase 6, cytosolic-like [Helianthus annuus]	XP_022008973	han:110908353	catalytic activity (GO:0003824); fructose-bisphosphate aldolase activity (GO:0004332); fructose-bisphosphate aldolase activity (GO:0004332); lyase activity (GO:0016829)	glycolytic process (GO:0006096); fructose 1,6-bisphosphate metabolic process (GO:0030388); glycolytic process (GO:0006096)	cytosol (GO:0005829)
XP_021988015.1	tubulin beta chain-like [Helianthus annuus]	XP_021988015	han:110884601	nucleotide binding (GO:0000166); GTPase activity (GO:0003924); GTP binding (GO:0005525); structural constituent of cytoskeleton (GO:0005200); structural constituent of cytoskeleton (GO:0005200); GTP binding (GO:0005525)	microtubule-based process (GO:0007017); mitotic cell cycle (GO:0000278); microtubule cytoskeleton organization (GO:0000226); microtubule-based process (GO:0007017)	cytoplasm (GO:0005737); microtubule (GO:0005874); microtubule (GO:0005874); cytoplasm (GO:0005737); cytoskeleton (GO:0005856)	TBB2
XP_021983238.1	oxygen-evolving enhancer protein 1, chloroplastic [Helianthus annuus]	XP_021983238	han:110879131	oxygen evolving activity (GO:0010242)	photosystem II stabilization (GO:0042549); photosystem II assembly (GO:0010207); photosynthesis (GO:0015979); oxidation-reduction process (GO:0055114)	photosystem II oxygen evolving complex (GO:0009654); chloroplast (GO:0009507); plastid (GO:0009536); membrane (GO:0016020); photosystem II (GO:0009523); chloroplast thylakoid membrane (GO:0009535); thylakoid (GO:0009579)	PSBO
XP_022028873.1	heat shock cognate protein 80 [Helianthus annuus]	XP_022028873	han:110929983	ATP binding (GO:0005524); unfolded protein binding (GO:0051082); unfolded protein binding (GO:0051082); ATP binding (GO:0005524); unfolded protein binding (GO:0051082); unfolded protein binding (GO:0051082); ATP binding (GO:0005524); unfolded protein binding (GO:0051082); unfolded protein binding (GO:0051082)	protein folding (GO:0006457); protein folding (GO:0006457); cellular response to heat (GO:0034605); protein stabilization (GO:0050821); protein folding (GO:0006457); protein folding (GO:0006457); cellular response to heat (GO:0034605); protein stabilization (GO:0050821); protein folding (GO:0006457); protein folding (GO:0006457); cellular response to heat (GO:0034605); protein stabilization (GO:0…	cell surface (GO:0009986); cytoplasm (GO:0005737); plasma membrane (GO:0005886); cytosol (GO:0005829); protein-containing complex (GO:0032991); perinuclear region of cytoplasm (GO:0048471); cell surface (GO:0009986); cytoplasm (GO:0005737); plasma membrane (GO:0005886); cytosol (GO:0005829); protein-containing complex (GO:0032991); perinuclear region of cytoplasm (GO:0048471); cell surface (GO:00…	HSP81-2
XP_022006006.1	phenylalanine ammonia-lyase-like [Helianthus annuus]	XP_022006006	han:110904470	ammonia-lyase activity (GO:0016841); phenylalanine ammonia-lyase activity (GO:0045548); catalytic activity (GO:0003824); lyase activity (GO:0016829); ammonia-lyase activity (GO:0016841)	phenylpropanoid metabolic process (GO:0009698); L-phenylalanine catabolic process (GO:0006559); cinnamic acid biosynthetic process (GO:0009800)	cytoplasm (GO:0005737)	PALY
XP_021993963.1	eukaryotic translation initiation factor 3 subunit B-like [Helianthus annuus]	XP_021993963	han:110890652	translation initiation factor activity (GO:0003743); translation initiation factor binding (GO:0031369); RNA binding (GO:0003723); nucleic acid binding (GO:0003676); protein binding (GO:0005515); translation initiation factor activity (GO:0003743)	translational initiation (GO:0006413); formation of cytoplasmic translation initiation complex (GO:0001732); translation (GO:0006412); cytoplasmic translational initiation (GO:0002183); translational initiation (GO:0006413)	eukaryotic translation initiation factor 3 complex (GO:0005852); eukaryotic 48S preinitiation complex (GO:0033290); eukaryotic 43S preinitiation complex (GO:0016282); cytoplasm (GO:0005737); eukaryotic translation initiation factor 3 complex (GO:0005852)	EIF3B
XP_021989494.1	polyphenol oxidase I, chloroplastic-like [Helianthus annuus]	XP_021989494	han:110886042	oxidoreductase activity (GO:0016491); metal ion binding (GO:0046872)	oxidation-reduction process (GO:0055114)
XP_021999098.1	ERBB-3 BINDING PROTEIN 1 [Helianthus annuus]	XP_021999098	han:110896005
XP_021996970.1	glutamine synthetase, chloroplastic-like [Helianthus annuus]	XP_021996970	han:110894104	ATP binding (GO:0005524); nucleotide binding (GO:0000166); glutamate-ammonia ligase activity (GO:0004356); catalytic activity (GO:0003824); ligase activity (GO:0016874)	glutamine biosynthetic process (GO:0006542); nitrogen compound metabolic process (GO:0006807)		GLNA2
XP_022016450.1	peroxisomal acyl-coenzyme A oxidase 1-like [Helianthus annuus]	XP_022016450	no kegg id	oxidoreductase activity, acting on the CH-CH group of donors (GO:0016627); FAD binding (GO:0071949); flavin adenine dinucleotide binding (GO:0050660); acyl-CoA oxidase activity (GO:0003997); acyl-CoA oxidase activity (GO:0003997); fatty acid binding (GO:0005504); flavin adenine dinucleotide binding (GO:0050660); oxidoreductase activity, acting on the CH-CH group of donors (GO:0016627); FAD bindin…	oxidation-reduction process (GO:0055114); fatty acid beta-oxidation (GO:0006635); fatty acid beta-oxidation using acyl-CoA oxidase (GO:0033540); lipid homeostasis (GO:0055088); fatty acid metabolic process (GO:0006631); long-chain fatty acid metabolic process (GO:0001676); oxidation-reduction process (GO:0055114); fatty acid beta-oxidation (GO:0006635); fatty acid beta-oxidation using acyl-CoA ox…	peroxisome (GO:0005777); peroxisome (GO:0005777); peroxisome (GO:0005777); peroxisome (GO:0005777)	ACX1
XP_022035724.1	methylenetetrahydrofolate reductase 1-like [Helianthus annuus]	XP_022035724	han:110937588	methylenetetrahydrofolate reductase (NAD(P)H) activity (GO:0004489); oxidoreductase activity (GO:0016491); FAD binding (GO:0071949); methylenetetrahydrofolate reductase (NAD(P)H) activity (GO:0004489)	oxidation-reduction process (GO:0055114); methionine metabolic process (GO:0006555); tetrahydrofolate interconversion (GO:0035999); tetrahydrofolate interconversion (GO:0035999); one-carbon metabolic process (GO:0006730); methionine biosynthetic process (GO:0009086)	cytosol (GO:0005829)	MTHR1
XP_022002552.1	probable methyltransferase PMT3 [Helianthus annuus]	XP_022002552	han:110899965	methyltransferase activity (GO:0008168); transferase activity (GO:0016740); methyltransferase activity (GO:0008168); transferase activity (GO:0016740)	methylation (GO:0032259); methylation (GO:0032259)	integral component of membrane (GO:0016021); membrane (GO:0016020); cytoplasm (GO:0005737); Golgi apparatus (GO:0005794); trans-Golgi network (GO:0005802); endosome (GO:0005768); integral component of membrane (GO:0016021); membrane (GO:0016020); cytoplasm (GO:0005737); Golgi apparatus (GO:0005794); trans-Golgi network (GO:0005802); endosome (GO:0005768)
XP_022014351.1	structural maintenance of chromosomes protein 1 [Helianthus annuus]	XP_022014351	han:110913840	ATP binding (GO:0005524); protein heterodimerization activity (GO:0046982); chromatin binding (GO:0003682); protein binding (GO:0005515)	mitotic sister chromatid cohesion (GO:0007064); chromosome organization (GO:0051276)	chloroplast (GO:0009507); nucleus (GO:0005634); cohesin complex (GO:0008278); chromosome (GO:0005694)	TTN8
XP_022029991.1	protein argonaute 4-like [Helianthus annuus]	XP_022029991	han:110930905	nucleic acid binding (GO:0003676); protein binding (GO:0005515)	gene silencing by RNA (GO:0031047)		AGO16
XP_022025898.1	peptidyl-prolyl cis-trans isomerase CYP38, chloroplastic [Helianthus annuus]	XP_022025898	han:110926440	peptidyl-prolyl cis-trans isomerase activity (GO:0003755); isomerase activity (GO:0016853)	defense response to bacterium (GO:0042742); protein peptidyl-prolyl isomerization (GO:0000413)	chloroplast thylakoid membrane (GO:0009535); chloroplast stroma (GO:0009570); thylakoid lumen (GO:0031977)	TLP40
XP_022039824.1	14-3-3 protein 2 [Helianthus annuus]	XP_022039824	han:110942373	protein domain specific binding (GO:0019904)
XP_022015122.1	clathrin heavy chain 1-like [Helianthus annuus]	XP_022015122	han:110914646	structural molecule activity (GO:0005198); protein binding (GO:0005515); clathrin light chain binding (GO:0032051)	intracellular protein transport (GO:0006886); vesicle-mediated transport (GO:0016192); receptor-mediated endocytosis (GO:0006898)	clathrin coat of trans-Golgi network vesicle (GO:0030130); clathrin coat of coated pit (GO:0030132); chloroplast (GO:0009507); plasma membrane (GO:0005886); cytosol (GO:0005829); plasmodesma (GO:0009506); Golgi apparatus (GO:0005794); clathrin complex (GO:0071439)
XP_021970772.1	ERBB-3 BINDING PROTEIN 1 [Helianthus annuus]	XP_021970772	han:110865768	nucleic acid binding (GO:0003676); nucleic acid binding (GO:0003676)		cytoplasm (GO:0005737); nucleolus (GO:0005730); cytoplasm (GO:0005737); nucleolus (GO:0005730)	EBP1
XP_021982246.1	NADPH--cytochrome P450 reductase-like [Helianthus annuus]	XP_021982246	han:110878276	flavin adenine dinucleotide binding (GO:0050660); NADPH-hemoprotein reductase activity (GO:0003958); NADP binding (GO:0050661); FMN binding (GO:0010181); oxidoreductase activity (GO:0016491); oxidoreductase activity (GO:0016491); oxidoreductase activity, acting on paired donors, with incorporation or reduction of molecular oxygen, NAD(P)H as one donor, and incorporation of one atom of oxygen (GO:…	oxidation-reduction process (GO:0055114)	integral component of membrane (GO:0016021); endoplasmic reticulum membrane (GO:0005789); membrane (GO:0016020); cytoplasm (GO:0005737); cytosol (GO:0005829); endoplasmic reticulum (GO:0005783)	NCPR
XP_021992455.1	14-3-3-like protein [Helianthus annuus]	XP_021992455	han:110889255	protein domain specific binding (GO:0019904)
XP_021989523.1	coatomer subunit gamma-2-like [Helianthus annuus]	XP_021989523	han:110886069
XP_022005842.1	4-hydroxy-3-methylbut-2-en-1-yl diphosphate synthase (ferredoxin), chloroplastic [Helianthus annuus]	XP_022005842	han:110904306
XP_021972445.1	trans-cinnamate 4-monooxygenase-like [Helianthus annuus]	XP_021972445	han:110867747	heme binding (GO:0020037); iron ion binding (GO:0005506); oxidoreductase activity, acting on paired donors, with incorporation or reduction of molecular oxygen (GO:0016705); monooxygenase activity (GO:0004497); trans-cinnamate 4-monooxygenase activity (GO:0016710); oxidoreductase activity (GO:0016491); metal ion binding (GO:0046872); oxidoreductase activity, acting on paired donors, with incorpor…	oxidation-reduction process (GO:0055114); lignin metabolic process (GO:0009808)	membrane (GO:0016020)	TCMO
XP_021987557.1	villin-3-like [Helianthus annuus]	XP_021987557	han:110884179	actin binding (GO:0003779); actin filament binding (GO:0051015)	cytoskeleton organization (GO:0007010); actin filament bundle assembly (GO:0051017)		VLN3
XP_021990484.1	peroxisomal fatty acid beta-oxidation multifunctional protein AIM1-like [Helianthus annuus]	XP_021990484	han:110886914	dodecenoyl-CoA delta-isomerase activity (GO:0004165); 3-hydroxybutyryl-CoA epimerase activity (GO:0008692); oxidoreductase activity (GO:0016491); catalytic activity (GO:0003824); 3-hydroxyacyl-CoA dehydrogenase activity (GO:0003857); 3-hydroxyacyl-CoA dehydrogenase activity (GO:0003857); isomerase activity (GO:0016853)	oxidation-reduction process (GO:0055114); fatty acid beta-oxidation (GO:0006635); fatty acid beta-oxidation (GO:0006635); fatty acid metabolic process (GO:0006631)	peroxisome (GO:0005777); peroxisome (GO:0005777)	MFPA
XP_021984500.1	protein ROOT HAIR DEFECTIVE 3-like [Helianthus annuus]	XP_021984500	han:110880221	nucleotide binding (GO:0000166); GTPase activity (GO:0003924); GTP binding (GO:0005525); hydrolase activity (GO:0016787); GTPase activity (GO:0003924)	endoplasmic reticulum membrane fusion (GO:0016320); endoplasmic reticulum organization (GO:0007029)	integral component of membrane (GO:0016021); endoplasmic reticulum membrane (GO:0005789); membrane (GO:0016020); cytoplasm (GO:0005737); endoplasmic reticulum (GO:0005783); endoplasmic reticulum (GO:0005783)	RHD3
XP_022005378.1	uncharacterized protein At5g39570-like [Helianthus annuus]	XP_022005378	han:110903891	phosphatidic acid binding (GO:0070300)
XP_022029215.1	long chain acyl-CoA synthetase 4 [Helianthus annuus]	XP_022029215	han:110930246	ligase activity (GO:0016874); catalytic activity (GO:0003824)			LACS4
XP_021982660.1	eukaryotic translation initiation factor 3 subunit E [Helianthus annuus]	XP_021982660	han:110878626	translation initiation factor activity (GO:0003743)	formation of cytoplasmic translation initiation complex (GO:0001732); translation (GO:0006412); translational initiation (GO:0006413); cytoplasmic translational initiation (GO:0002183); translational initiation (GO:0006413)	eukaryotic translation initiation factor 3 complex (GO:0005852); eukaryotic 48S preinitiation complex (GO:0033290); eukaryotic 43S preinitiation complex (GO:0016282); cytoplasm (GO:0005737); eukaryotic translation initiation factor 3 complex, eIF3e (GO:0071540); nucleus (GO:0005634); eukaryotic translation initiation factor 3 complex (GO:0005852)
XP_021973422.1	4-hydroxy-3-methylbut-2-en-1-yl diphosphate synthase (ferredoxin), chloroplastic-like [Helianthus annuus]	XP_021973422	han:110868536	iron ion binding (GO:0005506); 4-hydroxy-3-methylbut-2-en-1-yl diphosphate synthase activity (GO:0046429); 4-hydroxy-3-methylbut-2-en-1-yl diphosphate synthase activity (GO:0046429)	isoprenoid biosynthetic process (GO:0008299); cellular metabolic process (GO:0044237); oxidation-reduction process (GO:0055114); terpenoid biosynthetic process (GO:0016114); isopentenyl diphosphate biosynthetic process, methylerythritol 4-phosphate pathway (GO:0019288)	chloroplast (GO:0009507)	GCPE
XP_021977977.1	trans-cinnamate 4-monooxygenase [Helianthus annuus]	XP_021977977	han:110873368	heme binding (GO:0020037); iron ion binding (GO:0005506); oxidoreductase activity, acting on paired donors, with incorporation or reduction of molecular oxygen (GO:0016705); monooxygenase activity (GO:0004497); trans-cinnamate 4-monooxygenase activity (GO:0016710); oxidoreductase activity (GO:0016491); metal ion binding (GO:0046872); oxidoreductase activity, acting on paired donors, with incorpor…	oxidation-reduction process (GO:0055114); lignin metabolic process (GO:0009808); oxidation-reduction process (GO:0055114); lignin metabolic process (GO:0009808)	integral component of membrane (GO:0016021); membrane (GO:0016020); membrane (GO:0016020); integral component of membrane (GO:0016021); membrane (GO:0016020); membrane (GO:0016020)	TCMO
XP_021989043.1	polyadenylate-binding protein 2-like [Helianthus annuus]	XP_021989043	han:110885650	RNA binding (GO:0003723); nucleic acid binding (GO:0003676); RNA binding (GO:0003723); mRNA 3'-UTR binding (GO:0003730); poly(A) binding (GO:0008143); poly(U) RNA binding (GO:0008266)		cytoplasm (GO:0005737); nucleus (GO:0005634); cytoplasm (GO:0005737); cytosol (GO:0005829); ribonucleoprotein complex (GO:1990904)
XP_022006439.1	ferritin-2, chloroplastic-like [Helianthus annuus]	XP_022006439	han:110904870	ferric iron binding (GO:0008199); ferroxidase activity (GO:0004322); oxidoreductase activity (GO:0016491); metal ion binding (GO:0046872); ferroxidase activity (GO:0004322); ferrous iron binding (GO:0008198); ferric iron binding (GO:0008199); iron ion binding (GO:0005506)	cellular iron ion homeostasis (GO:0006879); intracellular sequestering of iron ion (GO:0006880); iron ion transport (GO:0006826); oxidation-reduction process (GO:0055114)	cell (GO:0005623); cytoplasm (GO:0005737)	FRI2
XP_021988445.1	cysteine synthase-like [Helianthus annuus]	XP_021988445	han:110885058	lyase activity (GO:0016829); cysteine synthase activity (GO:0004124); transferase activity (GO:0016740); pyridoxal phosphate binding (GO:0030170); cysteine synthase activity (GO:0004124); lyase activity (GO:0016829); cysteine synthase activity (GO:0004124); transferase activity (GO:0016740); pyridoxal phosphate binding (GO:0030170); cysteine synthase activity (GO:0004124)	cysteine biosynthetic process from serine (GO:0006535); cysteine biosynthetic process (GO:0019344); cellular amino acid biosynthetic process (GO:0008652); cysteine biosynthetic process from serine (GO:0006535); cysteine biosynthetic process from serine (GO:0006535); cysteine biosynthetic process (GO:0019344); cellular amino acid biosynthetic process (GO:0008652); cysteine biosynthetic process fro…	cytoplasm (GO:0005737); cytoplasm (GO:0005737)	CYSK
XP_022001737.1	glycine dehydrogenase (decarboxylating) A, mitochondrial-like [Helianthus annuus]	XP_022001737	han:110899175	glycine dehydrogenase (decarboxylating) activity (GO:0004375); catalytic activity (GO:0003824); glycine binding (GO:0016594); oxidoreductase activity (GO:0016491); pyridoxal phosphate binding (GO:0030170); glycine dehydrogenase (decarboxylating) activity (GO:0004375)	glycine catabolic process (GO:0006546); oxidation-reduction process (GO:0055114); glycine metabolic process (GO:0006544); glycine decarboxylation via glycine cleavage system (GO:0019464)	mitochondrion (GO:0005739); mitochondrion (GO:0005739); glycine cleavage complex (GO:0005960); chloroplast envelope (GO:0009941); apoplast (GO:0048046)
XP_022038603.1	thylakoid lumenal 29 kDa protein, chloroplastic [Helianthus annuus]	XP_022038603	han:110941291	heme binding (GO:0020037); peroxidase activity (GO:0004601); peroxidase activity (GO:0004601)	oxidation-reduction process (GO:0055114); response to oxidative stress (GO:0006979); cellular oxidant detoxification (GO:0098869); response to reactive oxygen species (GO:0000302); cellular response to oxidative stress (GO:0034599); hydrogen peroxide catabolic process (GO:0042744)	chloroplast (GO:0009507); chloroplast thylakoid membrane (GO:0009535)	TL29
XP_022033769.1	pre-mRNA-processing-splicing factor 8A [Helianthus annuus]	XP_022033769	han:110935725	U6 snRNA binding (GO:0017070); U5 snRNA binding (GO:0030623); RNA binding (GO:0003723); protein binding (GO:0005515); U2 snRNA binding (GO:0030620); U1 snRNA binding (GO:0030619); U6 snRNA binding (GO:0017070); U5 snRNA binding (GO:0030623); pre-mRNA intronic binding (GO:0097157)	mRNA splicing, via spliceosome (GO:0000398); spliceosomal tri-snRNP complex assembly (GO:0000244)	spliceosomal complex (GO:0005681); catalytic step 2 spliceosome (GO:0071013); U5 snRNP (GO:0005682)	SUS2
XP_021996694.1	NADH-cytochrome b5 reductase-like protein [Helianthus annuus]	XP_021996694	han:110893857	copper ion binding (GO:0005507); cytochrome-b5 reductase activity, acting on NAD(P)H (GO:0004128); oxidoreductase activity (GO:0016491); oxidoreductase activity (GO:0016491); cytochrome-b5 reductase activity, acting on NAD(P)H (GO:0004128)	response to salt stress (GO:0009651); oxidation-reduction process (GO:0055114)	mitochondrion (GO:0005739); Golgi apparatus (GO:0005794); plant-type cell wall (GO:0009505)
XP_022027277.1	basic transcription factor 3-like [Helianthus annuus]	XP_022027277	han:110928570			cytosol (GO:0005829); nascent polypeptide-associated complex (GO:0005854); polysomal ribosome (GO:0042788)	BTF3
XP_021984163.1	2-Cys peroxiredoxin BAS1, chloroplastic-like [Helianthus annuus]	XP_021984163	han:110879924	antioxidant activity (GO:0016209); peroxiredoxin activity (GO:0051920); oxidoreductase activity (GO:0016491); thioredoxin peroxidase activity (GO:0008379); peroxidase activity (GO:0004601); antioxidant activity (GO:0016209); peroxiredoxin activity (GO:0051920); oxidoreductase activity (GO:0016491); thioredoxin peroxidase activity (GO:0008379); peroxidase activity (GO:0004601)	oxidation-reduction process (GO:0055114); cell redox homeostasis (GO:0045454); cellular oxidant detoxification (GO:0098869); cell redox homeostasis (GO:0045454); response to oxidative stress (GO:0006979); oxidation-reduction process (GO:0055114); cell redox homeostasis (GO:0045454); cellular oxidant detoxification (GO:0098869); cell redox homeostasis (GO:0045454); response to oxidative stress (GO…	cell (GO:0005623); cell (GO:0005623)
XP_021983758.1	cysteine synthase-like [Helianthus annuus]	XP_021983758	han:110879587
XP_021981351.1	NADPH--cytochrome P450 reductase-like [Helianthus annuus]	XP_021981351	han:110877508	flavin adenine dinucleotide binding (GO:0050660); NADPH-hemoprotein reductase activity (GO:0003958); NADP binding (GO:0050661); FMN binding (GO:0010181); oxidoreductase activity (GO:0016491); oxidoreductase activity (GO:0016491); oxidoreductase activity, acting on paired donors, with incorporation or reduction of molecular oxygen, NAD(P)H as one donor, and incorporation of one atom of oxygen (GO:…	oxidation-reduction process (GO:0055114)	integral component of membrane (GO:0016021); endoplasmic reticulum membrane (GO:0005789); membrane (GO:0016020); cytoplasm (GO:0005737); cytosol (GO:0005829); endoplasmic reticulum (GO:0005783)	NCPR
XP_022023014.1	acyl-coenzyme A oxidase 3, peroxisomal-like [Helianthus annuus]	XP_022023014	han:110923146	oxidoreductase activity, acting on the CH-CH group of donors (GO:0016627); FAD binding (GO:0071949); acyl-CoA oxidase activity (GO:0003997); acyl-CoA oxidase activity (GO:0003997); fatty acid binding (GO:0005504); flavin adenine dinucleotide binding (GO:0050660)	oxidation-reduction process (GO:0055114); fatty acid beta-oxidation (GO:0006635); fatty acid beta-oxidation using acyl-CoA oxidase (GO:0033540); lipid homeostasis (GO:0055088); fatty acid metabolic process (GO:0006631)	peroxisome (GO:0005777); peroxisome (GO:0005777)	ACX3
XP_021990240.1	2-oxoglutarate dehydrogenase, mitochondrial-like [Helianthus annuus]	XP_021990240	han:110886710	oxidoreductase activity, acting on the aldehyde or oxo group of donors, disulfide as acceptor (GO:0016624); oxoglutarate dehydrogenase (succinyl-transferring) activity (GO:0004591); thiamine pyrophosphate binding (GO:0030976); oxoglutarate dehydrogenase (succinyl-transferring) activity (GO:0004591)	tricarboxylic acid cycle (GO:0006099); oxidation-reduction process (GO:0055114); tricarboxylic acid cycle (GO:0006099)	mitochondrion (GO:0005739); oxoglutarate dehydrogenase complex (GO:0045252)
XP_022015453.1	polyadenylate-binding protein 2-like [Helianthus annuus]	XP_022015453	han:110915122	RNA binding (GO:0003723); nucleic acid binding (GO:0003676); RNA binding (GO:0003723); mRNA 3'-UTR binding (GO:0003730); poly(A) binding (GO:0008143); poly(U) RNA binding (GO:0008266)		cytoplasm (GO:0005737); nucleus (GO:0005634); cytoplasm (GO:0005737); cytosol (GO:0005829); ribonucleoprotein complex (GO:1990904)
XP_022013314.1	probable mediator of RNA polymerase II transcription subunit 36b [Helianthus annuus]	XP_022013314	han:110912806	RNA binding (GO:0003723); methyltransferase activity (GO:0008168); histone-glutamine methyltransferase activity (GO:1990259); transferase activity (GO:0016740); RNA binding (GO:0003723); rRNA methyltransferase activity (GO:0008649); RNA binding (GO:0003723); methyltransferase activity (GO:0008168); histone-glutamine methyltransferase activity (GO:1990259); transferase activity (GO:0016740); RNA b…	rRNA processing (GO:0006364); box C/D snoRNA 3'-end processing (GO:0000494); histone glutamine methylation (GO:1990258); methylation (GO:0032259); rRNA methylation (GO:0031167); rRNA processing (GO:0006364); box C/D snoRNA 3'-end processing (GO:0000494); histone glutamine methylation (GO:1990258); methylation (GO:0032259); rRNA methylation (GO:0031167)	box C/D snoRNP complex (GO:0031428); Cajal body (GO:0015030); small-subunit processome (GO:0032040); box C/D snoRNP complex (GO:0031428); Cajal body (GO:0015030); small-subunit processome (GO:0032040)
XP_022021010.1	DExH-box ATP-dependent RNA helicase DExH12-like [Helianthus annuus]	XP_022021010	no kegg id
YP_588106.1	RNA polymerase beta'' subunit (chloroplast) [Helianthus annuus]	YP_588106	han:4055574
XP_021977146.1	thylakoid lumenal 15 kDa protein 1, chloroplastic [Helianthus annuus]	XP_021977146	han:110872616			chloroplast thylakoid (GO:0009534)
XP_021989039.1	presequence protease 1, chloroplastic/mitochondrial-like [Helianthus annuus]	XP_021989039	han:110885644	metal ion binding (GO:0046872); peptidase activity (GO:0008233); catalytic activity (GO:0003824); metalloendopeptidase activity (GO:0004222)	proteolysis (GO:0006508)	chloroplast (GO:0009507); mitochondrion (GO:0005739)	ATPREP2
XP_021978509.1	eukaryotic translation initiation factor 3 subunit L-like [Helianthus annuus]	XP_021978509	han:110873805	translation initiation factor activity (GO:0003743)	formation of cytoplasmic translation initiation complex (GO:0001732); translation (GO:0006412); translational initiation (GO:0006413); cytoplasmic translational initiation (GO:0002183); translational initiation (GO:0006413)	eukaryotic translation initiation factor 3 complex (GO:0005852); eukaryotic 48S preinitiation complex (GO:0033290); eukaryotic 43S preinitiation complex (GO:0016282); cytoplasm (GO:0005737); eukaryotic translation initiation factor 3 complex (GO:0005852)
XP_021970822.1	trans-cinnamate 4-monooxygenase [Helianthus annuus]	XP_021970822	han:110865806	heme binding (GO:0020037); iron ion binding (GO:0005506); oxidoreductase activity, acting on paired donors, with incorporation or reduction of molecular oxygen (GO:0016705); monooxygenase activity (GO:0004497); trans-cinnamate 4-monooxygenase activity (GO:0016710); oxidoreductase activity (GO:0016491); metal ion binding (GO:0046872); oxidoreductase activity, acting on paired donors, with incorpor…	oxidation-reduction process (GO:0055114); lignin metabolic process (GO:0009808)	membrane (GO:0016020)	TCMO
XP_021996803.1	leucine aminopeptidase 2, chloroplastic-like [Helianthus annuus]	XP_021996803	han:110893953
XP_022022806.1	thylakoid lumenal protein TL20.3, chloroplastic isoform X1 [Helianthus annuus]	XP_022022806	han:110922921
XP_022028417.1	fasciclin-like arabinogalactan protein 2 [Helianthus annuus]	XP_022028417	han:110929571			integral component of membrane (GO:0016021); membrane (GO:0016020); anchored component of plasma membrane (GO:0046658)	FLA2
XP_022038157.1	protein ILITYHIA [Helianthus annuus]	XP_022038157	han:110940899	ribosome binding (GO:0043022); protein kinase binding (GO:0019901); protein kinase regulator activity (GO:0019887)	positive regulation of kinase activity (GO:0033674); regulation of translation (GO:0006417); regulation of protein kinase activity (GO:0045859); induced systemic resistance (GO:0009682); defense response to bacterium (GO:0042742); innate immune response (GO:0045087)	nucleus (GO:0005634); cytosol (GO:0005829)	ILA
XP_022001429.1	DNA damage-repair/toleration protein DRT100-like [Helianthus annuus]	XP_022001429	han:110898880
XP_022016153.1	trafficking protein particle complex II-specific subunit 120 homolog [Helianthus annuus]	XP_022016153	han:110915725			trans-Golgi network (GO:0005802)	TRS120
XP_022013767.1	branched-chain-amino-acid aminotransferase-like protein 2 [Helianthus annuus]	XP_022013767	han:110913227
XP_022034574.1	alcohol dehydrogenase class-3 [Helianthus annuus]	XP_022034574	han:110936487	zinc ion binding (GO:0008270); S-(hydroxymethyl)glutathione dehydrogenase activity (GO:0051903); oxidoreductase activity (GO:0016491); alcohol dehydrogenase activity, zinc-dependent (GO:0004024); metal ion binding (GO:0046872); zinc ion binding (GO:0008270); S-(hydroxymethyl)glutathione dehydrogenase activity (GO:0051903)	ethanol oxidation (GO:0006069); oxidation-reduction process (GO:0055114); formaldehyde catabolic process (GO:0046294)	cytosol (GO:0005829)	HOT5
XP_022023315.1	heat shock 70 kDa protein 17-like [Helianthus annuus]	XP_022023315	han:110923551	ATP binding (GO:0005524)	cellular response to hypoxia (GO:0071456); negative regulation of hypoxia-induced intrinsic apoptotic signaling pathway (GO:1903298)	endoplasmic reticulum chaperone complex (GO:0034663); endoplasmic reticulum (GO:0005783)
XP_022005732.1	glucomannan 4-beta-mannosyltransferase 2-like [Helianthus annuus]	XP_022005732	han:110904212	transferase activity (GO:0016740); mannan synthase activity (GO:0051753); transferase activity, transferring glycosyl groups (GO:0016757); transferase activity (GO:0016740); mannan synthase activity (GO:0051753); transferase activity, transferring glycosyl groups (GO:0016757); transferase activity (GO:0016740); mannan synthase activity (GO:0051753); transferase activity, transferring glycosyl gro…	mannosylation (GO:0097502); mannosylation (GO:0097502); mannosylation (GO:0097502); mannosylation (GO:0097502); mannosylation (GO:0097502)	integral component of membrane (GO:0016021); membrane (GO:0016020); Golgi apparatus (GO:0005794); integral component of membrane (GO:0016021); membrane (GO:0016020); Golgi apparatus (GO:0005794); integral component of membrane (GO:0016021); membrane (GO:0016020); Golgi apparatus (GO:0005794); integral component of membrane (GO:0016021); membrane (GO:0016020); Golgi apparatus (GO:0005794); integra…
XP_022028960.1	probable methyltransferase PMT21 [Helianthus annuus]	XP_022028960	han:110930050	methyltransferase activity (GO:0008168); transferase activity (GO:0016740)	methylation (GO:0032259)	integral component of membrane (GO:0016021); membrane (GO:0016020); cytoplasm (GO:0005737); Golgi apparatus (GO:0005794); trans-Golgi network (GO:0005802); endosome (GO:0005768)	ERD3
XP_022005947.1	UDP-glucuronic acid decarboxylase 1 [Helianthus annuus]	XP_022005947	han:110904397	UDP-glucuronate decarboxylase activity (GO:0048040); NAD+ binding (GO:0070403); UDP-glucuronate decarboxylase activity (GO:0048040); NAD+ binding (GO:0070403)	D-xylose metabolic process (GO:0042732); D-xylose metabolic process (GO:0042732)	integral component of membrane (GO:0016021); membrane (GO:0016020); cytoplasm (GO:0005737); integral component of membrane (GO:0016021); membrane (GO:0016020); cytoplasm (GO:0005737)	UXS1
XP_021982566.1	peroxisomal (S)-2-hydroxy-acid oxidase GLO1-like [Helianthus annuus]	XP_021982566	han:110878548
XP_021987506.1	asparagine--tRNA ligase, cytoplasmic 1-like [Helianthus annuus]	XP_021987506	han:110884133	ATP binding (GO:0005524); nucleic acid binding (GO:0003676); aminoacyl-tRNA ligase activity (GO:0004812); asparagine-tRNA ligase activity (GO:0004816); nucleotide binding (GO:0000166)	tRNA aminoacylation for protein translation (GO:0006418); asparaginyl-tRNA aminoacylation (GO:0006421)	cytoplasm (GO:0005737)	SYNC3
XP_021987816.1	protoporphyrinogen oxidase 1, chloroplastic [Helianthus annuus]	XP_021987816	han:110884411	oxygen-dependent protoporphyrinogen oxidase activity (GO:0004729); oxidoreductase activity (GO:0016491); oxidoreductase activity (GO:0016491); oxygen-dependent protoporphyrinogen oxidase activity (GO:0004729)	porphyrin-containing compound biosynthetic process (GO:0006779); protoporphyrinogen IX biosynthetic process (GO:0006782); oxidation-reduction process (GO:0055114); heme biosynthetic process (GO:0006783)	chloroplast thylakoid (GO:0009534); chloroplast envelope (GO:0009941); chloroplast thylakoid (GO:0009534); chloroplast (GO:0009507)	PPOX
XP_021999912.1	triosephosphate isomerase, chloroplastic-like [Helianthus annuus]	XP_021999912	han:110897469	catalytic activity (GO:0003824); triose-phosphate isomerase activity (GO:0004807); triose-phosphate isomerase activity (GO:0004807); isomerase activity (GO:0016853)	glycolytic process (GO:0006096); glycerol catabolic process (GO:0019563); glyceraldehyde-3-phosphate biosynthetic process (GO:0046166); glycolytic process (GO:0006096); gluconeogenesis (GO:0006094)	cytosol (GO:0005829)
XP_022029561.1	guanosine nucleotide diphosphate dissociation inhibitor 1 [Helianthus annuus]	XP_022029561	han:110930558	Rab GDP-dissociation inhibitor activity (GO:0005093); GDP-dissociation inhibitor activity (GO:0005092); Rab GTPase binding (GO:0017137); Rab GDP-dissociation inhibitor activity (GO:0005093)	protein transport (GO:0015031); small GTPase mediated signal transduction (GO:0007264); vesicle-mediated transport (GO:0016192); regulation of catalytic activity (GO:0050790)	intracellular (GO:0005622); cytoplasm (GO:0005737)	ATGDI1
XP_021988990.1	protein PLASTID TRANSCRIPTIONALLY ACTIVE 12 [Helianthus annuus]	XP_021988990	han:110885597		regulation of transcription, DNA-templated (GO:0006355); positive regulation of red or far-red light signaling pathway (GO:0090228); response to light stimulus (GO:0009416); positive regulation of transcription, DNA-templated (GO:0045893); plastid transcription (GO:0042793)	chloroplast (GO:0009507); nucleus (GO:0005634); plastid chromosome (GO:0009508); chloroplast (GO:0009507)	PTAC12
XP_021998487.1	heat shock 70 kDa protein 15-like [Helianthus annuus]	XP_021998487	han:110895474	ATP binding (GO:0005524)		nucleus (GO:0005634); cytosol (GO:0005829)
XP_022025470.1	probable xyloglucan endotransglucosylase/hydrolase protein B [Helianthus annuus]	XP_022025470	han:110925995	xyloglucan:xyloglucosyl transferase activity (GO:0016762); hydrolase activity, hydrolyzing O-glycosyl compounds (GO:0004553); transferase activity (GO:0016740); hydrolase activity (GO:0016787); hydrolase activity, acting on glycosyl bonds (GO:0016798)	cell wall biogenesis (GO:0042546); xyloglucan metabolic process (GO:0010411); cell wall organization (GO:0071555); cellular glucan metabolic process (GO:0006073); carbohydrate metabolic process (GO:0005975); metabolic process (GO:0008152)	extracellular region (GO:0005576); cell wall (GO:0005618); apoplast (GO:0048046)	EXGT-A4
XP_021976601.1	ABC transporter F family member 4 [Helianthus annuus]	XP_021976601	han:110872133	ATP binding (GO:0005524); ATPase activity (GO:0016887); nucleotide binding (GO:0000166); ATP binding (GO:0005524)			ATGCN4
XP_022029032.1	phosphoribulokinase, chloroplastic-like [Helianthus annuus]	XP_022029032	han:110930115	ATP binding (GO:0005524); hydrolase activity (GO:0016787); phosphoribulokinase activity (GO:0008974); kinase activity (GO:0016301); kinase activity (GO:0016301)	carbohydrate metabolic process (GO:0005975); phosphorylation (GO:0016310)	chloroplast (GO:0009507)
XP_022022330.1	24-methylenesterol C-methyltransferase 2-like [Helianthus annuus]	XP_022022330	han:110922323	methyltransferase activity (GO:0008168); transferase activity (GO:0016740)	steroid biosynthetic process (GO:0006694); methylation (GO:0032259)	integral component of membrane (GO:0016021); membrane (GO:0016020)	SMT2
XP_022011061.1	aminomethyltransferase, mitochondrial [Helianthus annuus]	XP_022011061	han:110910763	aminomethyltransferase activity (GO:0004047); transaminase activity (GO:0008483); protein binding (GO:0005515); transferase activity (GO:0016740); methyltransferase activity (GO:0008168); aminomethyltransferase activity (GO:0004047)	glycine catabolic process (GO:0006546); methylation (GO:0032259); glycine decarboxylation via glycine cleavage system (GO:0019464)	mitochondrion (GO:0005739); mitochondrion (GO:0005739)
XP_021999839.1	delta(24)-sterol reductase [Helianthus annuus]	XP_021999839	han:110897396
XP_021987936.1	phytochrome B-like [Helianthus annuus]	XP_021987936	han:110884523
XP_021971236.1	nascent polypeptide-associated complex subunit alpha-like protein 1 [Helianthus annuus]	XP_021971236	han:110866391			nascent polypeptide-associated complex (GO:0005854)	NACA3
XP_021992579.1	serine hydroxymethyltransferase 1, mitochondrial isoform X1 [Helianthus annuus]	XP_021992579	han:110889370	methyltransferase activity (GO:0008168); glycine hydroxymethyltransferase activity (GO:0004372); pyridoxal phosphate binding (GO:0030170); poly(U) RNA binding (GO:0008266); catalytic activity (GO:0003824); serine binding (GO:0070905); transferase activity (GO:0016740); zinc ion binding (GO:0008270); pyridoxal phosphate binding (GO:0030170); glycine hydroxymethyltransferase activity (GO:0004372); …	glycine biosynthetic process from serine (GO:0019264); circadian rhythm (GO:0007623); response to cold (GO:0009409); glycine metabolic process (GO:0006544); response to cadmium ion (GO:0046686); photorespiration (GO:0009853); L-serine catabolic process (GO:0006565); folic acid metabolic process (GO:0046655); cellular response to tetrahydrofolate (GO:1904482); tetrahydrofolate interconversion (GO:…	plasma membrane (GO:0005886); mitochondrion (GO:0005739); nucleus (GO:0005634); chloroplast stroma (GO:0009570); chloroplast thylakoid (GO:0009534); stromule (GO:0010319); cytosolic ribosome (GO:0022626); apoplast (GO:0048046); cytosol (GO:0005829); plasma membrane (GO:0005886); mitochondrion (GO:0005739); nucleus (GO:0005634); chloroplast stroma (GO:0009570); chloroplast thylakoid (GO:0009534); …
XP_021999354.1	subtilisin-like protease SBT1.6 [Helianthus annuus]	XP_021999354	han:110896199	serine-type endopeptidase activity (GO:0004252); peptidase activity (GO:0008233); serine-type peptidase activity (GO:0008236); hydrolase activity (GO:0016787)	proteolysis (GO:0006508)		SLP2
XP_022015851.1	ferredoxin--NADP reductase, leaf-type isozyme, chloroplastic-like [Helianthus annuus]	XP_022015851	han:110915457	ferredoxin-NADP+ reductase activity (GO:0004324); oxidoreductase activity (GO:0016491)	oxidation-reduction process (GO:0055114)	chloroplast (GO:0009507)	FENR1
XP_022000901.1	V-type proton ATPase subunit H [Helianthus annuus]	XP_022000901	han:110898424	heme binding (GO:0020037); proton-transporting ATPase activity, rotational mechanism (GO:0046961)	proton transmembrane transport (GO:1902600); ion transport (GO:0006811)	plasma membrane (GO:0005886); chloroplast (GO:0009507); vacuolar proton-transporting V-type ATPase, V1 domain (GO:0000221); Golgi apparatus (GO:0005794); plant-type vacuole (GO:0000325); vacuole (GO:0005773); vacuolar membrane (GO:0005774)
XP_022025609.1	DEAD-box ATP-dependent RNA helicase 37-like [Helianthus annuus]	XP_022025609	no kegg id
XP_021994893.1	probable enoyl-CoA hydratase 1, peroxisomal [Helianthus annuus]	XP_021994893	han:110891501	isomerase activity (GO:0016853); catalytic activity (GO:0003824)		peroxisome (GO:0005777)	ECHIA
XP_022029657.1	probable methyltransferase PMT26 [Helianthus annuus]	XP_022029657	han:110930620	methyltransferase activity (GO:0008168); transferase activity (GO:0016740)	methylation (GO:0032259)	integral component of membrane (GO:0016021); membrane (GO:0016020); cytoplasm (GO:0005737); trans-Golgi network (GO:0005802); endosome (GO:0005768)
XP_022042396.1	pyruvate decarboxylase 1 [Helianthus annuus]	XP_022042396	han:110945063	magnesium ion binding (GO:0000287); carboxy-lyase activity (GO:0016831); catalytic activity (GO:0003824); thiamine pyrophosphate binding (GO:0030976); metal ion binding (GO:0046872); carboxy-lyase activity (GO:0016831)		cytosol (GO:0005829)	PDC2
XP_021994035.1	aspartate--tRNA ligase 2, cytoplasmic-like [Helianthus annuus]	XP_021994035	han:110890719	ATP binding (GO:0005524); nucleic acid binding (GO:0003676); aminoacyl-tRNA ligase activity (GO:0004812); aspartate-tRNA ligase activity (GO:0004815); nucleotide binding (GO:0000166); RNA binding (GO:0003723); aspartate-tRNA ligase activity (GO:0004815)	tRNA aminoacylation for protein translation (GO:0006418); aspartyl-tRNA aminoacylation (GO:0006422); aspartyl-tRNA aminoacylation (GO:0006422)	cytoplasm (GO:0005737); aminoacyl-tRNA synthetase multienzyme complex (GO:0017101); cytosol (GO:0005829)
XP_022002729.1	GDP-mannose 3,5-epimerase 2-like [Helianthus annuus]	XP_022002729	han:110900140	NAD binding (GO:0051287); GDP-mannose 3,5-epimerase activity (GO:0047918); coenzyme binding (GO:0050662); catalytic activity (GO:0003824); NAD binding (GO:0051287); GDP-mannose 3,5-epimerase activity (GO:0047918); coenzyme binding (GO:0050662); catalytic activity (GO:0003824)
XP_021968954.1	DExH-box ATP-dependent RNA helicase DExH8-like [Helianthus annuus]	XP_021968954	han:110864236	ATP binding (GO:0005524); nucleic acid binding (GO:0003676); metal ion binding (GO:0046872); RNA binding (GO:0003723)	positive regulation of transcription by RNA polymerase I (GO:0045943)	nucleolus (GO:0005730)	C3H4
XP_022012950.1	pyruvate decarboxylase 1 isoform X1 [Helianthus annuus]	XP_022012950	han:110912521
XP_021972667.1	isocitrate dehydrogenase [NADP]-like [Helianthus annuus]	XP_021972667	han:110867916	NAD binding (GO:0051287); magnesium ion binding (GO:0000287); isocitrate dehydrogenase (NADP+) activity (GO:0004450); oxidoreductase activity, acting on the CH-OH group of donors, NAD or NADP as acceptor (GO:0016616); oxidoreductase activity (GO:0016491); metal ion binding (GO:0046872); isocitrate dehydrogenase (NADP+) activity (GO:0004450); NAD binding (GO:0051287); magnesium ion binding (GO:000…	tricarboxylic acid cycle (GO:0006099); isocitrate metabolic process (GO:0006102); oxidation-reduction process (GO:0055114); isocitrate metabolic process (GO:0006102); NADP metabolic process (GO:0006739); tricarboxylic acid cycle (GO:0006099); isocitrate metabolic process (GO:0006102); oxidation-reduction process (GO:0055114); isocitrate metabolic process (GO:0006102); NADP metabolic process (GO:0…	mitochondrion (GO:0005739); mitochondrion (GO:0005739)	IDHC
XP_021996994.1	threonine synthase, chloroplastic-like [Helianthus annuus]	XP_021996994	han:110894122	pyridoxal phosphate binding (GO:0030170); threonine synthase activity (GO:0004795); pyridoxal phosphate binding (GO:0030170); pyridoxal phosphate binding (GO:0030170); threonine synthase activity (GO:0004795); pyridoxal phosphate binding (GO:0030170)	cellular amino acid metabolic process (GO:0006520); cellular amino acid metabolic process (GO:0006520)	cytoplasm (GO:0005737); cytoplasm (GO:0005737)
XP_021997256.1	probable methyltransferase PMT2 [Helianthus annuus]	XP_021997256	han:110894351	methyltransferase activity (GO:0008168); transferase activity (GO:0016740)	methylation (GO:0032259)	integral component of membrane (GO:0016021); trans-Golgi network (GO:0005802); endosome (GO:0005768); membrane (GO:0016020); cytoplasm (GO:0005737); Golgi apparatus (GO:0005794); trans-Golgi network (GO:0005802); endosome (GO:0005768); Golgi apparatus (GO:0005794)
XP_022026690.1	cysteine synthase-like isoform X1 [Helianthus annuus]	XP_022026690	han:110927332	cysteine synthase activity (GO:0004124); transferase activity (GO:0016740); pyridoxal phosphate binding (GO:0030170); cysteine synthase activity (GO:0004124); cysteine synthase activity (GO:0004124); transferase activity (GO:0016740); pyridoxal phosphate binding (GO:0030170); cysteine synthase activity (GO:0004124)	cysteine biosynthetic process from serine (GO:0006535); cysteine biosynthetic process (GO:0019344); cellular amino acid biosynthetic process (GO:0008652); cysteine biosynthetic process from serine (GO:0006535); double fertilization forming a zygote and endosperm (GO:0009567); pollen tube growth (GO:0009860); cysteine biosynthetic process from serine (GO:0006535); cysteine biosynthetic process (GO…	cytoplasm (GO:0005737); cytoplasm (GO:0005737)	CYSKP
XP_022009971.1	mannitol dehydrogenase-like [Helianthus annuus]	XP_022009971	han:110909241
XP_022009197.1	UDP-glucuronate 4-epimerase 6-like [Helianthus annuus]	XP_022009197	han:110908559	racemase and epimerase activity, acting on carbohydrates and derivatives (GO:0016857)	carbohydrate metabolic process (GO:0005975)	integral component of membrane (GO:0016021); membrane (GO:0016020)	GAE6
XP_022002972.1	probable glycerol-3-phosphate acyltransferase 8 [Helianthus annuus]	XP_022002972	han:110900391	transferase activity, transferring acyl groups (GO:0016746); glycerol-3-phosphate 2-O-acyltransferase activity (GO:0090447); transferase activity (GO:0016740); phosphatase activity (GO:0016791); transferase activity, transferring acyl groups (GO:0016746); glycerol-3-phosphate 2-O-acyltransferase activity (GO:0090447); transferase activity (GO:0016740); phosphatase activity (GO:0016791)	dephosphorylation (GO:0016311); cutin biosynthetic process (GO:0010143); dephosphorylation (GO:0016311); cutin biosynthetic process (GO:0010143)	integral component of membrane (GO:0016021); membrane (GO:0016020); membrane (GO:0016020); integral component of membrane (GO:0016021); membrane (GO:0016020); membrane (GO:0016020)
XP_021971118.1	protein RETICULATA-RELATED 4, chloroplastic-like [Helianthus annuus]	XP_021971118	han:110866074
XP_022036386.1	polyadenylate-binding protein 2-like [Helianthus annuus]	XP_022036386	han:110938237	RNA binding (GO:0003723); nucleic acid binding (GO:0003676); RNA binding (GO:0003723); mRNA 3'-UTR binding (GO:0003730); poly(A) binding (GO:0008143); poly(U) RNA binding (GO:0008266)		cytoplasm (GO:0005737); nucleus (GO:0005634); cytoplasm (GO:0005737); cytosol (GO:0005829); ribonucleoprotein complex (GO:1990904)
XP_021976080.1	probable pectate lyase 5 [Helianthus annuus]	XP_021976080	han:110871669	metal ion binding (GO:0046872); pectate lyase activity (GO:0030570); lyase activity (GO:0016829)	pectin catabolic process (GO:0045490)
XP_021989846.1	uncharacterized protein LOC110886367 [Helianthus annuus]	XP_021989846	han:110886367	protein binding (GO:0005515)		chloroplast thylakoid membrane (GO:0009535)
XP_021984499.1	WD-40 repeat-containing protein MSI4-like [Helianthus annuus]	XP_021984499	han:110880220	protein binding (GO:0005515)		nucleus (GO:0005634)	FVE
XP_022002367.1	glyoxysomal fatty acid beta-oxidation multifunctional protein MFP-a-like [Helianthus annuus]	XP_022002367	han:110899786
XP_022027266.1	peroxisomal fatty acid beta-oxidation multifunctional protein AIM1-like isoform X1 [Helianthus annuus]	XP_022027266	han:110928562
XP_021981630.1	psbP domain-containing protein 1, chloroplastic isoform X1 [Helianthus annuus]	XP_021981630	han:110877741	calcium ion binding (GO:0005509); calcium ion binding (GO:0005509)	photosynthesis (GO:0015979); photosynthesis (GO:0015979)	photosystem II oxygen evolving complex (GO:0009654); extrinsic component of membrane (GO:0019898); photosystem II (GO:0009523); photosystem II oxygen evolving complex (GO:0009654); extrinsic component of membrane (GO:0019898); photosystem II (GO:0009523)
XP_021994501.1	uncharacterized protein LOC110891141 [Helianthus annuus]	XP_021994501	han:110891141	quinone binding (GO:0048038); copper ion binding (GO:0005507); primary amine oxidase activity (GO:0008131); oxidoreductase activity (GO:0016491); metal ion binding (GO:0046872); copper ion binding (GO:0005507); primary amine oxidase activity (GO:0008131)	amine metabolic process (GO:0009308); oxidation-reduction process (GO:0055114); amine metabolic process (GO:0009308)
XP_022034660.1	endoglucanase 25-like [Helianthus annuus]	XP_022034660	han:110936556	cellulase activity (GO:0008810); hydrolase activity, hydrolyzing O-glycosyl compounds (GO:0004553); catalytic activity (GO:0003824); hydrolase activity (GO:0016787); hydrolase activity, acting on glycosyl bonds (GO:0016798)	cellulose catabolic process (GO:0030245); carbohydrate metabolic process (GO:0005975); metabolic process (GO:0008152); polysaccharide catabolic process (GO:0000272)	integral component of membrane (GO:0016021); membrane (GO:0016020)	ATGH9A1
XP_021970314.1	4-alpha-glucanotransferase DPE2 [Helianthus annuus]	XP_021970314	han:110865379	carbohydrate binding (GO:0030246); 4-alpha-glucanotransferase activity (GO:0004134); starch binding (GO:2001070)	glycogen metabolic process (GO:0005977); carbohydrate metabolic process (GO:0005975)		DPE2
XP_021973325.1	formate--tetrahydrofolate ligase [Helianthus annuus]	XP_021973325	han:110868471	ATP binding (GO:0005524); formate-tetrahydrofolate ligase activity (GO:0004329); methenyltetrahydrofolate cyclohydrolase activity (GO:0004477); ligase activity (GO:0016874); methylenetetrahydrofolate dehydrogenase (NADP+) activity (GO:0004488); formate-tetrahydrofolate ligase activity (GO:0004329)	10-formyltetrahydrofolate biosynthetic process (GO:0009257); oxidation-reduction process (GO:0055114); purine nucleobase biosynthetic process (GO:0009113)	cytoplasm (GO:0005737)	FTHS
XP_021972823.1	NADH dehydrogenase [ubiquinone] iron-sulfur protein 1, mitochondrial-like [Helianthus annuus]	XP_021972823	han:110868046	NADH dehydrogenase (ubiquinone) activity (GO:0008137); electron transfer activity (GO:0009055); iron-sulfur cluster binding (GO:0051536); oxidoreductase activity (GO:0016491); oxidoreductase activity, acting on NAD(P)H (GO:0016651); 4 iron, 4 sulfur cluster binding (GO:0051539); NADH dehydrogenase activity (GO:0003954)	ATP synthesis coupled electron transport (GO:0042773); oxidation-reduction process (GO:0055114)	membrane (GO:0016020)	NDUS1
XP_022035910.1	eukaryotic translation initiation factor 3 subunit G-like [Helianthus annuus]	XP_022035910	han:110937759
XP_021999405.1	uncharacterized protein LOC110896250 [Helianthus annuus]	XP_021999405	han:110896250	DNA binding (GO:0003677); zinc ion binding (GO:0008270); nucleic acid binding (GO:0003676)		nucleus (GO:0005634)
XP_022029660.1	protein EXPORTIN 1A [Helianthus annuus]	XP_022029660	han:110930623	Ran GTPase binding (GO:0008536); nuclear export signal receptor activity (GO:0005049); nuclear export signal receptor activity (GO:0005049)	intracellular protein transport (GO:0006886); ribosomal large subunit export from nucleus (GO:0000055); regulation of protein export from nucleus (GO:0046825); ribosomal small subunit export from nucleus (GO:0000056)	nucleus (GO:0005634); nucleus (GO:0005634); cytoplasm (GO:0005737)	XPO1A
XP_022018767.1	malonate--CoA ligase isoform X1 [Helianthus annuus]	XP_022018767	han:110918791
XP_022025664.1	trafficking protein particle complex subunit 3-like [Helianthus annuus]	XP_022025664	han:110926214		Golgi vesicle transport (GO:0048193); endoplasmic reticulum to Golgi vesicle-mediated transport (GO:0006888); intra-Golgi vesicle-mediated transport (GO:0006891); vesicle-mediated transport (GO:0016192); Golgi vesicle transport (GO:0048193); endoplasmic reticulum to Golgi vesicle-mediated transport (GO:0006888); intra-Golgi vesicle-mediated transport (GO:0006891); vesicle-mediated transport (GO:0…	TRAPP complex (GO:0030008); endoplasmic reticulum (GO:0005783); Golgi apparatus (GO:0005794); cis-Golgi network membrane (GO:0033106); cytosol (GO:0005829); Golgi apparatus (GO:0005794); TRAPP complex (GO:0030008); TRAPP complex (GO:0030008); endoplasmic reticulum (GO:0005783); Golgi apparatus (GO:0005794); cis-Golgi network membrane (GO:0033106); cytosol (GO:0005829); Golgi apparatus (GO:0005794…
XP_022038170.1	synaptotagmin-2-like [Helianthus annuus]	XP_022038170	han:110940910	lipid binding (GO:0008289)	lipid transport (GO:0006869)	integral component of membrane (GO:0016021); membrane (GO:0016020); endoplasmic reticulum (GO:0005783)
XP_021981783.1	UDP-glucose:glycoprotein glucosyltransferase isoform X1 [Helianthus annuus]	XP_021981783	han:110877869	UDP-glucose:glycoprotein glucosyltransferase activity (GO:0003980); transferase activity (GO:0016740); unfolded protein binding (GO:0051082); UDP-glucose:glycoprotein glucosyltransferase activity (GO:0003980); UDP-glucose:glycoprotein glucosyltransferase activity (GO:0003980); transferase activity (GO:0016740); unfolded protein binding (GO:0051082); UDP-glucose:glycoprotein glucosyltransferase ac…	protein glycosylation (GO:0006486); UDP-glucosylation (GO:0097359); ER-associated misfolded protein catabolic process (GO:0071712); protein N-linked glycosylation via asparagine (GO:0018279); protein glycosylation (GO:0006486); UDP-glucosylation (GO:0097359); ER-associated misfolded protein catabolic process (GO:0071712); protein N-linked glycosylation via asparagine (GO:0018279)	endoplasmic reticulum (GO:0005783); endoplasmic reticulum (GO:0005783)	EBS1
XP_021998591.1	leucine--tRNA ligase, cytoplasmic-like [Helianthus annuus]	XP_021998591	han:110895577
XP_022001044.1	hydroxyproline O-arabinosyltransferase 1 [Helianthus annuus]	XP_022001044	han:110898558			integral component of membrane (GO:0016021); membrane (GO:0016020)
XP_021970199.1	beta-fructofuranosidase, insoluble isoenzyme 1-like [Helianthus annuus]	XP_021970199	han:110865270	hydrolase activity, hydrolyzing O-glycosyl compounds (GO:0004553); hydrolase activity (GO:0016787); hydrolase activity, acting on glycosyl bonds (GO:0016798)	carbohydrate metabolic process (GO:0005975); metabolic process (GO:0008152)		INV1
RudF6H_K8_for_neu_pYES	RudF6H_K8_for_neu_pYES	RudF6H_K8_for_neu_pY	no kegg id
XP_021976789.1	protein ACTIVITY OF BC1 COMPLEX KINASE 3, chloroplastic [Helianthus annuus]	XP_021976789	han:110872314	ATP binding (GO:0005524); protein kinase activity (GO:0004672); protein kinase activity (GO:0004672)	protein phosphorylation (GO:0006468)
XP_022026234.1	UDP-D-apiose/UDP-D-xylose synthase 2-like [Helianthus annuus]	XP_022026234	han:110926916	catalytic activity (GO:0003824); coenzyme binding (GO:0050662)
XP_022018559.1	probable quinone oxidoreductase [Helianthus annuus]	XP_022018559	han:110918567	zinc ion binding (GO:0008270); oxidoreductase activity (GO:0016491)	oxidation-reduction process (GO:0055114); response to oxidative stress (GO:0006979)	mitochondrion (GO:0005739); peroxisome (GO:0005777)
XP_021969768.1	intracellular protein transport protein USO1-like [Helianthus annuus]	XP_021969768	han:110864909			integral component of membrane (GO:0016021); membrane (GO:0016020)
XP_021981637.1	aspartyl protease family protein At5g10770-like isoform X1 [Helianthus annuus]	XP_021981637	han:110877749	aspartic-type endopeptidase activity (GO:0004190); peptidase activity (GO:0008233); hydrolase activity (GO:0016787); aspartic-type endopeptidase activity (GO:0004190); aspartic-type endopeptidase activity (GO:0004190); peptidase activity (GO:0008233); hydrolase activity (GO:0016787); aspartic-type endopeptidase activity (GO:0004190)	proteolysis (GO:0006508); proteolysis (GO:0006508); protein catabolic process (GO:0030163); proteolysis (GO:0006508); proteolysis (GO:0006508); protein catabolic process (GO:0030163)
XP_022010326.1	chlorophyll a-b binding protein CP29.1, chloroplastic-like [Helianthus annuus]	XP_022010326	han:110909904	chlorophyll binding (GO:0016168)	protein-chromophore linkage (GO:0018298); photosynthesis, light harvesting (GO:0009765); photosynthesis (GO:0015979); response to light stimulus (GO:0009416); photosynthesis, light harvesting in photosystem I (GO:0009768)	integral component of membrane (GO:0016021); chloroplast thylakoid membrane (GO:0009535); photosystem I (GO:0009522); photosystem II (GO:0009523); membrane (GO:0016020); chloroplast (GO:0009507); plastid (GO:0009536); thylakoid (GO:0009579); chloroplast thylakoid membrane (GO:0009535); chloroplast envelope (GO:0009941); plastoglobule (GO:0010287)	LHCB4.2
XP_022021532.1	replication factor C subunit 3 [Helianthus annuus]	XP_022021532	han:110921504
XP_021986745.1	desiccation-related protein PCC13-62-like [Helianthus annuus]	XP_021986745	han:110883249
XP_021973421.1	protein disulfide isomerase-like 1-4 [Helianthus annuus]	XP_021973421	han:110868535	isomerase activity (GO:0016853); protein disulfide isomerase activity (GO:0003756); protein disulfide isomerase activity (GO:0003756)	cell redox homeostasis (GO:0045454); response to oxidative stress (GO:0006979); protein folding (GO:0006457); response to endoplasmic reticulum stress (GO:0034976)	chloroplast (GO:0009507); mitochondrion (GO:0005739); endoplasmic reticulum (GO:0005783); vacuolar membrane (GO:0005774); cell (GO:0005623); endoplasmic reticulum (GO:0005783)	ATPDIL1-3
XP_022026449.1	linoleate 13S-lipoxygenase 2-1, chloroplastic-like [Helianthus annuus]	XP_022026449	han:110927144	metal ion binding (GO:0046872); oxidoreductase activity (GO:0016491); protein binding (GO:0005515); oxidoreductase activity, acting on single donors with incorporation of molecular oxygen, incorporation of two atoms of oxygen (GO:0016702); dioxygenase activity (GO:0051213); oxidoreductase activity, acting on single donors with incorporation of molecular oxygen, incorporation of two atoms of oxyge…	oxidation-reduction process (GO:0055114); lipid oxidation (GO:0034440)
XP_021972215.1	26S proteasome non-ATPase regulatory subunit 1 homolog A-like [Helianthus annuus]	XP_021972215	han:110867550	enzyme regulator activity (GO:0030234)	regulation of protein catabolic process (GO:0042176); proteasome-mediated ubiquitin-dependent protein catabolic process (GO:0043161); regulation of catalytic activity (GO:0050790)	integral component of membrane (GO:0016021); proteasome complex (GO:0000502); proteasome regulatory particle, base subcomplex (GO:0008540); proteasome storage granule (GO:0034515); membrane (GO:0016020); nucleus (GO:0005634); proteasome regulatory particle, base subcomplex (GO:0008540)
XP_022028924.1	ISWI chromatin-remodeling complex ATPase CHR11 isoform X1 [Helianthus annuus]	XP_022028924	han:110930023
XP_021981865.1	pectin acetylesterase 12-like [Helianthus annuus]	XP_021981865	han:110877942	hydrolase activity (GO:0016787); pectin acetylesterase activity (GO:0052793); carboxylic ester hydrolase activity (GO:0052689)	cell wall organization (GO:0071555); cell wall organization (GO:0071555)	extracellular region (GO:0005576); cell wall (GO:0005618); plant-type cell wall (GO:0009505)
XP_021997233.1	pyruvate dehydrogenase E1 component subunit beta-1, mitochondrial-like [Helianthus annuus]	XP_021997233	han:110894330
XP_021987809.1	mitochondrial amidoxime reducing component 2-like isoform X1 [Helianthus annuus]	XP_021987809	han:110884408
XP_021978561.1	UDP-D-apiose/UDP-D-xylose synthase 2-like [Helianthus annuus]	XP_021978561	han:110873856	catalytic activity (GO:0003824); coenzyme binding (GO:0050662)
XP_022000465.1	protein transport protein SEC13 homolog B-like [Helianthus annuus]	XP_022000465	han:110898034	structural molecule activity (GO:0005198); protein binding (GO:0005515)	protein transport (GO:0015031); COPII-coated vesicle budding (GO:0090114); positive regulation of TORC1 signaling (GO:1904263); COPII-coated vesicle budding (GO:0090114)	COPII vesicle coat (GO:0030127); Golgi membrane (GO:0000139); cytosol (GO:0005829); COPII vesicle coat (GO:0030127); nuclear pore outer ring (GO:0031080)	SEC13
XP_022028346.1	dynamin-related protein 3A [Helianthus annuus]	XP_022028346	han:110929501	nucleotide binding (GO:0000166); GTPase activity (GO:0003924); GTP binding (GO:0005525); microtubule binding (GO:0008017); GTPase activity (GO:0003924)	organelle fission (GO:0048285)	cytoplasm (GO:0005737); membrane (GO:0016020)	DRP3A
XP_021981988.1	3-isopropylmalate dehydratase large subunit, chloroplastic-like [Helianthus annuus]	XP_021981988	han:110878034	4 iron, 4 sulfur cluster binding (GO:0051539); isomerase activity (GO:0016853); hydro-lyase activity (GO:0016836); 3-isopropylmalate dehydratase activity (GO:0003861)	cellular amino acid biosynthetic process (GO:0008652)		IIL1
XP_021989603.1	plasma membrane ATPase 4-like [Helianthus annuus]	XP_021989603	han:110886148	ATP binding (GO:0005524); metal ion binding (GO:0046872); nucleotide binding (GO:0000166); proton-exporting ATPase activity, phosphorylative mechanism (GO:0008553); proton-exporting ATPase activity, phosphorylative mechanism (GO:0008553); ATP binding (GO:0005524); metal ion binding (GO:0046872); nucleotide binding (GO:0000166); proton-exporting ATPase activity, phosphorylative mechanism (GO:00085…	proton export across plasma membrane (GO:0120029); ion transport (GO:0006811); regulation of intracellular pH (GO:0051453); proton transmembrane transport (GO:1902600); proton export across plasma membrane (GO:0120029); ion transport (GO:0006811); regulation of intracellular pH (GO:0051453); proton transmembrane transport (GO:1902600); proton export across plasma membrane (GO:0120029); ion transp…	plasma membrane (GO:0005886); integral component of membrane (GO:0016021); membrane (GO:0016020); cell (GO:0005623); plasma membrane (GO:0005886); integral component of membrane (GO:0016021); membrane (GO:0016020); cell (GO:0005623); plasma membrane (GO:0005886); integral component of membrane (GO:0016021); membrane (GO:0016020); cell (GO:0005623); plasma membrane (GO:0005886); integral component…	AHA1
XP_022021550.1	uncharacterized protein LOC110921520 [Helianthus annuus]	XP_022021550	han:110921520	quinone binding (GO:0048038); copper ion binding (GO:0005507); primary amine oxidase activity (GO:0008131); oxidoreductase activity (GO:0016491); metal ion binding (GO:0046872); copper ion binding (GO:0005507); primary amine oxidase activity (GO:0008131); quinone binding (GO:0048038); copper ion binding (GO:0005507); primary amine oxidase activity (GO:0008131); oxidoreductase activity (GO:0016491…	amine metabolic process (GO:0009308); oxidation-reduction process (GO:0055114); amine metabolic process (GO:0009308); amine metabolic process (GO:0009308); oxidation-reduction process (GO:0055114); amine metabolic process (GO:0009308)
XP_022005563.1	DEAD-box ATP-dependent RNA helicase 14-like [Helianthus annuus]	XP_022005563	han:110904068	ATP binding (GO:0005524); nucleic acid binding (GO:0003676); nucleotide binding (GO:0000166); helicase activity (GO:0004386); protein binding (GO:0005515); hydrolase activity (GO:0016787); RNA binding (GO:0003723); RNA helicase activity (GO:0003724)
XP_021969140.1	DEAD-box ATP-dependent RNA helicase 6-like [Helianthus annuus]	XP_021969140	han:110864396	ATP binding (GO:0005524); nucleic acid binding (GO:0003676); nucleotide binding (GO:0000166); helicase activity (GO:0004386); hydrolase activity (GO:0016787); mRNA binding (GO:0003729); RNA binding (GO:0003723); RNA helicase activity (GO:0003724)	cytoplasmic mRNA processing body assembly (GO:0033962); stress granule assembly (GO:0034063)	P-body (GO:0000932); cytoplasmic stress granule (GO:0010494)	RH6
XP_022002245.1	vesicle-associated protein 1-1-like [Helianthus annuus]	XP_022002245	han:110899663		endoplasmic reticulum-plasma membrane tethering (GO:0061817); endoplasmic reticulum membrane organization (GO:0090158)	integral component of membrane (GO:0016021); endoplasmic reticulum membrane (GO:0005789); membrane (GO:0016020); plasma membrane (GO:0005886); endoplasmic reticulum membrane (GO:0005789)
XP_021988505.1	5'-methylthioadenosine/S-adenosylhomocysteine nucleosidase 2-like [Helianthus annuus]	XP_021988505	han:110885112	catalytic activity (GO:0003824)	nucleoside metabolic process (GO:0009116)		ATMTN1
XP_021992899.1	3-deoxy-manno-octulosonate cytidylyltransferase, mitochondrial [Helianthus annuus]	XP_021992899	han:110889643	3-deoxy-manno-octulosonate cytidylyltransferase activity (GO:0008690); transferase activity (GO:0016740); 3-deoxy-manno-octulosonate cytidylyltransferase activity (GO:0008690)		integral component of membrane (GO:0016021); cytoplasm (GO:0005737); membrane (GO:0016020); cytosol (GO:0005829)	KDSB
XP_021983499.1	eukaryotic translation initiation factor 3 subunit I-like [Helianthus annuus]	XP_021983499	han:110879360	translation initiation factor activity (GO:0003743); protein binding (GO:0005515)	formation of cytoplasmic translation initiation complex (GO:0001732); translation (GO:0006412); translational initiation (GO:0006413); cytoplasmic translational initiation (GO:0002183)	eukaryotic translation initiation factor 3 complex (GO:0005852); eukaryotic 48S preinitiation complex (GO:0033290); eukaryotic 43S preinitiation complex (GO:0016282); cytoplasm (GO:0005737)	EIF3I
XP_022020707.1	cellulose synthase-like protein G2 [Helianthus annuus]	XP_022020707	han:110920817	cellulose synthase (UDP-forming) activity (GO:0016760); cellulose synthase activity (GO:0016759); transferase activity (GO:0016740); cellulose synthase (UDP-forming) activity (GO:0016760); cellulose synthase activity (GO:0016759); transferase activity (GO:0016740); cellulose synthase (UDP-forming) activity (GO:0016760); cellulose synthase activity (GO:0016759); transferase activity (GO:0016740); …	plant-type primary cell wall biogenesis (GO:0009833); cellulose biosynthetic process (GO:0030244); cellulose biosynthetic process (GO:0030244); plant-type primary cell wall biogenesis (GO:0009833); cellulose biosynthetic process (GO:0030244); cellulose biosynthetic process (GO:0030244); plant-type primary cell wall biogenesis (GO:0009833); cellulose biosynthetic process (GO:0030244); cellulose bi…	integral component of membrane (GO:0016021); membrane (GO:0016020); plasma membrane (GO:0005886); Golgi apparatus (GO:0005794); trans-Golgi network (GO:0005802); integral component of membrane (GO:0016021); membrane (GO:0016020); plasma membrane (GO:0005886); Golgi apparatus (GO:0005794); trans-Golgi network (GO:0005802); integral component of membrane (GO:0016021); membrane (GO:0016020); plasma …
XP_021992443.1	alpha-galactosidase-like [Helianthus annuus]	XP_021992443	han:110889244
XP_022010909.1	uncharacterized protein LOC110910594 [Helianthus annuus]	XP_022010909	han:110910594
XP_021981445.1	probable serine/threonine-protein kinase At4g35230 [Helianthus annuus]	XP_021981445	han:110877593	ATP binding (GO:0005524); protein kinase activity (GO:0004672); protein binding (GO:0005515)	protein phosphorylation (GO:0006468); brassinosteroid mediated signaling pathway (GO:0009742)
XP_022034390.1	ubiquitin-activating enzyme E1 1-like isoform X1 [Helianthus annuus]	XP_022034390	han:110936333
XP_021988294.1	calmodulin-7 [Helianthus annuus]	XP_021988294	han:110884901
XP_022012853.1	phosphoinositide phosphatase SAC6-like [Helianthus annuus]	XP_022012853	han:110912451	phosphatidylinositol phosphate phosphatase activity (GO:0052866); phosphatidylinositol-4-phosphate phosphatase activity (GO:0043812); phosphoric ester hydrolase activity (GO:0042578); phosphatidylinositol phosphate phosphatase activity (GO:0052866); phosphatidylinositol-4-phosphate phosphatase activity (GO:0043812); phosphoric ester hydrolase activity (GO:0042578)	phosphatidylinositol dephosphorylation (GO:0046856); phosphatidylinositol dephosphorylation (GO:0046856)	integral component of membrane (GO:0016021); membrane (GO:0016020); endoplasmic reticulum (GO:0005783); integral component of membrane (GO:0016021); membrane (GO:0016020); endoplasmic reticulum (GO:0005783)	RHD4
XP_022028175.1	long chain acyl-CoA synthetase 7, peroxisomal-like [Helianthus annuus]	XP_022028175	han:110929342	catalytic activity (GO:0003824)	long-chain fatty acid metabolic process (GO:0001676)		LACS7
XP_022020740.1	cytochrome P450 86A22-like [Helianthus annuus]	XP_022020740	han:110920845	heme binding (GO:0020037); iron ion binding (GO:0005506); oxidoreductase activity, acting on paired donors, with incorporation or reduction of molecular oxygen (GO:0016705); monooxygenase activity (GO:0004497); oxidoreductase activity (GO:0016491); metal ion binding (GO:0046872); heme binding (GO:0020037); iron ion binding (GO:0005506); oxidoreductase activity, acting on paired donors, with incor…	oxidation-reduction process (GO:0055114); oxidation-reduction process (GO:0055114)		86A22
XP_022010319.1	acetyl-coenzyme A carboxylase carboxyl transferase subunit alpha, chloroplastic-like [Helianthus annuus]	XP_022010319	han:110909894	acetyl-CoA carboxylase activity (GO:0003989); ligase activity (GO:0016874)	fatty acid biosynthetic process (GO:0006633)	acetyl-CoA carboxylase complex (GO:0009317)
XP_022006110.1	coatomer subunit beta'-2-like [Helianthus annuus]	XP_022006110	han:110904575	structural molecule activity (GO:0005198); protein binding (GO:0005515)	intracellular protein transport (GO:0006886); vesicle-mediated transport (GO:0016192); protein transport (GO:0015031); intracellular protein transport (GO:0006886); endoplasmic reticulum to Golgi vesicle-mediated transport (GO:0006888); intra-Golgi vesicle-mediated transport (GO:0006891); retrograde vesicle-mediated transport, Golgi to endoplasmic reticulum (GO:0006890)	membrane coat (GO:0030117); Golgi membrane (GO:0000139); COPI-coated vesicle membrane (GO:0030663); cytoplasmic vesicle (GO:0031410); membrane (GO:0016020); cytoplasm (GO:0005737); Golgi apparatus (GO:0005794); COPI vesicle coat (GO:0030126)
XP_022009745.1	casein kinase II subunit alpha-2 [Helianthus annuus]	XP_022009745	han:110909040
XP_022029450.1	protein HLB1-like isoform X1 [Helianthus annuus]	XP_022029450	han:110930456	protein binding (GO:0005515); protein binding (GO:0005515)
XP_021989999.1	cytochrome P450 71A1-like [Helianthus annuus]	XP_021989999	han:110886492
XP_022027402.1	importin beta-like SAD2 [Helianthus annuus]	XP_022027402	han:110928674	Ran GTPase binding (GO:0008536)	intracellular protein transport (GO:0006886); protein import into nucleus (GO:0006606)	nucleus (GO:0005634); cytosol (GO:0005829); nuclear envelope (GO:0005635)
XP_022011610.1	thylakoid lumenal 17.9 kDa protein, chloroplastic [Helianthus annuus]	XP_022011610	han:110911311			chloroplast (GO:0009507); thylakoid lumen (GO:0031977); chloroplast thylakoid lumen (GO:0009543); thylakoid (GO:0009579)
XP_021990008.1	probable methyltransferase PMT11 [Helianthus annuus]	XP_021990008	han:110886501	methyltransferase activity (GO:0008168); transferase activity (GO:0016740)	methylation (GO:0032259)	membrane (GO:0016020); integral component of membrane (GO:0016021); cytoplasm (GO:0005737)
XP_021968970.1	protein transport protein Sec24-like At3g07100 isoform X1 [Helianthus annuus]	XP_021968970	han:110864246	zinc ion binding (GO:0008270); zinc ion binding (GO:0008270)	intracellular protein transport (GO:0006886); endoplasmic reticulum to Golgi vesicle-mediated transport (GO:0006888); protein transport (GO:0015031); intracellular protein transport (GO:0006886); endoplasmic reticulum to Golgi vesicle-mediated transport (GO:0006888); protein transport (GO:0015031)	COPII vesicle coat (GO:0030127); COPII vesicle coat (GO:0030127)	ERMO2
XP_021973747.1	probable pectate lyase 4 [Helianthus annuus]	XP_021973747	han:110868798	metal ion binding (GO:0046872); pectate lyase activity (GO:0030570); lyase activity (GO:0016829)	pectin catabolic process (GO:0045490)
XP_021983848.1	chaperone protein ClpB1-like [Helianthus annuus]	XP_021983848	han:110879643	ATP binding (GO:0005524); nucleotide binding (GO:0000166)	protein metabolic process (GO:0019538)		CLPB
XP_022020204.1	6-phosphogluconate dehydrogenase, decarboxylating 2, chloroplastic isoform X1 [Helianthus annuus]	XP_022020204	han:110920292	phosphogluconate dehydrogenase (decarboxylating) activity (GO:0004616); NADP binding (GO:0050661); oxidoreductase activity (GO:0016491); phosphogluconate 2-dehydrogenase activity (GO:0008114); NADP binding (GO:0050661); phosphogluconate dehydrogenase (decarboxylating) activity (GO:0004616); NADP binding (GO:0050661); oxidoreductase activity (GO:0016491); phosphogluconate 2-dehydrogenase activity …	pentose-phosphate shunt (GO:0006098); response to salt stress (GO:0009651); D-gluconate metabolic process (GO:0019521); response to water deprivation (GO:0009414); response to cold (GO:0009409); response to abscisic acid (GO:0009737); oxidation-reduction process (GO:0055114); pentose-phosphate shunt, oxidative branch (GO:0009051); D-gluconate catabolic process (GO:0046177); pentose-phosphate shun…	cytosol (GO:0005829); cytosol (GO:0005829)
XP_022036119.1	S-formylglutathione hydrolase [Helianthus annuus]	XP_022036119	han:110937961	S-formylglutathione hydrolase activity (GO:0018738); carboxylic ester hydrolase activity (GO:0052689); hydrolase activity (GO:0016787); S-formylglutathione hydrolase activity (GO:0018738)	formaldehyde catabolic process (GO:0046294); response to cadmium ion (GO:0046686)	cytoplasm (GO:0005737); apoplast (GO:0048046); cytosol (GO:0005829)	ATSFGH
XP_022030109.1	oxysterol-binding protein-related protein 3A-like [Helianthus annuus]	XP_022030109	han:110931024	sterol transporter activity (GO:0015248); sterol binding (GO:0032934); lipid binding (GO:0008289)	sterol transport (GO:0015918)	cytosol (GO:0005829); membrane (GO:0016020); intracellular membrane-bounded organelle (GO:0043231)	OSB8
XP_021987620.1	fumarylacetoacetase [Helianthus annuus]	XP_021987620	no kegg id	fumarylacetoacetase activity (GO:0004334); catalytic activity (GO:0003824); metal ion binding (GO:0046872); hydrolase activity (GO:0016787); fumarylacetoacetase activity (GO:0004334); fumarylacetoacetase activity (GO:0004334); catalytic activity (GO:0003824); metal ion binding (GO:0046872); hydrolase activity (GO:0016787); fumarylacetoacetase activity (GO:0004334)	aromatic amino acid family metabolic process (GO:0009072); tyrosine catabolic process (GO:0006572); homogentisate catabolic process (GO:1902000); L-phenylalanine catabolic process (GO:0006559); L-phenylalanine catabolic process (GO:0006559); tyrosine catabolic process (GO:0006572); aromatic amino acid family metabolic process (GO:0009072); tyrosine catabolic process (GO:0006572); homogentisate ca…
XP_022012537.1	ABC transporter B family member 28 [Helianthus annuus]	XP_022012537	han:110912173	ATP binding (GO:0005524); nucleotide binding (GO:0000166); ATPase-coupled transmembrane transporter activity (GO:0042626); ATPase activity (GO:0016887); ATPase-coupled transmembrane transporter activity (GO:0042626); ATP binding (GO:0005524); nucleotide binding (GO:0000166); ATPase-coupled transmembrane transporter activity (GO:0042626); ATPase activity (GO:0016887); ATPase-coupled transmembrane …	transmembrane transport (GO:0055085); transmembrane transport (GO:0055085); transmembrane transport (GO:0055085); transmembrane transport (GO:0055085); transmembrane transport (GO:0055085); transmembrane transport (GO:0055085); transmembrane transport (GO:0055085); transmembrane transport (GO:0055085)	integral component of membrane (GO:0016021); membrane (GO:0016020); chloroplast (GO:0009507); chloroplast envelope (GO:0009941); integral component of membrane (GO:0016021); membrane (GO:0016020); chloroplast (GO:0009507); chloroplast envelope (GO:0009941); integral component of membrane (GO:0016021); membrane (GO:0016020); chloroplast (GO:0009507); chloroplast envelope (GO:0009941); integral com…	ATNAP8
XP_022009694.1	transformation/transcription domain-associated protein isoform X1 [Helianthus annuus]	XP_022009694	han:110908999	ATP binding (GO:0005524); nucleotide binding (GO:0000166); protein serine/threonine kinase activity (GO:0004674); protein binding (GO:0005515); kinase activity (GO:0016301); transferase activity (GO:0016740); transcription coregulator activity (GO:0003712); ATP binding (GO:0005524); nucleotide binding (GO:0000166); protein serine/threonine kinase activity (GO:0004674); protein binding (GO:0005515…	histone acetylation (GO:0016573); phosphorylation (GO:0016310); regulation of transcription, DNA-templated (GO:0006355); protein phosphorylation (GO:0006468); DNA repair (GO:0006281); histone acetylation (GO:0016573); phosphorylation (GO:0016310); regulation of transcription, DNA-templated (GO:0006355); protein phosphorylation (GO:0006468); DNA repair (GO:0006281)	histone acetyltransferase complex (GO:0000123); nucleus (GO:0005634); NuA4 histone acetyltransferase complex (GO:0035267); SAGA complex (GO:0000124); histone acetyltransferase complex (GO:0000123); nucleus (GO:0005634); NuA4 histone acetyltransferase complex (GO:0035267); SAGA complex (GO:0000124)
XP_022025248.1	uricase-2 [Helianthus annuus]	XP_022025248	han:110925667	urate oxidase activity (GO:0004846); oxidoreductase activity (GO:0016491); urate oxidase activity (GO:0004846)	purine nucleobase metabolic process (GO:0006144); urate catabolic process (GO:0019628); oxidation-reduction process (GO:0055114)	peroxisome (GO:0005777)	URIC
XP_021987168.1	peroxidase 12-like [Helianthus annuus]	XP_021987168	han:110883825	heme binding (GO:0020037); metal ion binding (GO:0046872); peroxidase activity (GO:0004601); oxidoreductase activity (GO:0016491); peroxidase activity (GO:0004601)	hydrogen peroxide catabolic process (GO:0042744); oxidation-reduction process (GO:0055114); response to oxidative stress (GO:0006979); cellular oxidant detoxification (GO:0098869)	extracellular region (GO:0005576); plasmodesma (GO:0009506); plant-type cell wall (GO:0009505)
XP_021993130.1	DEAD-box ATP-dependent RNA helicase 14-like [Helianthus annuus]	XP_021993130	han:110889864	ATP binding (GO:0005524); nucleic acid binding (GO:0003676); helicase activity (GO:0004386); RNA binding (GO:0003723); RNA helicase activity (GO:0003724)
XP_022038038.1	zinc finger BED domain-containing protein DAYSLEEPER-like [Helianthus annuus]	XP_022038038	han:110940783	protein dimerization activity (GO:0046983); DNA binding (GO:0003677)
XP_022011074.1	calcium-dependent protein kinase-like [Helianthus annuus]	XP_022011074	han:110910790	ATP binding (GO:0005524); protein kinase activity (GO:0004672); calcium ion binding (GO:0005509); calcium-dependent protein serine/threonine kinase activity (GO:0009931); kinase activity (GO:0016301); calmodulin binding (GO:0005516)	protein phosphorylation (GO:0006468); phosphorylation (GO:0016310); protein autophosphorylation (GO:0046777); peptidyl-serine phosphorylation (GO:0018105); intracellular signal transduction (GO:0035556)	nucleus (GO:0005634); cytoplasm (GO:0005737)	CDPK
XP_021982672.1	NHL repeat-containing protein 2 [Helianthus annuus]	XP_021982672	no kegg id	hydrolase activity (GO:0016787); protein binding (GO:0005515); hydrolase activity (GO:0016787); protein binding (GO:0005515)	cell redox homeostasis (GO:0045454); cell redox homeostasis (GO:0045454)	cell (GO:0005623); cell (GO:0005623)
XP_021969154.1	uncharacterized protein LOC110864406 [Helianthus annuus]	XP_021969154	han:110864406	ATP binding (GO:0005524); ligase activity (GO:0016874); acid-amino acid ligase activity (GO:0016881)	biosynthetic process (GO:0009058); cell division (GO:0051301); chloroplast fission (GO:0010020); regulation of cell shape (GO:0008360); chloroplast organization (GO:0009658)	chloroplast (GO:0009507); nucleoid (GO:0009295); cytoplasm (GO:0005737); chloroplast nucleoid (GO:0042644)	ATMURE
XP_021969367.1	fumarate hydratase 1, mitochondrial-like [Helianthus annuus]	XP_021969367	han:110864574	lyase activity (GO:0016829); fumarate hydratase activity (GO:0004333); catalytic activity (GO:0003824); fumarate hydratase activity (GO:0004333); lyase activity (GO:0016829); fumarate hydratase activity (GO:0004333); catalytic activity (GO:0003824); fumarate hydratase activity (GO:0004333)	tricarboxylic acid cycle (GO:0006099); fumarate metabolic process (GO:0006106); tricarboxylic acid cycle (GO:0006099); malate metabolic process (GO:0006108); fumarate metabolic process (GO:0006106); tricarboxylic acid cycle (GO:0006099); fumarate metabolic process (GO:0006106); tricarboxylic acid cycle (GO:0006099); malate metabolic process (GO:0006108); fumarate metabolic process (GO:0006106)	tricarboxylic acid cycle enzyme complex (GO:0045239); mitochondrion (GO:0005739); tricarboxylic acid cycle enzyme complex (GO:0045239); mitochondrion (GO:0005739)	FUM1
XP_022028991.1	uncharacterized protein LOC110930071 isoform X2 [Helianthus annuus]	XP_022028991	no kegg id
XP_021989979.1	aldehyde dehydrogenase family 7 member B4-like [Helianthus annuus]	XP_021989979	han:110886479	oxidoreductase activity, acting on the aldehyde or oxo group of donors, NAD or NADP as acceptor (GO:0016620); oxidoreductase activity (GO:0016491); oxidoreductase activity, acting on the aldehyde or oxo group of donors, NAD or NADP as acceptor (GO:0016620); oxidoreductase activity (GO:0016491)	oxidation-reduction process (GO:0055114); oxidation-reduction process (GO:0055114)		AL7A1
XP_022034203.1	formate dehydrogenase, mitochondrial [Helianthus annuus]	XP_022034203	han:110936169	NAD binding (GO:0051287); formate dehydrogenase (NAD+) activity (GO:0008863); oxidoreductase activity, acting on the CH-OH group of donors, NAD or NADP as acceptor (GO:0016616); oxidoreductase activity (GO:0016491); formate dehydrogenase (NAD+) activity (GO:0008863)	formate catabolic process (GO:0042183); oxidation-reduction process (GO:0055114); formate catabolic process (GO:0042183)	mitochondrion (GO:0005739); formate dehydrogenase complex (GO:0009326); chloroplast (GO:0009507); mitochondrion (GO:0005739)	FDH
XP_021987645.1	translocase of chloroplast 159, chloroplastic-like [Helianthus annuus]	XP_021987645	han:110884259	GTP binding (GO:0005525); hydrolase activity, acting on acid anhydrides (GO:0016817); GTP binding (GO:0005525); hydrolase activity, acting on acid anhydrides (GO:0016817); GTP binding (GO:0005525); hydrolase activity, acting on acid anhydrides (GO:0016817)	protein targeting to chloroplast (GO:0045036); protein targeting to chloroplast (GO:0045036); protein targeting to chloroplast (GO:0045036)	chloroplast outer membrane (GO:0009707); chloroplast outer membrane (GO:0009707); chloroplast outer membrane (GO:0009707)
XP_021997378.1	photosystem I reaction center subunit XI, chloroplastic [Helianthus annuus]	XP_021997378	han:110894458		photosynthesis (GO:0015979); photosynthesis (GO:0015979)	integral component of membrane (GO:0016021); photosystem I reaction center (GO:0009538); photosystem I (GO:0009522); membrane (GO:0016020); chloroplast thylakoid membrane (GO:0009535); integral component of membrane (GO:0016021); photosystem I reaction center (GO:0009538); photosystem I (GO:0009522); membrane (GO:0016020); chloroplast thylakoid membrane (GO:0009535)	PSAL
XP_021978269.1	flavonoid 3'-monooxygenase-like isoform X1 [Helianthus annuus]	XP_021978269	han:110873618	heme binding (GO:0020037); iron ion binding (GO:0005506); oxidoreductase activity, acting on paired donors, with incorporation or reduction of molecular oxygen (GO:0016705); monooxygenase activity (GO:0004497); oxidoreductase activity (GO:0016491); metal ion binding (GO:0046872); oxidoreductase activity, acting on paired donors, with incorporation or reduction of molecular oxygen, NAD(P)H as one …	oxidation-reduction process (GO:0055114); oxidation-reduction process (GO:0055114); oxidation-reduction process (GO:0055114); oxidation-reduction process (GO:0055114); oxidation-reduction process (GO:0055114); oxidation-reduction process (GO:0055114)	integral component of membrane (GO:0016021); membrane (GO:0016020); membrane (GO:0016020); integral component of membrane (GO:0016021); membrane (GO:0016020); membrane (GO:0016020); integral component of membrane (GO:0016021); membrane (GO:0016020); membrane (GO:0016020); integral component of membrane (GO:0016021); membrane (GO:0016020); membrane (GO:0016020); integral component of membrane (GO:…	F3PH
XP_021971571.1	T-complex protein 1 subunit delta-like [Helianthus annuus]	XP_021971571	han:110866733	ATP binding (GO:0005524); nucleotide binding (GO:0000166); unfolded protein binding (GO:0051082)	protein folding (GO:0006457)	cytoplasm (GO:0005737); chaperonin-containing T-complex (GO:0005832)	TCPD
XP_022030150.1	NAD-dependent malic enzyme 59 kDa isoform, mitochondrial-like [Helianthus annuus]	XP_022030150	han:110931063	NAD binding (GO:0051287); metal ion binding (GO:0046872); malate dehydrogenase (decarboxylating) (NAD+) activity (GO:0004471); malic enzyme activity (GO:0004470); oxidoreductase activity (GO:0016491); malic enzyme activity (GO:0004470); malate dehydrogenase (decarboxylating) (NAD+) activity (GO:0004471)	oxidation-reduction process (GO:0055114); pyruvate metabolic process (GO:0006090); malate metabolic process (GO:0006108)	mitochondrion (GO:0005739)
XP_022025948.1	embryogenesis-associated protein EMB8-like [Helianthus annuus]	XP_022025948	han:110926490	hydrolase activity (GO:0016787); hydrolase activity, acting on ester bonds (GO:0016788)	cellular lipid metabolic process (GO:0044255)
XP_022013339.1	glycylpeptide N-tetradecanoyltransferase 1-like [Helianthus annuus]	XP_022013339	han:110912834	glycylpeptide N-tetradecanoyltransferase activity (GO:0004379); transferase activity (GO:0016740); transferase activity, transferring acyl groups (GO:0016746); glycylpeptide N-tetradecanoyltransferase activity (GO:0004379)	N-terminal protein myristoylation (GO:0006499); N-terminal peptidyl-glycine N-myristoylation (GO:0018008)	cytoplasm (GO:0005737)	NMT2
XP_021990228.1	110 kDa U5 small nuclear ribonucleoprotein component CLO [Helianthus annuus]	XP_021990228	no kegg id	GTPase activity (GO:0003924); GTP binding (GO:0005525); translation elongation factor activity (GO:0003746); GTPase activity (GO:0003924); U5 snRNA binding (GO:0030623); GTPase activity (GO:0003924); GTP binding (GO:0005525); translation elongation factor activity (GO:0003746); GTPase activity (GO:0003924); U5 snRNA binding (GO:0030623)	mRNA splicing, via spliceosome (GO:0000398); translational elongation (GO:0006414); mRNA splicing, via spliceosome (GO:0000398); translational elongation (GO:0006414)	ribosome (GO:0005840); U4/U6 x U5 tri-snRNP complex (GO:0046540); U2-type catalytic step 2 spliceosome (GO:0071007); ribonucleoprotein complex (GO:1990904); ribosome (GO:0005840); U4/U6 x U5 tri-snRNP complex (GO:0046540); U2-type catalytic step 2 spliceosome (GO:0071007); ribonucleoprotein complex (GO:1990904)	MEE5
XP_022010975.1	translation initiation factor eIF-2B subunit epsilon-like [Helianthus annuus]	XP_022010975	no kegg id
XP_021996739.1	bifunctional purple acid phosphatase 26-like [Helianthus annuus]	XP_021996739	han:110893893	metal ion binding (GO:0046872); acid phosphatase activity (GO:0003993); hydrolase activity (GO:0016787)	dephosphorylation (GO:0016311)		ATPAP26
XP_021996511.1	mitogen-activated protein kinase kinase 2-like [Helianthus annuus]	XP_021996511	han:110893711	ATP binding (GO:0005524); nucleotide binding (GO:0000166); protein serine/threonine kinase activity (GO:0004674); protein kinase activity (GO:0004672); protein serine/threonine kinase activity (GO:0004674)	protein phosphorylation (GO:0006468); stress-activated protein kinase signaling cascade (GO:0031098); regulation of mitotic cell cycle (GO:0007346); signal transduction by protein phosphorylation (GO:0023014); activation of protein kinase activity (GO:0032147)	cytoplasm (GO:0005737)
XP_022005428.1	reticulon-like protein B2 [Helianthus annuus]	XP_022005428	han:110903938			integral component of membrane (GO:0016021); endoplasmic reticulum membrane (GO:0005789); membrane (GO:0016020); endoplasmic reticulum (GO:0005783); integral component of membrane (GO:0016021); endoplasmic reticulum membrane (GO:0005789); membrane (GO:0016020); endoplasmic reticulum (GO:0005783); integral component of membrane (GO:0016021); endoplasmic reticulum membrane (GO:0005789); membrane (G…	BTI2
XP_022018383.1	eukaryotic translation initiation factor 3 subunit D-like [Helianthus annuus]	XP_022018383	han:110918346	translation initiation factor activity (GO:0003743); mRNA cap binding (GO:0098808); RNA binding (GO:0003723); translation initiation factor activity (GO:0003743)	cap-dependent translational initiation (GO:0002191); formation of cytoplasmic translation initiation complex (GO:0001732); translation (GO:0006412); translational initiation (GO:0006413); cytoplasmic translational initiation (GO:0002183); translational initiation (GO:0006413)	eukaryotic translation initiation factor 3 complex (GO:0005852); eukaryotic 48S preinitiation complex (GO:0033290); eukaryotic 43S preinitiation complex (GO:0016282); cytoplasm (GO:0005737); eukaryotic translation initiation factor 3 complex (GO:0005852)	EIF3D
XP_022013308.1	patellin-3-like [Helianthus annuus]	XP_022013308	han:110912799
XP_021969980.1	protein CLMP1 [Helianthus annuus]	XP_021969980	han:110865083
XP_021993491.1	polyadenylate-binding protein RBP45-like isoform X1 [Helianthus annuus]	XP_021993491	han:110890210	RNA binding (GO:0003723); nucleic acid binding (GO:0003676); mRNA binding (GO:0003729); RNA binding (GO:0003723); nucleic acid binding (GO:0003676); mRNA binding (GO:0003729)		cytosol (GO:0005829); cytosol (GO:0005829)	ATRBP45A
XP_022038292.1	prolyl endopeptidase-like [Helianthus annuus]	XP_022038292	han:110941004	serine-type endopeptidase activity (GO:0004252); serine-type exopeptidase activity (GO:0070008); oligopeptidase activity (GO:0070012); serine-type peptidase activity (GO:0008236); endopeptidase activity (GO:0004175)	proteolysis (GO:0006508)	cytoplasm (GO:0005737); cytosol (GO:0005829)
XP_022035425.1	bifunctional 3-dehydroquinate dehydratase/shikimate dehydrogenase, chloroplastic-like [Helianthus annuus]	XP_022035425	han:110937331	3-dehydroquinate dehydratase activity (GO:0003855); shikimate 3-dehydrogenase (NADP+) activity (GO:0004764); catalytic activity (GO:0003824); shikimate 3-dehydrogenase (NADP+) activity (GO:0004764)	oxidation-reduction process (GO:0055114); chorismate biosynthetic process (GO:0009423); shikimate metabolic process (GO:0019632)
XP_021974192.1	uncharacterized protein LOC110869205 [Helianthus annuus]	XP_021974192	han:110869205	[acyl-carrier-protein] S-malonyltransferase activity (GO:0004314); S-malonyltransferase activity (GO:0016419); transferase activity (GO:0016740); transferase activity, transferring acyl groups (GO:0016746); [acyl-carrier-protein] S-malonyltransferase activity (GO:0004314)	fatty acid biosynthetic process (GO:0006633)
XP_022012129.1	DNA damage-binding protein 1 [Helianthus annuus]	XP_022012129	han:110911784	nucleic acid binding (GO:0003676); protein binding (GO:0005515); damaged DNA binding (GO:0003684)	DNA repair (GO:0006281); proteasome-mediated ubiquitin-dependent protein catabolic process (GO:0043161); nucleotide-excision repair (GO:0006289)	nucleus (GO:0005634); nucleus (GO:0005634); cullin-RING ubiquitin ligase complex (GO:0031461)	DDB1
XP_021982967.1	nucleolar protein 6 [Helianthus annuus]	XP_021982967	no kegg id
XP_022017477.1	aminoacylase-1 isoform X1 [Helianthus annuus]	XP_022017477	han:110917191
XP_021999829.1	basic transcription factor 3-like [Helianthus annuus]	XP_021999829	han:110897387
XP_022001721.1	guanine nucleotide-binding protein subunit beta-2-like [Helianthus annuus]	XP_022001721	han:110899157	protein binding (GO:0005515)	signal transduction (GO:0007165)
XP_021969716.1	protein THYLAKOID FORMATION1, chloroplastic [Helianthus annuus]	XP_021969716	han:110864866		photosystem II assembly (GO:0010207); sugar mediated signaling pathway (GO:0010182); protein import into chloroplast thylakoid membrane (GO:0045038); positive regulation of stomatal opening (GO:1902458); regulation of reactive oxygen species biosynthetic process (GO:1903426); photosynthesis (GO:0015979); thylakoid membrane organization (GO:0010027); protein import into chloroplast stroma (GO:0045…	plastid outer membrane (GO:0009527); stromule (GO:0010319); chloroplast thylakoid (GO:0009534); chloroplast (GO:0009507); plastid inner membrane (GO:0009528); plastid stroma (GO:0009532); chloroplast thylakoid (GO:0009534); chloroplast thylakoid membrane (GO:0009535); chloroplast stroma (GO:0009570); chloroplast envelope (GO:0009941)	THF1
XP_022025998.1	very-long-chain 3-oxoacyl-CoA reductase 1-like [Helianthus annuus]	XP_022025998	han:110926521
XP_022025646.1	protein STRICTOSIDINE SYNTHASE-LIKE 3-like [Helianthus annuus]	XP_022025646	han:110926199	strictosidine synthase activity (GO:0016844)	biosynthetic process (GO:0009058)	endoplasmic reticulum (GO:0005783); vacuolar membrane (GO:0005774)	SSL3
XP_021976929.1	glycerol-3-phosphate dehydrogenase SDP6, mitochondrial [Helianthus annuus]	XP_021976929	han:110872439	sn-glycerol-3-phosphate:ubiquinone oxidoreductase activity (GO:0052590); sn-glycerol-3-phosphate:ubiquinone-8 oxidoreductase activity (GO:0052591); glycerol-3-phosphate dehydrogenase (quinone) activity (GO:0004368); oxidoreductase activity (GO:0016491)	glycerol-3-phosphate metabolic process (GO:0006072); oxidation-reduction process (GO:0055114)	glycerol-3-phosphate dehydrogenase complex (GO:0009331); mitochondrion (GO:0005739)
XP_022018468.1	replication factor C subunit 1 [Helianthus annuus]	XP_022018468	no kegg id	ATP binding (GO:0005524); nucleotide binding (GO:0000166); DNA clamp loader activity (GO:0003689); DNA binding (GO:0003677); DNA binding (GO:0003677); ATP binding (GO:0005524); nucleotide binding (GO:0000166); DNA clamp loader activity (GO:0003689); DNA binding (GO:0003677); DNA binding (GO:0003677); ATP binding (GO:0005524); nucleotide binding (GO:0000166); DNA clamp loader activity (GO:0003689)…	resolution of meiotic recombination intermediates (GO:0000712); response to abscisic acid (GO:0009737); DNA repair (GO:0006281); regulation of chromatin silencing (GO:0031935); meiotic cell cycle (GO:0051321); regulation of histone H3-K9 methylation (GO:0051570); DNA replication (GO:0006260); reproduction (GO:0000003); cellular response to DNA damage stimulus (GO:0006974); resolution of meiotic r…	nucleus (GO:0005634); DNA replication factor C complex (GO:0005663); nucleus (GO:0005634); nucleus (GO:0005634); DNA replication factor C complex (GO:0005663); nucleus (GO:0005634); nucleus (GO:0005634); DNA replication factor C complex (GO:0005663); nucleus (GO:0005634); nucleus (GO:0005634); DNA replication factor C complex (GO:0005663); nucleus (GO:0005634)	RFC1
XP_022010455.1	probable pre-mRNA-splicing factor ATP-dependent RNA helicase DEAH2 isoform X1 [Helianthus annuus]	XP_022010455	han:110910052	ATP binding (GO:0005524); nucleotide binding (GO:0000166); helicase activity (GO:0004386); hydrolase activity (GO:0016787); RNA binding (GO:0003723); ATP binding (GO:0005524); nucleotide binding (GO:0000166); helicase activity (GO:0004386); hydrolase activity (GO:0016787); RNA binding (GO:0003723)
XP_021989985.1	subtilisin-like protease SBT1.4 [Helianthus annuus]	XP_021989985	han:110886486	serine-type endopeptidase activity (GO:0004252); peptidase activity (GO:0008233); serine-type peptidase activity (GO:0008236); hydrolase activity (GO:0016787)	secondary shoot formation (GO:0010223); proteolysis (GO:0006508); leaf senescence (GO:0010150)	plant-type cell wall (GO:0009505); vacuolar membrane (GO:0005774); apoplast (GO:0048046)
XP_021994140.1	fructokinase-2-like [Helianthus annuus]	XP_021994140	han:110890802	kinase activity (GO:0016301); phosphotransferase activity, alcohol group as acceptor (GO:0016773); transferase activity (GO:0016740); carbohydrate kinase activity (GO:0019200); fructokinase activity (GO:0008865)	carbohydrate phosphorylation (GO:0046835); fructose metabolic process (GO:0006000); phosphorylation (GO:0016310)	cytosol (GO:0005829)
XP_022005246.1	phosphoenolpyruvate carboxykinase (ATP) [Helianthus annuus]	XP_022005246	han:110903765	ATP binding (GO:0005524); kinase activity (GO:0016301); phosphoenolpyruvate carboxykinase (ATP) activity (GO:0004612); purine nucleotide binding (GO:0017076); phosphoenolpyruvate carboxykinase activity (GO:0004611); phosphoenolpyruvate carboxykinase (ATP) activity (GO:0004612)	gluconeogenesis (GO:0006094); phosphorylation (GO:0016310); gluconeogenesis (GO:0006094)	cytosol (GO:0005829)	PCK2
XP_021988105.1	squalene synthase-like [Helianthus annuus]	XP_021988105	han:110884690	transferase activity, transferring alkyl or aryl (other than methyl) groups (GO:0016765); farnesyl-diphosphate farnesyltransferase activity (GO:0004310); squalene synthase activity (GO:0051996); transferase activity (GO:0016740); farnesyl-diphosphate farnesyltransferase activity (GO:0004310); squalene synthase activity (GO:0051996)	lipid biosynthetic process (GO:0008610); biosynthetic process (GO:0009058); ergosterol biosynthetic process (GO:0006696); farnesyl diphosphate metabolic process (GO:0045338)	integral component of membrane (GO:0016021); membrane (GO:0016020); endoplasmic reticulum membrane (GO:0005789)	FDFT
XP_022021858.1	photosystem II repair protein PSB27-H1, chloroplastic [Helianthus annuus]	XP_022021858	han:110921836		photosystem II assembly (GO:0010207); photosystem II assembly (GO:0010207); photosystem II repair (GO:0010206); cellular response to light intensity (GO:0071484)	chloroplast thylakoid lumen (GO:0009543); chloroplast (GO:0009507); chloroplast thylakoid (GO:0009534); chloroplast thylakoid membrane (GO:0009535); chloroplast thylakoid lumen (GO:0009543); thylakoid (GO:0009579)
XP_022016244.1	low-temperature-induced cysteine proteinase-like [Helianthus annuus]	XP_022016244	han:110915800	cysteine-type peptidase activity (GO:0008234); peptidase activity (GO:0008233); hydrolase activity (GO:0016787); cysteine-type endopeptidase activity (GO:0004197)	proteolysis (GO:0006508); proteolysis involved in cellular protein catabolic process (GO:0051603)	lysosome (GO:0005764); extracellular space (GO:0005615)
XP_021988857.1	uncharacterized protein LOC110885465 [Helianthus annuus]	XP_021988857	han:110885465
XP_022017956.1	protein TIC 62, chloroplastic isoform X1 [Helianthus annuus]	XP_022017956	han:110917821
XP_021972668.1	glutamate decarboxylase [Helianthus annuus]	XP_021972668	han:110867917	carboxy-lyase activity (GO:0016831); glutamate decarboxylase activity (GO:0004351); pyridoxal phosphate binding (GO:0030170); catalytic activity (GO:0003824); lyase activity (GO:0016829); glutamate decarboxylase activity (GO:0004351)	carboxylic acid metabolic process (GO:0019752); glutamate metabolic process (GO:0006536); glutamate catabolic process (GO:0006538)	cytosol (GO:0005829)	GAD
XP_022033716.1	phospholipase D alpha 1-like [Helianthus annuus]	XP_022033716	han:110935648
XP_022034963.1	phosphoribosylaminoimidazole carboxylase, chloroplastic-like isoform X1 [Helianthus annuus]	XP_022034963	han:110936856
XP_022009005.1	sulfite reductase 1 [ferredoxin], chloroplastic-like [Helianthus annuus]	XP_022009005	han:110908380	heme binding (GO:0020037); 4 iron, 4 sulfur cluster binding (GO:0051539); sulfite reductase (ferredoxin) activity (GO:0050311); oxidoreductase activity (GO:0016491); sulfite reductase activity (GO:0016002); iron-sulfur cluster binding (GO:0051536); sulfite reductase (ferredoxin) activity (GO:0050311); heme binding (GO:0020037); 4 iron, 4 sulfur cluster binding (GO:0051539); sulfite reductase (fer…	oxidation-reduction process (GO:0055114); oxidation-reduction process (GO:0055114)	chloroplast stroma (GO:0009570); chloroplast stroma (GO:0009570)	SIR1
XP_022001315.1	importin-5-like [Helianthus annuus]	XP_022001315	han:110898778	protein binding (GO:0005515); nuclear localization sequence binding (GO:0008139); nuclear import signal receptor activity (GO:0061608)	protein import into nucleus (GO:0006606); protein import into nucleus (GO:0006606)	nucleus (GO:0005634); cytoplasm (GO:0005737)	IPO5
XP_021976942.1	pre-mRNA-splicing factor SYF1 [Helianthus annuus]	XP_021976942	han:110872449	protein binding (GO:0005515)	RNA processing (GO:0006396); generation of catalytic spliceosome for first transesterification step (GO:0000349); mRNA splicing, via spliceosome (GO:0000398)	U2-type catalytic step 2 spliceosome (GO:0071007); post-mRNA release spliceosomal complex (GO:0071014); catalytic step 2 spliceosome (GO:0071013); Prp19 complex (GO:0000974)
XP_022008752.1	probable alkaline/neutral invertase D [Helianthus annuus]	XP_022008752	han:110908158	glycopeptide alpha-N-acetylgalactosaminidase activity (GO:0033926); catalytic activity (GO:0003824); hydrolase activity (GO:0016787); hydrolase activity, acting on glycosyl bonds (GO:0016798); sucrose alpha-glucosidase activity (GO:0004575)	metabolic process (GO:0008152); sucrose catabolic process (GO:0005987)	cytosol (GO:0005829)
XP_022029893.1	cellulose synthase A catalytic subunit 1 [UDP-forming]-like [Helianthus annuus]	XP_022029893	han:110930813	metal ion binding (GO:0046872); cellulose synthase (UDP-forming) activity (GO:0016760); cellulose synthase activity (GO:0016759); transferase activity (GO:0016740); transferase activity, transferring glycosyl groups (GO:0016757); metal ion binding (GO:0046872); cellulose synthase (UDP-forming) activity (GO:0016760); cellulose synthase activity (GO:0016759); transferase activity (GO:0016740); tran…	cell wall organization (GO:0071555); plant-type primary cell wall biogenesis (GO:0009833); cellulose biosynthetic process (GO:0030244); cellulose biosynthetic process (GO:0030244); cell wall organization (GO:0071555); plant-type primary cell wall biogenesis (GO:0009833); cellulose biosynthetic process (GO:0030244); cellulose biosynthetic process (GO:0030244); cell wall organization (GO:0071555); …	plasma membrane (GO:0005886); integral component of membrane (GO:0016021); membrane (GO:0016020); plasma membrane (GO:0005886); Golgi apparatus (GO:0005794); trans-Golgi network (GO:0005802); plasma membrane (GO:0005886); integral component of membrane (GO:0016021); membrane (GO:0016020); plasma membrane (GO:0005886); Golgi apparatus (GO:0005794); trans-Golgi network (GO:0005802); plasma membrane…
XP_021969289.1	mitogen-activated protein kinase 4 [Helianthus annuus]	XP_021969289	han:110864512	ATP binding (GO:0005524); nucleotide binding (GO:0000166); MAP kinase activity (GO:0004707); protein kinase activity (GO:0004672); transferase activity (GO:0016740); kinase activity (GO:0016301); protein serine/threonine kinase activity (GO:0004674); MAP kinase activity (GO:0004707)	MAPK cascade (GO:0000165); protein phosphorylation (GO:0006468); phosphorylation (GO:0016310); regulation of gene expression (GO:0010468); intracellular signal transduction (GO:0035556)	intracellular (GO:0005622); nucleus (GO:0005634); cytoplasm (GO:0005737)	ATMPK4
XP_022013593.1	chalcone--flavonone isomerase [Helianthus annuus]	XP_022013593	han:110913037	intramolecular lyase activity (GO:0016872); isomerase activity (GO:0016853)			CFI2
YP_588147.1	cytochrome b6 (chloroplast) [Helianthus annuus]	YP_588147	han:4055689	heme binding (GO:0020037); iron ion binding (GO:0005506); electron transporter, transferring electrons within cytochrome b6/f complex of photosystem II activity (GO:0045158); oxidoreductase activity (GO:0016491); electron transfer activity (GO:0009055); metal ion binding (GO:0046872); heme binding (GO:0020037); iron ion binding (GO:0005506); electron transporter, transferring electrons within cyt…	photosynthesis (GO:0015979); respiratory electron transport chain (GO:0022904); oxidation-reduction process (GO:0055114); photosynthesis (GO:0015979); respiratory electron transport chain (GO:0022904); oxidation-reduction process (GO:0055114); photosynthesis (GO:0015979); respiratory electron transport chain (GO:0022904); oxidation-reduction process (GO:0055114); photosynthesis (GO:0015979); resp…	plastid (GO:0009536); integral component of membrane (GO:0016021); thylakoid membrane (GO:0042651); membrane (GO:0016020); chloroplast (GO:0009507); chloroplast thylakoid membrane (GO:0009535); thylakoid (GO:0009579); intrinsic component of membrane (GO:0031224); plastid (GO:0009536); integral component of membrane (GO:0016021); thylakoid membrane (GO:0042651); membrane (GO:0016020); chloroplast …	CYB6
XP_021990230.1	adenine nucleotide transporter BT1, chloroplastic/mitochondrial-like [Helianthus annuus]	XP_021990230	han:110886699	transmembrane transporter activity (GO:0022857)	transmembrane transport (GO:0055085)	integral component of membrane (GO:0016021); membrane (GO:0016020)
XP_022024363.1	syntaxin-71-like [Helianthus annuus]	XP_022024363	han:110924677
XP_022039008.1	psbP-like protein 1, chloroplastic [Helianthus annuus]	XP_022039008	han:110941650	calcium ion binding (GO:0005509)	photosynthesis (GO:0015979)	photosystem II oxygen evolving complex (GO:0009654); extrinsic component of membrane (GO:0019898); photosystem II (GO:0009523)	PPL1
XP_022035643.1	dynamin-2B-like [Helianthus annuus]	XP_022035643	han:110937519	nucleotide binding (GO:0000166); GTPase activity (GO:0003924); GTP binding (GO:0005525); microtubule binding (GO:0008017); GTPase activity (GO:0003924)	organelle fission (GO:0048285); mitochondrial fission (GO:0000266)	cytoplasm (GO:0005737); membrane (GO:0016020)	ADL6
XP_021981546.1	ADP-ribosylation factor-related protein 1 [Helianthus annuus]	XP_021981546	han:110877681	nucleotide binding (GO:0000166); GTP binding (GO:0005525)	Golgi to plasma membrane protein transport (GO:0043001); protein localization to organelle (GO:0033365); intracellular protein transport (GO:0006886)	intracellular (GO:0005622); Golgi apparatus (GO:0005794)	ATARLB1
XP_022036181.1	transcription elongation factor SPT6-like isoform X1 [Helianthus annuus]	XP_022036181	han:110938018
XP_022034894.1	importin subunit beta-1-like [Helianthus annuus]	XP_022034894	han:110936801	obsolete protein transporter activity (GO:0008565); Ran GTPase binding (GO:0008536); nuclear localization sequence binding (GO:0008139); nucleocytoplasmic carrier activity (GO:0140142); nuclear import signal receptor activity (GO:0061608)	intracellular protein transport (GO:0006886); nucleocytoplasmic transport (GO:0006913); protein import into nucleus (GO:0006606); protein import into nucleus (GO:0006606)	nucleus (GO:0005634); nucleus (GO:0005634); cytoplasm (GO:0005737)
XP_021989957.1	phospholipid:diacylglycerol acyltransferase 1 [Helianthus annuus]	XP_021989957	han:110886458	O-acyltransferase activity (GO:0008374); transferase activity (GO:0016740); transferase activity, transferring acyl groups (GO:0016746)	lipid metabolic process (GO:0006629)	integral component of membrane (GO:0016021); membrane (GO:0016020)	ATPDAT
XP_022005580.1	uncharacterized protein LOC110904084 [Helianthus annuus]	XP_022005580	han:110904084	RNA methyltransferase activity (GO:0008173); transferase activity (GO:0016740); methyltransferase activity (GO:0008168)	RNA processing (GO:0006396); methylation (GO:0032259); RNA methylation (GO:0001510)
XP_022029067.1	protein arginine N-methyltransferase 1.5 [Helianthus annuus]	XP_022029067	han:110930143	methyltransferase activity (GO:0008168); histone-arginine N-methyltransferase activity (GO:0008469); transferase activity (GO:0016740)	protein methylation (GO:0006479); peptidyl-arginine N-methylation (GO:0035246); histone arginine methylation (GO:0034969); methylation (GO:0032259); regulation of transcription, DNA-templated (GO:0006355)	nucleus (GO:0005634); cytosol (GO:0005829)	SKB1
XP_021986829.1	adenylate kinase 5, chloroplastic, partial [Helianthus annuus]	XP_021986829	han:110883352	ATP binding (GO:0005524); nucleobase-containing compound kinase activity (GO:0019205); adenylate kinase activity (GO:0004017); phosphotransferase activity, phosphate group as acceptor (GO:0016776); transferase activity (GO:0016740); kinase activity (GO:0016301); ATP binding (GO:0005524); nucleobase-containing compound kinase activity (GO:0019205); adenylate kinase activity (GO:0004017); phosphotr…	nucleobase-containing compound metabolic process (GO:0006139); nucleoside monophosphate phosphorylation (GO:0046940); phosphorylation (GO:0016310); energy homeostasis (GO:0097009); nucleobase-containing compound metabolic process (GO:0006139); nucleoside monophosphate phosphorylation (GO:0046940); phosphorylation (GO:0016310); energy homeostasis (GO:0097009); nucleobase-containing compound metabo…	chloroplast (GO:0009507); chloroplast stroma (GO:0009570); chloroplast (GO:0009507); chloroplast stroma (GO:0009570); chloroplast (GO:0009507); chloroplast stroma (GO:0009570)	KAD2
XP_022010814.1	chaperonin CPN60-2, mitochondrial [Helianthus annuus]	XP_022010814	han:110910475	ATP binding (GO:0005524); unfolded protein binding (GO:0051082)	protein refolding (GO:0042026); protein folding (GO:0006457); 'de novo' protein folding (GO:0006458); protein import into mitochondrial intermembrane space (GO:0045041)	cytoplasm (GO:0005737); cytosol (GO:0005829)
XP_021993641.1	chaperone protein dnaJ A7A, chloroplastic-like [Helianthus annuus]	XP_021993641	no kegg id
XP_021997863.1	uncharacterized protein LOC110894914 [Helianthus annuus]	XP_021997863	no kegg id
XP_021987841.1	2,3-bisphosphoglycerate-independent phosphoglycerate mutase-like [Helianthus annuus]	XP_021987841	han:110884435	phosphoglycerate mutase activity (GO:0004619); manganese ion binding (GO:0030145); catalytic activity (GO:0003824); manganese ion binding (GO:0030145); metal ion binding (GO:0046872); 2,3-bisphosphoglycerate-independent phosphoglycerate mutase activity (GO:0046537)	glucose catabolic process (GO:0006007); cellular carbohydrate metabolic process (GO:0044262)	cytoplasm (GO:0005737)
XP_021997844.1	expansin-A9-like [Helianthus annuus]	XP_021997844	han:110894897		plant-type cell wall organization (GO:0009664); cell wall organization (GO:0071555)	membrane (GO:0016020); extracellular region (GO:0005576); cell wall (GO:0005618)	ATEXPA9
XP_022029530.1	regulator of nonsense transcripts 1 homolog [Helianthus annuus]	XP_022029530	han:110930521	DNA binding (GO:0003677); zinc ion binding (GO:0008270); ATP binding (GO:0005524); helicase activity (GO:0004386); hydrolase activity (GO:0016787); RNA binding (GO:0003723); RNA helicase activity (GO:0003724)	nuclear-transcribed mRNA catabolic process, nonsense-mediated decay (GO:0000184); nuclear-transcribed mRNA catabolic process, nonsense-mediated decay (GO:0000184)	cytoplasm (GO:0005737); cytoplasm (GO:0005737)	UPF1
XP_021999759.1	glycine-rich cell wall structural protein 2-like [Helianthus annuus]	XP_021999759	han:110897313	nucleic acid binding (GO:0003676)
XP_021983751.1	floral homeotic protein DEFICIENS-like [Helianthus annuus]	XP_021983751	han:110879579	protein dimerization activity (GO:0046983); DNA-binding transcription factor activity (GO:0003700); RNA polymerase II regulatory region sequence-specific DNA binding (GO:0000977); DNA binding (GO:0003677); sequence-specific DNA binding (GO:0043565); transcription regulatory region DNA binding (GO:0044212); transcription regulatory region sequence-specific DNA binding (GO:0000976); RNA polymerase …	transcription, DNA-templated (GO:0006351); positive regulation of transcription by RNA polymerase II (GO:0045944); regulation of transcription, DNA-templated (GO:0006355); multicellular organism development (GO:0007275)	nucleus (GO:0005634); nucleus (GO:0005634)
XP_021983592.1	protein TIC 22, chloroplastic [Helianthus annuus]	XP_021983592	han:110879439		protein transport (GO:0015031)	chloroplast (GO:0009507)	TIC22
XP_022038478.1	pto-interacting protein 1 [Helianthus annuus]	XP_022038478	han:110941169	ATP binding (GO:0005524); nucleotide binding (GO:0000166); protein serine/threonine kinase activity (GO:0004674); protein kinase activity (GO:0004672); transmembrane receptor protein serine/threonine kinase activity (GO:0004675)	transmembrane receptor protein serine/threonine kinase signaling pathway (GO:0007178); protein phosphorylation (GO:0006468); protein phosphorylation (GO:0006468)	plasma membrane (GO:0005886)	PTI1
XP_022028038.1	putative 4-hydroxy-4-methyl-2-oxoglutarate aldolase 2 [Helianthus annuus]	XP_022028038	no kegg id
XP_022029101.1	probable phospholipid hydroperoxide glutathione peroxidase [Helianthus annuus]	XP_022029101	han:110930172	glutathione peroxidase activity (GO:0004602); oxidoreductase activity (GO:0016491); peroxidase activity (GO:0004601); peroxidase activity (GO:0004601)	oxidation-reduction process (GO:0055114); response to oxidative stress (GO:0006979); cellular oxidant detoxification (GO:0098869)		GPX1
XP_022038467.1	dihydrolipoyl dehydrogenase 2, chloroplastic isoform X1 [Helianthus annuus]	XP_022038467	han:110941156
XP_021983324.1	protease Do-like 8, chloroplastic isoform X1 [Helianthus annuus]	XP_021983324	han:110879214
XP_021969771.1	guanine nucleotide exchange factor SPIKE 1-like [Helianthus annuus]	XP_021969771	han:110864912	guanyl-nucleotide exchange factor activity (GO:0005085)	small GTPase mediated signal transduction (GO:0007264)	intracellular (GO:0005622)	SPK1
XP_021982004.1	dihydrolipoyl dehydrogenase, mitochondrial-like [Helianthus annuus]	XP_021982004	han:110878054	electron transfer activity (GO:0009055); flavin adenine dinucleotide binding (GO:0050660); nucleotide binding (GO:0000166); dihydrolipoyl dehydrogenase activity (GO:0004148); oxidoreductase activity, acting on a sulfur group of donors, NAD(P) as acceptor (GO:0016668); oxidoreductase activity (GO:0016491)	oxidation-reduction process (GO:0055114); cell redox homeostasis (GO:0045454); electron transport chain (GO:0022900)	cell (GO:0005623)
XP_021975197.1	glyoxylate/succinic semialdehyde reductase 1 [Helianthus annuus]	XP_021975197	han:110870314	NAD binding (GO:0051287); NADP binding (GO:0050661); oxidoreductase activity (GO:0016491); 3-hydroxybutyrate dehydrogenase activity (GO:0003858); oxidoreductase activity, acting on the CH-OH group of donors, NAD or NADP as acceptor (GO:0016616); 3-hydroxybutyrate dehydrogenase activity (GO:0003858)	oxidation-reduction process (GO:0055114); response to oxidative stress (GO:0006979)	cytosol (GO:0005829); cytosol (GO:0005829)	GHBDH
XP_021989796.1	polyadenylate-binding protein 8-like [Helianthus annuus]	XP_021989796	han:110886321
XP_021988647.1	putative clathrin assembly protein At2g25430 [Helianthus annuus]	XP_021988647	han:110885272	1-phosphatidylinositol binding (GO:0005545); clathrin binding (GO:0030276); phospholipid binding (GO:0005543); SNARE binding (GO:0000149); clathrin heavy chain binding (GO:0032050); phosphatidylinositol-4,5-bisphosphate binding (GO:0005546); 1-phosphatidylinositol binding (GO:0005545)	clathrin coat assembly (GO:0048268); vesicle budding from membrane (GO:0006900); endocytosis (GO:0006897); clathrin-dependent endocytosis (GO:0072583)	clathrin-coated vesicle (GO:0030136); plasma membrane (GO:0005886); clathrin-coated vesicle (GO:0030136); clathrin-coated pit (GO:0005905)
XP_022015913.1	peptidyl-prolyl cis-trans isomerase CYP26-2, chloroplastic [Helianthus annuus]	XP_022015913	han:110915504	peptidyl-prolyl cis-trans isomerase activity (GO:0003755); isomerase activity (GO:0016853)	protein peptidyl-prolyl isomerization (GO:0000413)	chloroplast (GO:0009507); chloroplast (GO:0009507)
XP_021978666.1	citrate synthase, mitochondrial [Helianthus annuus]	XP_021978666	han:110873975	transferase activity, transferring acyl groups, acyl groups converted into alkyl on transfer (GO:0046912); citrate (Si)-synthase activity (GO:0004108); transferase activity (GO:0016740); citrate (Si)-synthase activity (GO:0004108); transferase activity, transferring acyl groups, acyl groups converted into alkyl on transfer (GO:0046912); citrate (Si)-synthase activity (GO:0004108); transferase act…	tricarboxylic acid cycle (GO:0006099); citrate metabolic process (GO:0006101); tricarboxylic acid cycle (GO:0006099); carbohydrate metabolic process (GO:0005975); tricarboxylic acid cycle (GO:0006099); citrate metabolic process (GO:0006101); tricarboxylic acid cycle (GO:0006099); carbohydrate metabolic process (GO:0005975)	mitochondrial matrix (GO:0005759); mitochondrial matrix (GO:0005759)
XP_021972717.1	30S ribosomal protein S6 alpha, chloroplastic-like [Helianthus annuus]	XP_021972717	han:110867962	rRNA binding (GO:0019843); structural constituent of ribosome (GO:0003735); translation elongation factor activity (GO:0003746); small ribosomal subunit rRNA binding (GO:0070181); structural constituent of ribosome (GO:0003735)	translation (GO:0006412); translational elongation (GO:0006414)	ribosome (GO:0005840); cytosolic small ribosomal subunit (GO:0022627)
XP_022000643.1	uncharacterized protein LOC110898194 isoform X1 [Helianthus annuus]	XP_022000643	han:110898194
XP_022027414.1	probable sucrose-phosphate synthase 1 [Helianthus annuus]	XP_022027414	han:110928688	sucrose-phosphate synthase activity (GO:0046524); sucrose synthase activity (GO:0016157); transferase activity (GO:0016740); transferase activity, transferring glycosyl groups (GO:0016757)	sucrose metabolic process (GO:0005985)
XP_022031412.1	AP-4 complex subunit epsilon-like, partial [Helianthus annuus]	XP_022031412	han:110932380		intracellular protein transport (GO:0006886); vesicle-mediated transport (GO:0016192); protein transport (GO:0015031)	AP-4 adaptor complex (GO:0030124); Golgi apparatus (GO:0005794); membrane coat (GO:0030117); membrane (GO:0016020)
XP_022002946.1	pre-mRNA cleavage factor Im 25 kDa subunit 2 isoform X1 [Helianthus annuus]	XP_022002946	han:110900374	mRNA binding (GO:0003729); AU-rich element binding (GO:0017091); RNA binding (GO:0003723); mRNA binding (GO:0003729); mRNA binding (GO:0003729); AU-rich element binding (GO:0017091); RNA binding (GO:0003723); mRNA binding (GO:0003729)	mRNA polyadenylation (GO:0006378); mRNA processing (GO:0006397); mRNA processing (GO:0006397); mRNA polyadenylation (GO:0006378); mRNA processing (GO:0006397); mRNA processing (GO:0006397)	mRNA cleavage factor complex (GO:0005849); nucleus (GO:0005634); mRNA cleavage factor complex (GO:0005849); mRNA cleavage factor complex (GO:0005849); nucleus (GO:0005634); mRNA cleavage factor complex (GO:0005849)
XP_022027856.1	leucine-rich repeat extensin-like protein 4 [Helianthus annuus]	XP_022027856	han:110929066
XP_021981627.1	phosphoglucan phosphatase DSP4, amyloplastic-like [Helianthus annuus]	XP_021981627	han:110877738	kinase activity (GO:0016301); protein tyrosine/serine/threonine phosphatase activity (GO:0008138); carbohydrate phosphatase activity (GO:0019203); starch binding (GO:2001070); phosphatase activity (GO:0016791); carbohydrate phosphatase activity (GO:0019203)	protein dephosphorylation (GO:0006470); circadian rhythm (GO:0007623); starch metabolic process (GO:0005982); dephosphorylation (GO:0016311); starch catabolic process (GO:0005983); phosphorylated carbohydrate dephosphorylation (GO:0046838); phosphorylation (GO:0016310)	chloroplast (GO:0009507)
XP_022017659.1	peroxidase 12-like [Helianthus annuus]	XP_022017659	han:110917399	heme binding (GO:0020037); metal ion binding (GO:0046872); peroxidase activity (GO:0004601); oxidoreductase activity (GO:0016491); peroxidase activity (GO:0004601)	hydrogen peroxide catabolic process (GO:0042744); oxidation-reduction process (GO:0055114); response to oxidative stress (GO:0006979); cellular oxidant detoxification (GO:0098869)	extracellular region (GO:0005576); plasmodesma (GO:0009506); plant-type cell wall (GO:0009505)
XP_021983316.1	probable manganese-transporting ATPase PDR2 [Helianthus annuus]	XP_021983316	han:110879206
XP_021998642.1	zeaxanthin epoxidase, chloroplastic-like [Helianthus annuus]	XP_021998642	han:110895635	FAD binding (GO:0071949); zeaxanthin epoxidase [overall] activity (GO:0009540); protein binding (GO:0005515); oxidoreductase activity (GO:0016491)	abscisic acid biosynthetic process (GO:0009688); oxidation-reduction process (GO:0055114)	chloroplast (GO:0009507); membrane (GO:0016020); plastid (GO:0009536)	ABA2
XP_021977429.1	nucleolin-like isoform X1 [Helianthus annuus]	XP_021977429	han:110872854
XP_022002467.1	serine/threonine-protein kinase TOUSLED-like [Helianthus annuus]	XP_022002467	han:110899880	ATP binding (GO:0005524); protein kinase activity (GO:0004672); protein serine/threonine kinase activity (GO:0004674)	protein phosphorylation (GO:0006468); regulation of chromatin assembly or disassembly (GO:0001672); chromosome segregation (GO:0007059); peptidyl-serine phosphorylation (GO:0018105); intracellular signal transduction (GO:0035556)	nucleus (GO:0005634)	TSL
XP_021992359.1	cytosolic Fe-S cluster assembly factor NBP35-like [Helianthus annuus]	XP_021992359	han:110889154	ATP binding (GO:0005524); 4 iron, 4 sulfur cluster binding (GO:0051539); metal ion binding (GO:0046872); nucleotide binding (GO:0000166); iron-sulfur cluster binding (GO:0051536); iron-sulfur cluster binding (GO:0051536)	iron-sulfur cluster assembly (GO:0016226); iron-sulfur cluster assembly (GO:0016226)	cytoplasm (GO:0005737); cytosol (GO:0005829)	NUBP1
XP_021977587.1	caffeic acid 3-O-methyltransferase [Helianthus annuus]	XP_021977587	han:110872997
XP_021993996.1	diphosphomevalonate decarboxylase MVD2, peroxisomal [Helianthus annuus]	XP_021993996	han:110890680	ATP binding (GO:0005524); kinase activity (GO:0016301); nucleotide binding (GO:0000166); carboxy-lyase activity (GO:0016831); diphosphomevalonate decarboxylase activity (GO:0004163); lyase activity (GO:0016829); diphosphomevalonate decarboxylase activity (GO:0004163)	sterol biosynthetic process (GO:0016126); isoprenoid biosynthetic process (GO:0008299); isopentenyl diphosphate biosynthetic process, mevalonate pathway (GO:0019287); phosphorylation (GO:0016310); lipid metabolic process (GO:0006629); isopentenyl diphosphate biosynthetic process, mevalonate pathway (GO:0019287); steroid biosynthetic process (GO:0006694); steroid metabolic process (GO:0008202)	cytosol (GO:0005829); cytosol (GO:0005829)
XP_021975831.1	myosin-6-like isoform X1 [Helianthus annuus]	XP_021975831	han:110871306
XP_022024821.1	probable pectate lyase 4 [Helianthus annuus]	XP_022024821	han:110925157	metal ion binding (GO:0046872); pectate lyase activity (GO:0030570); lyase activity (GO:0016829)	pectin catabolic process (GO:0045490)
XP_021997007.1	peroxisomal adenine nucleotide carrier 1-like [Helianthus annuus]	XP_021997007	han:110894130	ADP transmembrane transporter activity (GO:0015217); ATP transmembrane transporter activity (GO:0005347)	fatty acid beta-oxidation (GO:0006635); peroxisome organization (GO:0007031); ADP transport (GO:0015866); ATP transport (GO:0015867)	integral component of membrane (GO:0016021); membrane (GO:0016020); integral component of peroxisomal membrane (GO:0005779)	ANT1
XP_021972712.1	succinate-semialdehyde dehydrogenase, mitochondrial-like [Helianthus annuus]	XP_021972712	han:110867957	oxidoreductase activity, acting on the aldehyde or oxo group of donors, NAD or NADP as acceptor (GO:0016620); succinate-semialdehyde dehydrogenase [NAD(P)+] activity (GO:0009013); succinate-semialdehyde dehydrogenase (NAD+) activity (GO:0004777); oxidoreductase activity (GO:0016491); succinate-semialdehyde dehydrogenase (NAD+) activity (GO:0004777); succinate-semialdehyde dehydrogenase [NAD(P)+] …	gamma-aminobutyric acid catabolic process (GO:0009450); oxidation-reduction process (GO:0055114)	mitochondrion (GO:0005739)
XP_021977940.1	signal recognition particle 54 kDa protein, chloroplastic [Helianthus annuus]	XP_021977940	han:110873319	GTPase activity (GO:0003924); GTP binding (GO:0005525); 7S RNA binding (GO:0008312); protein domain specific binding (GO:0019904)	protein heterotrimerization (GO:0070208); SRP-dependent cotranslational protein targeting to membrane (GO:0006614)	chloroplast stroma (GO:0009570); signal recognition particle (GO:0048500); chloroplast (GO:0009507); protein-containing complex (GO:0032991)	FFC
XP_022038626.1	cysteine proteinase 15A-like [Helianthus annuus]	XP_022038626	han:110941314	cysteine-type peptidase activity (GO:0008234); peptidase activity (GO:0008233); hydrolase activity (GO:0016787); cysteine-type endopeptidase activity (GO:0004197)	proteolysis (GO:0006508); proteolysis involved in cellular protein catabolic process (GO:0051603)	integral component of membrane (GO:0016021); lysosome (GO:0005764); membrane (GO:0016020); extracellular space (GO:0005615)
XP_022002157.1	puromycin-sensitive aminopeptidase-like isoform X1 [Helianthus annuus]	XP_022002157	han:110899584
XP_022038030.1	uncharacterized oxidoreductase At1g06690, chloroplastic [Helianthus annuus]	XP_022038030	han:110940775	oxidoreductase activity (GO:0016491)	oxidation-reduction process (GO:0055114)	chloroplast thylakoid membrane (GO:0009535); plastoglobule (GO:0010287); chloroplast envelope (GO:0009941); chloroplast (GO:0009507)
XP_022009088.1	peptidyl-prolyl cis-trans isomerase FKBP16-3, chloroplastic isoform X1 [Helianthus annuus]	XP_022009088	han:110908449
XP_021970324.1	uracil phosphoribosyltransferase-like [Helianthus annuus]	XP_021970324	han:110865387	uracil phosphoribosyltransferase activity (GO:0004845); uracil phosphoribosyltransferase activity (GO:0004845); transferase activity (GO:0016740); transferase activity, transferring glycosyl groups (GO:0016757); kinase activity (GO:0016301)	nucleoside metabolic process (GO:0009116); uracil salvage (GO:0006223); phosphorylation (GO:0016310)	chloroplast (GO:0009507); cytosol (GO:0005829)	UPP
XP_022012285.1	rhodanese-like domain-containing protein 11, chloroplastic isoform X1 [Helianthus annuus]	XP_022012285	han:110911929
XP_021978201.1	NAD-dependent malic enzyme 62 kDa isoform, mitochondrial [Helianthus annuus]	XP_021978201	han:110873556	NAD binding (GO:0051287); metal ion binding (GO:0046872); malate dehydrogenase (decarboxylating) (NAD+) activity (GO:0004471); malic enzyme activity (GO:0004470); oxidoreductase activity (GO:0016491); malic enzyme activity (GO:0004470); malate dehydrogenase (decarboxylating) (NAD+) activity (GO:0004471); ATP binding (GO:0005524); zinc ion binding (GO:0008270); protein homodimerization activity (G…	oxidation-reduction process (GO:0055114); pyruvate metabolic process (GO:0006090); malate metabolic process (GO:0006108); malate metabolic process (GO:0006108)	mitochondrion (GO:0005739); mitochondrion (GO:0005739)
XP_022020484.1	protein EARLY-RESPONSIVE TO DEHYDRATION 7, chloroplastic-like [Helianthus annuus]	XP_022020484	han:110920618			plasma membrane (GO:0005886)	ERD7
XP_021997613.1	4-coumarate--CoA ligase-like 5 [Helianthus annuus]	XP_021997613	han:110894697	ligase activity (GO:0016874); catalytic activity (GO:0003824); ligase activity (GO:0016874); catalytic activity (GO:0003824); ligase activity (GO:0016874); catalytic activity (GO:0003824)		integral component of membrane (GO:0016021); membrane (GO:0016020); integral component of membrane (GO:0016021); membrane (GO:0016020); integral component of membrane (GO:0016021); membrane (GO:0016020)	OPCL1
XP_022006143.1	ATPase ASNA1 homolog [Helianthus annuus]	XP_022006143	han:110904607
XP_022024658.1	glucose-6-phosphate 1-dehydrogenase, chloroplastic-like [Helianthus annuus]	XP_022024658	han:110924990	glucose-6-phosphate dehydrogenase activity (GO:0004345); NADP binding (GO:0050661); oxidoreductase activity, acting on CH-OH group of donors (GO:0016614); oxidoreductase activity (GO:0016491)	pentose-phosphate shunt (GO:0006098); glucose metabolic process (GO:0006006); oxidation-reduction process (GO:0055114); carbohydrate metabolic process (GO:0005975)		G6PDC
XP_021990397.1	dnaJ homolog subfamily C GRV2 isoform X1 [Helianthus annuus]	XP_021990397	no kegg id
XP_021980958.1	probable lactoylglutathione lyase, chloroplastic [Helianthus annuus]	XP_021980958	han:110877106	metal ion binding (GO:0046872); dioxygenase activity (GO:0051213); lactoylglutathione lyase activity (GO:0004462); lyase activity (GO:0016829); lactoylglutathione lyase activity (GO:0004462)	oxidation-reduction process (GO:0055114); methylglyoxal catabolic process to D-lactate via S-lactoyl-glutathione (GO:0019243)	cytoplasm (GO:0005737)
