# Supplementary material for: Synthesis of Flavonol-Bearing Probes for Chemoproteomic and Bioinformatic Analyses of Asteraceae Petals in Search of Novel Flavonoid Enzymes
Source: Int J Mol Sci. 2023 Jun 3;24(11):9724. doi: 10.3390/ijms24119724 (PMC10253404; doi:10.3390/ijms24119724)
Supplement: Supplementary file 1 [file ijms-24-09724-s001.zip › HigherFlavo - A6 - Direct_comparison_Q8_vs_Q6.xlsx]

## Sheet: direct comparison
Accession		ratio	log2FoldChange	score_overlap	pvalue	logp	Accession_ncbi	KEGG_gene_id	index	RefSeq peptide ID	GO_MF	GO_BP	GO_CC	Gene name
XP_022017659.1	peroxidase 12-like [Helianthus annuus]	7.53888	2.91435	1.26482	3.80346e-08	7.41982	XP_022017659	han:110917399	40387	XP_022017659.1	heme binding (GO:0020037); metal ion binding (GO:0046872); peroxidase activity (GO:0004601); oxidoreductase activity (GO:0016491)	hydrogen peroxide catabolic process (GO:0042744); oxidation-reduction process (GO:0055114); response to oxidative stress (GO:0006979); cellular oxidant detoxification (GO:0098869)	extracellular region (GO:0005576); plasmodesma (GO:0009506); plant-type cell wall (GO:0009505)
XP_022013767.1	branched-chain-amino-acid aminotransferase-like protein 2 [Helianthus annuus]	7.20469	2.84894	1.50217	5.61102e-08	7.25096	XP_022013767	han:110913227	40949	XP_022013767.1	transaminase activity (GO:0008483); catalytic activity (GO:0003824); transferase activity (GO:0016740); branched-chain-amino-acid transaminase activity (GO:0004084)	branched-chain amino acid biosynthetic process (GO:0009082)	cytosol (GO:0005829)
XP_021987815.1	protein translocase subunit SECA1, chloroplastic [Helianthus annuus]	2.3266	1.21822	0.760111	0.000844208	3.07355	XP_021987815	han:110884410	41566	XP_021987815.1	ATP binding (GO:0005524); nucleotide binding (GO:0000166); ATPase-coupled protein transmembrane transporter activity (GO:0015462)	protein targeting (GO:0006605); protein import (GO:0017038); trichome morphogenesis (GO:0010090); response to absence of light (GO:0009646); chloroplast organization (GO:0009658); regulation of photosynthesis (GO:0010109); intracellular protein transport (GO:0006886); protein transport (GO:0015031); transmembrane transport (GO:0055085)	membrane (GO:0016020); chloroplast stroma (GO:0009570); chloroplast envelope (GO:0009941); chloroplast (GO:0009507)	SECA
XP_021990228.1	110 kDa U5 small nuclear ribonucleoprotein component CLO [Helianthus annuus]	2.29415	1.19796	1.39512	0.000950147	3.02221	XP_021990228	no kegg id	42149	XP_021990228.1	GTPase activity (GO:0003924); GTP binding (GO:0005525); translation elongation factor activity (GO:0003746); U5 snRNA binding (GO:0030623)	mRNA splicing, via spliceosome (GO:0000398); translational elongation (GO:0006414)	ribosome (GO:0005840); U4/U6 x U5 tri-snRNP complex (GO:0046540); U2-type catalytic step 2 spliceosome (GO:0071007); ribonucleoprotein complex (GO:1990904)	MEE5
XP_022042396.1	pyruvate decarboxylase 1 [Helianthus annuus]	2.03022	1.02164	0.637071	0.00265255	2.57634	XP_022042396	han:110945063	28061	XP_022042396.1	magnesium ion binding (GO:0000287); carboxy-lyase activity (GO:0016831); catalytic activity (GO:0003824); thiamine pyrophosphate binding (GO:0030976); metal ion binding (GO:0046872)		cytosol (GO:0005829)	PDC2
XP_022005580.1	uncharacterized protein LOC110904084 [Helianthus annuus]	2.00203	1.00146	0.344134	0.0029825	2.52542	XP_022005580	han:110904084	12024	XP_022005580.1	RNA methyltransferase activity (GO:0008173); transferase activity (GO:0016740); methyltransferase activity (GO:0008168)	RNA processing (GO:0006396); methylation (GO:0032259); RNA methylation (GO:0001510)
XP_021973188.1	dnaJ protein P58IPK homolog [Helianthus annuus]	1.93226	0.950291	0.821412	0.00401439	2.39638	XP_021973188	han:110868363	34905	XP_021973188.1	protein binding (GO:0005515)	positive regulation by host of viral process (GO:0044794)	endoplasmic reticulum lumen (GO:0005788); endoplasmic reticulum (GO:0005783); plasma membrane (GO:0005886)	ATP58IPK
XP_021990240.1	2-oxoglutarate dehydrogenase, mitochondrial-like [Helianthus annuus]	1.83277	0.874024	0.0695285	0.00624695	2.20433	XP_021990240	han:110886710	41379	XP_021990240.1	oxidoreductase activity, acting on the aldehyde or oxo group of donors, disulfide as acceptor (GO:0016624); oxoglutarate dehydrogenase (succinyl-transferring) activity (GO:0004591); thiamine pyrophosphate binding (GO:0030976)	tricarboxylic acid cycle (GO:0006099); oxidation-reduction process (GO:0055114)	mitochondrion (GO:0005739); oxoglutarate dehydrogenase complex (GO:0045252)
XP_021983316.1	probable manganese-transporting ATPase PDR2 [Helianthus annuus]	1.80727	0.853815	0.736436	0.00702264	2.1535	XP_021983316	han:110879206	2456	XP_021983316.1	ATP binding (GO:0005524); metal ion binding (GO:0046872); ATPase activity (GO:0016887); nucleotide binding (GO:0000166)	cation transport (GO:0006812); cellular calcium ion homeostasis (GO:0006874)	integral component of membrane (GO:0016021); membrane (GO:0016020); cell (GO:0005623)	PDR2
XP_022035425.1	bifunctional 3-dehydroquinate dehydratase/shikimate dehydrogenase, chloroplastic-like [Helianthus annuus]	1.76052	0.816	0.320296	0.00874083	2.05845	XP_022035425	han:110937331	47286	XP_022035425.1	3-dehydroquinate dehydratase activity (GO:0003855); shikimate 3-dehydrogenase (NADP+) activity (GO:0004764); catalytic activity (GO:0003824)	oxidation-reduction process (GO:0055114); chorismate biosynthetic process (GO:0009423); shikimate metabolic process (GO:0019632)
XP_022035724.1	methylenetetrahydrofolate reductase 1-like [Helianthus annuus]	1.66485	0.735396	0.731673	0.0139272	1.85614	XP_022035724	han:110937588	46828	XP_022035724.1	methylenetetrahydrofolate reductase (NAD(P)H) activity (GO:0004489); oxidoreductase activity (GO:0016491); FAD binding (GO:0071949)	oxidation-reduction process (GO:0055114); methionine metabolic process (GO:0006555); tetrahydrofolate interconversion (GO:0035999); one-carbon metabolic process (GO:0006730); methionine biosynthetic process (GO:0009086)	cytosol (GO:0005829)	MTHR1
XP_021971118.1	protein RETICULATA-RELATED 4, chloroplastic-like [Helianthus annuus]	1.65972	0.730939	0.264543	0.0142902	1.84496	XP_021971118	han:110866074
XP_021973421.1	protein disulfide isomerase-like 1-4 [Helianthus annuus]	1.65531	0.727103	0.759931	0.0146101	1.83535	XP_021973421	han:110868535	35634	XP_021973421.1	isomerase activity (GO:0016853); protein disulfide isomerase activity (GO:0003756)	cell redox homeostasis (GO:0045454); response to oxidative stress (GO:0006979); protein folding (GO:0006457); response to endoplasmic reticulum stress (GO:0034976)	chloroplast (GO:0009507); mitochondrion (GO:0005739); endoplasmic reticulum (GO:0005783); vacuolar membrane (GO:0005774); cell (GO:0005623)	ATPDIL1-3
XP_022029657.1	probable methyltransferase PMT26 [Helianthus annuus]	1.643	0.716331	0.240477	0.0155473	1.80835	XP_022029657	han:110930620	15155	XP_022029657.1	methyltransferase activity (GO:0008168); transferase activity (GO:0016740)	methylation (GO:0032259)	integral component of membrane (GO:0016021); membrane (GO:0016020); cytoplasm (GO:0005737); trans-Golgi network (GO:0005802); endosome (GO:0005768)
XP_021977587.1	caffeic acid 3-O-methyltransferase [Helianthus annuus]	1.57043	0.651164	0.496365	0.0226376	1.64517	XP_021977587	han:110872997	48359	XP_021977587.1	protein dimerization activity (GO:0046983); O-methyltransferase activity (GO:0008171); methyltransferase activity (GO:0008168); transferase activity (GO:0016740); S-adenosylmethionine-dependent methyltransferase activity (GO:0008757)	aromatic compound biosynthetic process (GO:0019438); methylation (GO:0032259)		COMT1
XP_022029032.1	phosphoribulokinase, chloroplastic-like [Helianthus annuus]	1.56953	0.650333	0.908495	0.0227463	1.64309	XP_022029032	han:110930115	16784	XP_022029032.1	ATP binding (GO:0005524); hydrolase activity (GO:0016787); phosphoribulokinase activity (GO:0008974); kinase activity (GO:0016301)	carbohydrate metabolic process (GO:0005975); phosphorylation (GO:0016310)	chloroplast (GO:0009507)
XP_022005842.1	4-hydroxy-3-methylbut-2-en-1-yl diphosphate synthase (ferredoxin), chloroplastic [Helianthus annuus]	1.51582	0.600095	0.439275	0.0303743	1.51749	XP_022005842	han:110904306	13777	XP_022005842.1	iron ion binding (GO:0005506); 4-hydroxy-3-methylbut-2-en-1-yl diphosphate synthase activity (GO:0046429)	isoprenoid biosynthetic process (GO:0008299); cellular metabolic process (GO:0044237); oxidation-reduction process (GO:0055114); terpenoid biosynthetic process (GO:0016114); isopentenyl diphosphate biosynthetic process, methylerythritol 4-phosphate pathway (GO:0019288)	chloroplast (GO:0009507)	ISPG
XP_021972667.1	isocitrate dehydrogenase [NADP]-like [Helianthus annuus]	1.48936	0.574697	0.837068	0.0351506	1.45407	XP_021972667	han:110867916	35487	XP_021972667.1	NAD binding (GO:0051287); magnesium ion binding (GO:0000287); isocitrate dehydrogenase (NADP+) activity (GO:0004450); oxidoreductase activity, acting on the CH-OH group of donors, NAD or NADP as acceptor (GO:0016616); oxidoreductase activity (GO:0016491); metal ion binding (GO:0046872)	tricarboxylic acid cycle (GO:0006099); isocitrate metabolic process (GO:0006102); oxidation-reduction process (GO:0055114); NADP metabolic process (GO:0006739)	mitochondrion (GO:0005739)	IDHC
XP_021990008.1	probable methyltransferase PMT11 [Helianthus annuus]	1.48257	0.568104	0.601968	0.0365082	1.43761	XP_021990008	han:110886501	42495	XP_021990008.1	methyltransferase activity (GO:0008168); transferase activity (GO:0016740)	methylation (GO:0032259)	membrane (GO:0016020); integral component of membrane (GO:0016021); cytoplasm (GO:0005737)
XP_022030150.1	NAD-dependent malic enzyme 59 kDa isoform, mitochondrial-like [Helianthus annuus]	1.46077	0.546733	1.23235	0.0412777	1.38428	XP_022030150	han:110931063	16787	XP_022030150.1	NAD binding (GO:0051287); metal ion binding (GO:0046872); malate dehydrogenase (decarboxylating) (NAD+) activity (GO:0004471); malic enzyme activity (GO:0004470); oxidoreductase activity (GO:0016491)	oxidation-reduction process (GO:0055114); pyruvate metabolic process (GO:0006090); malate metabolic process (GO:0006108)	mitochondrion (GO:0005739)
XP_022016104.1	glutamine synthetase nodule isozyme-like [Helianthus annuus]	1.443	0.529069	0.392417	0.0456844	1.34023	XP_022016104	han:110915682	6188	XP_022016104.1	ATP binding (GO:0005524); nucleotide binding (GO:0000166); glutamate-ammonia ligase activity (GO:0004356); catalytic activity (GO:0003824); ligase activity (GO:0016874)	glutamine biosynthetic process (GO:0006542); nitrogen compound metabolic process (GO:0006807)
XP_022023315.1	heat shock 70 kDa protein 17-like [Helianthus annuus]	1.42781	0.5138	0.537283	0.0498686	1.30217	XP_022023315	han:110923551	31981	XP_022023315.1	ATP binding (GO:0005524)	cellular response to hypoxia (GO:0071456); negative regulation of hypoxia-induced intrinsic apoptotic signaling pathway (GO:1903298)	endoplasmic reticulum chaperone complex (GO:0034663); endoplasmic reticulum (GO:0005783)
XP_022020804.1	glycine--tRNA ligase, mitochondrial 1-like [Helianthus annuus]	1.484	-0.569491	0.094626	0.0082244	2.0849	XP_022020804	han:110920890	32023	XP_022020804.1	ATP binding (GO:0005524); aminoacyl-tRNA ligase activity (GO:0004812); nucleotide binding (GO:0000166); glycine-tRNA ligase activity (GO:0004820); ligase activity (GO:0016874)	tRNA aminoacylation for protein translation (GO:0006418); glycyl-tRNA aminoacylation (GO:0006426); mitochondrial glycyl-tRNA aminoacylation (GO:0070150)	cytoplasm (GO:0005737); mitochondrion (GO:0005739)		-1.484
XP_021982660.1	eukaryotic translation initiation factor 3 subunit E [Helianthus annuus]	2.70402	-1.4351	0.714028	2.5003e-05	4.60201	XP_021982660	han:110878626	5660	XP_021982660.1	translation initiation factor activity (GO:0003743)	formation of cytoplasmic translation initiation complex (GO:0001732); translation (GO:0006412); translational initiation (GO:0006413); cytoplasmic translational initiation (GO:0002183)	eukaryotic translation initiation factor 3 complex (GO:0005852); eukaryotic 48S preinitiation complex (GO:0033290); eukaryotic 43S preinitiation complex (GO:0016282); cytoplasm (GO:0005737); eukaryotic translation initiation factor 3 complex, eIF3e (GO:0071540); nucleus (GO:0005634)		-2.70402
legend:	Q8 vs Q6 means captured protein abundances in Q8 sample are compared to the abundances in the Q6 sample
	inverse comparison Q6 vs Q8
